# Supplementary material for: Menstrual cycle-dependent expression of tRNA-derived fragments in healthy human endometrium and uterine fluid-derived extracellular vesicles
Source: BMC Genomics. 2026 Apr 14;27:379. doi: 10.1186/s12864-026-12851-3 (PMC13081295; doi:10.1186/s12864-026-12851-3)
Supplement: Supplementary file 1 — Supplementary Material 1. [file 12864_2026_12851_MOESM1_ESM.xlsx]

## Sheet: RNA type counts
Supplementary table 1. RNA type normalized counts in endometrial biopsies (EB) and uterine fluid extracellular vesices (UF-EVs)
ENDOMETRIAL BIOPSIES											UF-EVs
	EB MP		EB ES		EB MS		EB LS					UF-EV MP		UF-EV ES		UF-EV MS		UF-EV LS
snoRNA	5.40069e+06	0.102314	6.47954e+06	0.0763684	6.23439e+06	0.0964666	5.63194e+06	0.0826484			snoRNA	38640	0.00342417	78620.8	0.00847938	97767.8	0.0132419	59015.3	0.00668407
snRNA	73292.8	0.0013885	178660	0.0021057	221789	0.00343181	240783	0.00353348			snRNA	15332.5	0.00135872	43844.7	0.00472871	73499.7	0.00995498	35524.1	0.00402346
miRNA	3.65265e+07	0.691977	6.2162e+07	0.732647	4.58565e+07	0.709552	4.83255e+07	0.709174			miRNA	8.74412e+06	0.77488	6.37789e+06	0.687866	5.59404e+06	0.757671	6.56331e+06	0.74336
antisense	771005	0.0146064	633526	0.00746678	440376	0.00681407	932807	0.0136889			antisense	136199	0.0120696	86207	0.00929756	73826.9	0.0099993	106488	0.0120608
processed_transcript	2.51606e+06	0.0476655	3.37611e+06	0.0397911	2.68517e+06	0.0415485	3.11006e+06	0.0456399			processed_transcript	107037	0.00948531	76116.8	0.00820932	70487.1	0.00954696	75125.6	0.00850873
misc_RNA	130823	0.00247838	194911	0.00229724	202935	0.00314007	250317	0.00367338			misc_RNA	191966	0.0170115	40880.6	0.00440903	69086.5	0.00935725	182609	0.0206823
sense_intronic	454750	0.00861504	1.36074e+06	0.0160378	1.11718e+06	0.0172865	980599	0.0143902			sense_intronic	495209	0.0438841	91352	0.00985246	182693	0.0247444	396370	0.0448928
lincRNA	4.26319e+06	0.0807643	5.62625e+06	0.0663114	1.70025e+06	0.0263084	3.69759e+06	0.0542619			lincRNA	469124	0.0415725	322024	0.0347308	244731	0.0331469	349246	0.0395556
Mt_rRNA	29003.3	0.000549454	61587.1	0.00072587	88693.1	0.00137238	130312	0.00191232			Mt_rRNA	410867	0.0364099	1.13704e+06	0.122631	357682	0.0484454	413194	0.0467984
Mt_tRNA	109200	0.00206874	244703	0.00288408	299210	0.00462978	289549	0.00424912			Mt_tRNA	135569	0.0120138	358969	0.0387154	143945	0.0194963	223334	0.0252949
rRNA	77734.8	0.00147265	309891	0.0036524	321274	0.00497117	330519	0.00485035			rRNA	103433	0.00916593	241634	0.0260606	172907	0.0234189	94865.7	0.0107445
pretRNA	25600.3	0.000484987	43435.8	0.000511938	58407.5	0.000903758	45094.6	0.00066176			pretRNA	1830.13	0.000162181	2386.84	0.000257424	3145.48	0.000426031	1806.23	0.000204573
tRNA_antisense	9.50413	1.80051e-07	19.1753	2.26002e-07	17.6584	2.73233e-07	21.2237	3.11457e-07			tRNA and tRFs	435161	0.0385628	415039	0.0447626	299393	0.0405506	328355	0.0371895
tRNA and tRFs	2.40782e+06	0.045615	4.17446e+06	0.0492005	5.40122e+06	0.0835747	4.17825e+06	0.0613155			TOTAL	1.12845e+07		9.272e+06		7.3832e+06		8.82924e+06
TOTAL	5.27856e+07		8.48459e+07		6.46274e+07		6.81434e+07
