# Supplementary material for: Menstrual cycle-dependent expression of tRNA-derived fragments in healthy human endometrium and uterine fluid-derived extracellular vesicles
Source: BMC Genomics. 2026 Apr 14;27:379. doi: 10.1186/s12864-026-12851-3 (PMC13081295; doi:10.1186/s12864-026-12851-3)
Supplement: Supplementary file 2 — Supplementary Material 2. [file 12864_2026_12851_MOESM2_ESM.xlsx]

## Sheet: Suppl T2_BES2-aminocounts_Fig 2
Supplementary table 2. Summary of transfer RNA-derived fragments (tRFs) detected across all 21 cytosolic tRNA isotypes
ENDOMETRIAL BIOPSIES											UF-EVs
	EB MP		EB ES		EB MS		EB LS					UF-EV MP		UF-EV ES		UF-EV MS		UF-EV LS
Ala	37794	0.02	26846	0.01	45361	0.01	52534	0.01			tRNA-Lys	15039	0.03	7437	0.02	10421	0.03	10298	0.03
Arg	17517	0.01	29217	0.01	31758	0.01	31437	0.01			Arg	2764	0.01	2958	0.01	2025	0.01	2270	0.01
Asn	2802	0	16515	0	11863	0	18406	0			Asn	3031	0.01	1533	0	1638	0.01	2069	0.01
Asp	171185	0.07	284499	0.07	418425	0.08	309178	0.07			Asp	105677	0.24	78830	0.19	71405	0.24	95005	0.29
Cys	20469	0.01	25689	0.01	31583	0.01	45199	0.01			Cys	6419	0.01	6506	0.02	3154	0.01	5287	0.02
Gln	13312	0.01	19759	0	33148	0.01	15825	0			Gln	3312	0.01	12585	0.03	2020	0.01	3270	0.01
Glu	62216	0.03	84567	0.02	111946	0.02	121186	0.03			Glu	26907	0.06	8947	0.02	9174	0.03	14509	0.04
Gly	108214	0.04	110581	0.03	212145	0.04	164778	0.04			Gly	16252	0.04	108663	0.26	8176	0.03	10869	0.03
His	100574	0.04	119531	0.03	89253	0.02	66688	0.02			His	5839	0.01	3601	0.01	5080	0.02	5184	0.02
Ile	5174	0	6727	0	3131	0	12579	0			Ile	1041	0	842	0	694	0	1200	0
Leu	64232	0.03	60404	0.01	81670	0.02	78284	0.02			Leu	17143	0.04	11742	0.03	13007	0.04	17793	0.05
Lys	1095412	0.45	1311649	0.31	2657010	0.49	2377330	0.57			Lys	129545	0.3	43447	0.1	56176	0.19	80641	0.25
Met	7520	0	11469	0	5587	0	19078	0			Met	1256	0	818	0	726	0	1171	0
iMet	4310	0	7068	0	10981	0	10672	0			iMet	1104	0	1420	0	1208	0	1077	0
Phe	4255	0	2830	0	2329	0	8516	0			Phe	910	0	1630	0	286	0	621	0
Pro	36469	0.02	97172	0.02	231165	0.04	34383	0.01			Pro	2906	0.01	5068	0.01	2135	0.01	2028	0.01
Ser	19254	0.01	17982	0	18885	0	13704	0			Ser	3699	0.01	3704	0.01	3826	0.01	3162	0.01
Thr	10207	0	8435	0	18429	0	12408	0			Thr	2558	0.01	1760	0	1529	0.01	1911	0.01
Trp	7143	0	13509	0	13806	0	13322	0			Trp	1341	0	2623	0.01	1220	0	1052	0
Tyr	3672	0	4841	0	4518	0	4996	0			Tyr	407	0	1227	0	294	0	458	0
Val	535755	0.22	1870060	0.45	1306435	0.24	692926	0.17			Val	67955	0.16	105410	0.25	97917	0.33	50513	0.15
SeC	79899	0.03	44861	0.01	61566	0.01	74121	0.02			SeC	19882	0.05	3741	0.01	7125	0.02	17900	0.05
Sup	25	0	61	0	52	0	77	0			Sup	53	0	488	0	133	0	21	0
Undet	407	0	187	0	170	0	618	0			Undet	120	0	58	0	25	0	45	0
TOTAL	2407818		4174459		5401218		4178245					435161		415039		299393		328355
