# Supplementary material for: Menstrual cycle-dependent expression of tRNA-derived fragments in healthy human endometrium and uterine fluid-derived extracellular vesicles
Source: BMC Genomics. 2026 Apr 14;27:379. doi: 10.1186/s12864-026-12851-3 (PMC13081295; doi:10.1186/s12864-026-12851-3)
Supplement: Supplementary file 3 — Supplementary Material 3. [file 12864_2026_12851_MOESM3_ESM.xlsx]

## Sheet: tRNA tRFs
Supplementary table 3. Normalized read count endometrium biopsies (EB) of transfer RNA (tRNA) and transfer RNA-derived fragments (tRFs)
	MP-EB1	MP-EB2	MP-EB3	MP-EB4	MP-EB5	ES-EB6	ES-EB7	ES-EB8	ES-EB9	ES-EB10	ES-EB11	ES-EB12	MS-EB13	MS-EB14	MS-EB15	MS-EB16	MS-EB17	MS-EB18	MS-EB19	LS-EB20	LS-EB21	LS-EB22	LS-EB23	LS-EB24	LS-EB25	LS-EB26
tRNA-Ala-AGC-1_wholecounts	0	0	0	0	0	0	0	0	0	0	0	0	0	0	0	0	0	0	0	0	0	0	0	0	0	0
tRNA-Ala-AGC-1_fiveprime	87.3261	77.9952	79.8735	103.798	97.4687	36.8307	17.1789	53.2251	17.9044	8.84045	12.1056	84.5353	27.5179	21.8367	208.703	117.59	46.2908	192.617	24.4207	261.556	144.337	157.646	221.677	93.5464	58.4354	200.37
tRNA-Ala-AGC-1_threeprime	216.614	190.168	428.307	313.231	177.63	303.145	20.3024	139.45	67.6389	207.119	132.153	42.2676	209.824	357.03	42.5924	222.199	768.575	126.537	236.33	163.241	399.049	30.2031	496.173	139.679	160.226	916.505
tRNA-Ala-AGC-1_other	1.1341	0	1.15759	0.918566	1.82184	3.7775	3.12344	3.19351	1.98938	0	2.0176	0.681736	4.58631	10.9183	3.19443	0.763571	2.20433	1.40596	1.57553	1.85501	0	5.15663	5.60196	0	5.65503	0
tRNA-Ala-AGC-1_antisense	0	0	0	0	0	0	0	0	0	0	0	0	0	0	0	0	0	0	0	0	0	0	0	0	0	0
tRNA-Ala-AGC-10_wholecounts	0	0	0	0	0	0	0	0	0	0	0	0	0	0	0	0	0	0	0	0	0	0	0	0	0	0
tRNA-Ala-AGC-10_fiveprime	1.1341	0	0	0	0.910922	0	0	57.4832	0	1.26292	0	0	0	0	0	0	0	0	0	0	0	0	0	0	3.77002	0
tRNA-Ala-AGC-10_threeprime	0	0	0	0	0	0	0	0	0	0	0	0	0	0	0	0	0	0	0	0	0	0	0	0	0	0
tRNA-Ala-AGC-10_other	0	0	0	0	0	0	0	0	0	0	0	0	0	0	0	0	0	0	0	0	0	0	0	0	0	0
tRNA-Ala-AGC-10_antisense	0	0	0	0	0	0	0	0	0	0	0	0	0	0	0	0	0	0	0	0	0	0	0	0	0	0
tRNA-Ala-AGC-11_wholecounts	0	0	0	0	0	1.88875	0	0	0	0	0	0	0	0	0	0	0	0	0	0	0	0	0	0	0	0
tRNA-Ala-AGC-11_fiveprime	7.93873	7.88715	5.78794	14.6971	12.7529	5.66626	1.56172	20.2256	2.98407	10.1034	5.04399	8.18083	2.29315	6.551	9.58329	9.16285	8.08253	5.62385	11.0287	2.78251	0	15.4699	2.40084	6.40729	3.77002	3.09212
tRNA-Ala-AGC-11_threeprime	14.7434	37.6831	10.4183	21.127	8.1983	10.3881	4.68517	3.19351	14.9203	12.6292	26.2288	0.681736	3.43973	6.551	1.06481	3.05428	16.8998	4.21788	28.3596	5.56502	19.811	2.20999	10.4036	49.9769	13.1951	76.6847
tRNA-Ala-AGC-11_other	5.67052	0.87635	6.94553	1.83713	3.64369	6.61063	4.68517	2.12901	0.99469	6.3146	8.07039	2.72694	1.14658	13.102	7.45367	8.39928	2.9391	1.40596	5.51436	3.71001	8.49041	5.15663	12.0042	5.12583	1.88501	1.23685
tRNA-Ala-AGC-11_antisense	0	0	0	0	0	0	0	0	0	0	0	0	0	0	0	0	0	0	0	0	0	0	0	0	0	0
tRNA-Ala-AGC-12_wholecounts	0	0	0	0	0	0	0	0	0	0	0	0	0	0	0	0	0	0	0	0	0	0	0	0	0	0
tRNA-Ala-AGC-12_fiveprime	1.1341	0	0	0	0.910922	0	0	57.4832	0	1.26292	0	0	0	0	0	0	0	0	0	0	0	0	0	0	3.77002	0
tRNA-Ala-AGC-12_threeprime	0	0	0	0	0	0	0	0	0	0	0	0	0	0	0	0	0	0	0	0	0	0	0	0	0	0
tRNA-Ala-AGC-12_other	0	0	0	0	0	0	0	0	0	0	0	0	0	0	0	0	0	0	0	0	0	0	0	0	0	0
tRNA-Ala-AGC-12_antisense	0	0	0	0	0	0	0	0	0	0	0	0	0	0	0	0	0	0	0	0	0	0	0	0	0	0
tRNA-Ala-AGC-14_wholecounts	0	0	0	0	0	0	0	0	0	0	0	0	0	0	0	0	0	0	0	0	0	0	0	0	0	0
tRNA-Ala-AGC-14_fiveprime	1.1341	0	0	0	0.910922	0	0	57.4832	0	1.26292	0	0	0	0	0	0	0	0	0	0	0	0	0	0	3.77002	0
tRNA-Ala-AGC-14_threeprime	0	0	0	0	0	0	0	0	0	0	0	0	0	0	0	0	0	0	0	0	0	0	0	0	0	0
tRNA-Ala-AGC-14_other	0	0	0	0	0	0	0	0	0	0	0	0	0	0	0	0	0	0	0	0	0	0	0	0	0	0
tRNA-Ala-AGC-14_antisense	0	0	0	0	0	0	0	0	0	0	0	0	0	0	0	0	0	0	0	0	0	0	0	0	0	0
tRNA-Ala-AGC-15_wholecounts	0	0	0	0	0	0	0	0	0	0	0	0	0	0	0	0	0	0	0	0	0	0	0	0	0	0
tRNA-Ala-AGC-15_fiveprime	1.1341	0	0	0	0.910922	0	0	58.5477	0	1.26292	0	0	0	0	0	0	0	0	0	0	0	0	0	0	3.77002	0
tRNA-Ala-AGC-15_threeprime	11.341	21.9088	9.2607	21.127	5.46553	10.3881	4.68517	3.19351	6.96283	10.1034	7.06159	0.681736	3.43973	6.551	1.06481	3.05428	16.1651	2.81192	28.3596	5.56502	15.5657	1.47332	6.40223	21.7848	11.3101	49.474
tRNA-Ala-AGC-15_other	0	0	0	0	0	0	0	0	0.99469	0	0	2.04521	0	0	0	0.763571	2.20433	0	0	0	7.07534	0	0	0	0	0
tRNA-Ala-AGC-15_antisense	0	0	0	0	0	0	0	0	0	0	0	0	0	0	0	0	0	0	0	0	0	0	0	0	0	0
tRNA-Ala-AGC-19_wholecounts	0	0	0	0	0	0	0	0	0	0	0	0	0	0	0	0	0	0	0	0	0	0	0	0	0	0
tRNA-Ala-AGC-19_fiveprime	0	0	0	0	0	0	0	57.4832	0	0	0	0	0	0	0	0	0	0	0	0	0	0	0	0	0	0
tRNA-Ala-AGC-19_threeprime	0	0.87635	0	0	0	0	0	0	0.99469	0	1.0088	0	0	0	0	0	0	0	0	0	0	0	0	0	0	5.56582
tRNA-Ala-AGC-19_other	0	0	0	0	0	0	0	0	0	0	0	0	0	0	0	0	0	0	0	0	0	0	0	0	1.88501	0
tRNA-Ala-AGC-19_antisense	0	0	0	0	0	0	0	0	0	0	0	0	0	0	0	0	0	0	0	0	0	0	0	0	0	0
tRNA-Ala-AGC-2_wholecounts	0	0	0	0	0	0	0	0	0	0	0	0	0	0	2.12962	0	0	0	0	0	2.83014	0	0	0	0	0
tRNA-Ala-AGC-2_fiveprime	36.2913	42.9412	56.7218	49.6026	129.351	24.5538	45.2899	44.7091	39.7876	21.4697	22.1936	118.622	9.17262	20.7448	264.073	28.2521	26.4519	157.468	22.8452	198.486	99.0548	204.055	176.061	73.0431	37.7002	43.9082
tRNA-Ala-AGC-2_threeprime	1397.22	2503.73	1683.13	2014.42	1685.21	1005.76	381.06	1088.99	547.079	1352.59	964.411	689.235	1659.1	3689.31	424.859	1078.93	3812.75	1074.15	2889.53	939.561	2358.92	498.72	5531.53	1952.94	1308.2	4001.83
tRNA-Ala-AGC-2_other	4.53642	3.5054	6.94553	1.83713	11.842	4.72188	3.12344	6.38702	2.98407	5.05168	3.0264	15.6799	8.02604	17.4693	7.45367	0.763571	5.14343	2.81192	1.57553	2.78251	4.2452	5.89329	20.007	2.56292	13.1951	6.80267
tRNA-Ala-AGC-2_antisense	0	0	0	0	0	0	0	0	0	0	0	0	0	0	0	0	0	0	0	0	0	0	0	0	0	0
tRNA-Ala-AGC-20_wholecounts	0	0	0	0	0	0	0	0	0	0	0	0	0	0	0	0	0	0	0	0	0	0	0	0	0	0
tRNA-Ala-AGC-20_fiveprime	0	0	0	0	0	0	0	0	0	0	0	0	0	0	1.06481	0	0	2.81192	0	0.927503	0	0	0	0	0	0.618425
tRNA-Ala-AGC-20_threeprime	0	1.7527	3.47276	0.918566	0.910922	1.88875	0	2.12901	0	6.3146	1.0088	2.72694	3.43973	0	0	0.763571	4.40865	0	0	0.927503	2.83014	1.47332	3.20112	5.12583	0	4.32897
tRNA-Ala-AGC-20_other	0	0	0	0	0	0	0	0	0	0	0	0	0	0	0	0	0	0	0	0	0	0	0	0	0	0
tRNA-Ala-AGC-20_antisense	0	0	0	0	0	0	0	0	0	0	0	0	0	0	0	0	0	0	0	0	0	0	0	0	0	0
tRNA-Ala-AGC-21_wholecounts	0	0	0	0	0	0	0	0	0	0	0	0	0	0	0	0	0	0	0	0	0	0	0	0	0	0
tRNA-Ala-AGC-21_fiveprime	0	0	0	0	0	0	0	17.032	0	0	0	0	0	0	0	0	0	0	0	0	0	0	0	0	0	0
tRNA-Ala-AGC-21_threeprime	0	0	0	0	0	0	0	0	0	0	0	0	0	0	0	0	0	0	0	0	0	0	0	0	0	0
tRNA-Ala-AGC-21_other	0	0	0	0	0	0	0	0	0	0	0	0	0	0	0	0	0	0	0	0	0	0	0	0	1.88501	0
tRNA-Ala-AGC-21_antisense	0	0	0	0	0	0	0	0	0	0	0	0	0	0	0	0	0	0	0	0	0	0	0	0	0	0
tRNA-Ala-AGC-22_wholecounts	0	0	0	0	0	0	0	0	0	0	0	0	0	0	0	0	0	0	0	0	0	0	0	0	0	0
tRNA-Ala-AGC-22_fiveprime	0	0	0	0	0	0	0	0	0	0	0	0	0	0	0	0	0	0	0	0	0	0	0	0	0	0
tRNA-Ala-AGC-22_threeprime	0	0	0	0	0	0	0	0	0	0	0	0	0	0	0	0	0	0	0	0	0	0	0	0	0	0
tRNA-Ala-AGC-22_other	0	0	5.78794	0	0.910922	1.88875	3.12344	0	0	1.26292	5.04399	0	0	7.64284	4.25924	4.58143	1.46955	0	3.15106	0.927503	1.41507	4.41997	12.0042	0	0	0
tRNA-Ala-AGC-22_antisense	0	0	0	0	0	0	0	0	0	0	0	0	0	0	0	0	0	0	0	0	0	0	0	0	0	0
tRNA-Ala-AGC-23_wholecounts	0	0	0	0	0	0	0	0	0	0	0	0	0	0	0	0	0	0	0	0	0	0	0	0	0	0
tRNA-Ala-AGC-23_fiveprime	5.67052	5.2581	2.31518	0	3.64369	0	0	0	0	0	0	1.36347	2.29315	0	0	0	0	0	0	0.927503	7.07534	0	0.800279	1.28146	3.77002	1.23685
tRNA-Ala-AGC-23_threeprime	0	0	0	0	0	0	0	0	0	0	0	0	0	0	0	0	0	0	0	0	0	0	0	0	0	0
tRNA-Ala-AGC-23_other	0	0	0	0	0	0	0	0	0	0	0	0	0	0	0	0	0	0	0	0	0	0	0	0	0	0
tRNA-Ala-AGC-23_antisense	0	0	0	0	0	0	0	0	0	0	0	0	0	0	0	0	0	0	0	0	0	0	0	0	0	0
tRNA-Ala-AGC-3_wholecounts	0	0	0	0	0	0	0	0	0	0	0	0	0	0	0	0	0	0	0	0	0	0	0	0	0	0
tRNA-Ala-AGC-3_fiveprime	35.1572	42.0648	53.249	49.6026	129.351	24.5538	43.7282	44.7091	39.7876	21.4697	22.1936	117.259	9.17262	16.3775	264.073	28.2521	26.4519	154.656	22.0575	194.776	99.0548	204.055	176.061	73.0431	37.7002	43.9082
tRNA-Ala-AGC-3_threeprime	1366.6	2380.17	1664.61	1959.3	1511.22	977.429	381.06	1083.66	477.451	1328.59	918.007	672.874	1659.1	3680.57	387.591	1075.87	3808.34	1008.07	2886.38	929.358	2299.49	493.563	5370.67	1688.96	1304.43	3837.94
tRNA-Ala-AGC-3_other	1.1341	0	1.15759	0	0.910922	0	0	1.0645	1.98938	0	3.0264	0	4.58631	7.64284	2.12962	0.763571	0.734775	0	0.787766	0.927503	0	2.20999	0	0	0	0
tRNA-Ala-AGC-3_antisense	0	0	0	0	0	0	0	0	0	0	0	0	0	0	0	0	0	0	0	0	0	0	0	0	0	0
tRNA-Ala-AGC-4_wholecounts	0	1.7527	1.15759	0	0	0	0	0	0	0	0	0	0	0	0	0	0	0	0	0	0	0	0	0	0	0
tRNA-Ala-AGC-4_fiveprime	658.915	819.387	1424.99	1372.34	622.16	1029.37	359.196	2488.81	1313.99	328.359	428.739	901.937	356.585	472.764	3361.61	1325.56	258.641	1815.1	493.142	1982.07	391.974	2269.66	577.802	348.557	75.4005	567.095
tRNA-Ala-AGC-4_threeprime	122.483	218.211	69.4553	84.5081	353.438	89.7157	4.68517	46.8381	107.427	143.973	183.601	25.2242	106.632	120.102	48.9813	45.0507	139.607	88.5756	100.834	24.1151	352.352	22.8365	310.508	766.312	41.4703	380.331
tRNA-Ala-AGC-4_other	12.4752	10.5162	10.4183	6.42996	13.6638	6.61063	37.4813	18.0965	9.9469	2.52584	3.0264	3.40868	10.3192	7.64284	17.037	17.5621	13.226	8.43577	13.392	31.5351	0	18.4165	20.007	7.68875	32.0452	4.9474
tRNA-Ala-AGC-4_antisense	0	0	0	0	0	0	0	0	0	0	0	0	0	0	0	0	0	0	0	0	0	0	0	0	0	0
tRNA-Ala-AGC-5_wholecounts	0	0	0	0	0	0	0	0	0	0	0	0	0	0	0	0	0	0	0	0	0	0	0	0	0	0
tRNA-Ala-AGC-5_fiveprime	35.1572	42.0648	53.249	49.6026	129.351	24.5538	45.2899	44.7091	39.7876	21.4697	22.1936	117.259	9.17262	20.7448	264.073	28.2521	26.4519	157.468	22.8452	198.486	99.0548	204.055	176.862	73.0431	37.7002	43.9082
tRNA-Ala-AGC-5_threeprime	0	2.62905	3.47276	0.918566	2.73277	1.88875	0	2.12901	0.99469	10.1034	1.0088	4.09042	3.43973	0	0	0.763571	4.40865	0	0	0.927503	2.83014	1.47332	4.0014	7.68875	0	8.03952
tRNA-Ala-AGC-5_other	1.1341	0	2.31518	0	2.73277	0.944376	3.12344	3.19351	1.98938	0	2.0176	0	4.58631	8.73467	2.12962	0.763571	0.734775	0	0.787766	1.85501	2.83014	3.68331	1.60056	0	0	0
tRNA-Ala-AGC-5_antisense	0	0	0	0	0	0	0	0	0	0	0	0	0	0	0	0	0	0	0	0	0	0	0	0	0	0
tRNA-Ala-AGC-6_wholecounts	0	0	0	0	0	0	0	0	0	0	0	0	0	0	0	0	0	0	0	0	0	0	0	0	0	0
tRNA-Ala-AGC-6_fiveprime	1.1341	4.38175	2.31518	0.918566	3.64369	0.944376	0	1.0645	0.99469	0	0	1.36347	0	0	5.32405	0	1.46955	1.40596	0	1.85501	2.83014	0	4.0014	2.56292	0	1.23685
tRNA-Ala-AGC-6_threeprime	0	0	0	0	0.910922	1.88875	0	0	0	0	0	0	0	0	0	0	0	0	0	0	0	0	0	0	0	0.618425
tRNA-Ala-AGC-6_other	0	0	0	0	0	2.83313	0	1.0645	0	0	0	0.681736	0	6.551	1.06481	0	1.46955	1.40596	0	0	0	0	0	0	0	0
tRNA-Ala-AGC-6_antisense	0	0	0	0	0	0	0	0	0	0	0	0	0	0	0	0	0	0	0	0	0	0	0	0	0	0
tRNA-Ala-AGC-7_wholecounts	0	0	0	0	0	0	0	0	0	0	0	0	0	0	0	0	0	0	0	0	0	0	0	0	0	0
tRNA-Ala-AGC-7_fiveprime	36.2913	42.9412	56.7218	49.6026	129.351	24.5538	45.2899	44.7091	39.7876	21.4697	22.1936	118.622	9.17262	20.7448	264.073	28.2521	26.4519	157.468	22.8452	198.486	99.0548	204.055	176.862	73.0431	37.7002	43.9082
tRNA-Ala-AGC-7_threeprime	0	14.0216	4.63035	0.918566	0	0	0	0	0.99469	6.3146	3.0264	0.681736	1.14658	1.09183	0	0	0.734775	0	0.787766	0.927503	1.41507	0	0.800279	5.12583	0	9.27637
tRNA-Ala-AGC-7_other	4.53642	2.62905	5.78794	1.83713	10.0201	4.72188	3.12344	6.38702	2.98407	5.05168	3.0264	15.6799	8.02604	17.4693	7.45367	0.763571	5.14343	2.81192	1.57553	2.78251	4.2452	5.89329	19.2067	2.56292	13.1951	6.80267
tRNA-Ala-AGC-7_antisense	0	0	0	0	0	0	0	0	0	0	0	0	0	0	0	0	0	0	0	0	0	0	0	0	0	0
tRNA-Ala-AGC-8_wholecounts	0	0	0	0	0	0.944376	0	0	0	0	0	0	0	0	0	0	0	0	0	0	0	0	0	0	0	0
tRNA-Ala-AGC-8_fiveprime	63.5099	83.2533	69.4553	191.062	112.043	48.1632	3.12344	150.095	128.315	30.3101	20.176	43.6311	57.3289	48.0407	34.0739	74.8299	47.7604	28.1192	35.4495	24.1151	70.7534	59.6696	29.6103	26.9106	24.5051	50.0924
tRNA-Ala-AGC-8_threeprime	116.813	214.706	140.068	160.749	153.035	81.2163	14.0555	35.1286	130.304	65.6719	109.959	16.3617	49.3028	73.1529	23.4258	64.14	178.55	59.0504	80.3521	23.1876	175.468	22.8365	171.26	383.156	79.1705	392.7
tRNA-Ala-AGC-8_other	5.67052	0.87635	6.94553	1.83713	3.64369	6.61063	4.68517	2.12901	0.99469	6.3146	8.07039	2.72694	1.14658	13.102	7.45367	8.39928	2.9391	1.40596	5.51436	3.71001	8.49041	5.15663	12.0042	5.12583	1.88501	1.23685
tRNA-Ala-AGC-8_antisense	0	0	0	0	0	0	0	0	0	0	0	0	0	0	0	0	0	0	0.787766	0	0	0	0	0	1.88501	0
tRNA-Ala-AGC-9_wholecounts	0	0	0	0	0	0	0	0	0	0	0	0	0	0	0	0	0	0	0	0	0	0	0	0	0	0
tRNA-Ala-AGC-9_fiveprime	0	0	0	0	0.910922	0	0	0	0	0	0	0	0	0	0	0	0	0	0	0	0	0	0	0	0	0
tRNA-Ala-AGC-9_threeprime	0	0	1.15759	2.7557	0.910922	0	0	0	0	0	0	0	0	0	0	0	0.734775	0	0	0	0	0.736662	0	0	0	0
tRNA-Ala-AGC-9_other	0	0	5.78794	0	0.910922	1.88875	3.12344	0	0.99469	1.26292	5.04399	0	0	7.64284	4.25924	5.345	2.9391	0	3.15106	0.927503	8.49041	4.41997	12.0042	0	0	0
tRNA-Ala-AGC-9_antisense	0	0	0	0	0	0	0	0	0	0	0	0	0	0	0	0	0	0	0	0	0	0	0	0	0	0
tRNA-Ala-CGC-1_wholecounts	0	0.87635	0	0	0	0	0	0	0	0	0	0	0	0	0	0	0	0	0	0	0	0	0	0	0	0
tRNA-Ala-CGC-1_fiveprime	661.183	819.387	1435.41	1369.58	621.249	1026.54	365.443	2484.55	1313.99	328.359	428.739	903.982	356.585	476.04	3361.61	1325.56	260.845	1816.5	490.778	1986.71	391.974	2268.18	577.802	348.557	69.7454	567.095
tRNA-Ala-CGC-1_threeprime	2106.03	3888.37	3712.38	3135.07	1806.36	1834.92	327.962	1389.18	1097.14	1264.18	1192.4	635.378	2554.57	2809.29	543.053	1724.14	3687.1	1373.62	3194.39	993.356	3205.13	452.31	6397.43	2378.39	1408.1	4664.78
tRNA-Ala-CGC-1_other	17.0116	2.62905	11.5759	4.59283	7.28738	4.72188	23.4258	18.0965	6.96283	6.3146	7.06159	8.86257	8.02604	8.73467	20.2314	13.7443	9.55208	8.43577	12.6043	36.1726	1.41507	13.2599	15.2053	2.56292	30.1602	3.09212
tRNA-Ala-CGC-1_antisense	0	0	0	0	0	0	0	0	0	0	0	0	0	0	0	0	0	0	0	0	0	0	0	0	0	0
tRNA-Ala-CGC-2_wholecounts	0	0	0	0	0	0	0	0	0	0	0	0	0	0	0	0	0	0	0	0	0	0	0	0	0	0
tRNA-Ala-CGC-2_fiveprime	661.183	819.387	1435.41	1369.58	621.249	1026.54	363.881	2483.49	1313.99	328.359	428.739	903.982	356.585	474.948	3360.54	1325.56	260.845	1816.5	490.778	1985.78	391.974	2271.13	577.001	348.557	69.7454	567.095
tRNA-Ala-CGC-2_threeprime	2470.08	4257.31	3810.78	3724.79	3333.06	1922.75	334.209	1486.05	1628.31	1376.58	1327.58	689.917	2567.19	2825.67	695.321	1747.81	3712.08	1771.51	3224.33	1006.34	3319.75	481.777	6568.69	2907.63	1449.57	4973.99
tRNA-Ala-CGC-2_other	17.0116	5.2581	9.2607	6.42996	6.37646	9.44376	24.9876	19.1611	5.96814	10.1034	6.05279	12.953	14.9055	17.4693	17.037	12.9807	12.4912	5.62385	18.9064	48.2302	2.83014	17.6799	18.4064	2.56292	32.0452	3.09212
tRNA-Ala-CGC-2_antisense	0	0	0	0	0	0	0	0	0	0	0	0	0	0	0	0	0	0	0	0	0	0	0	0	0	0
tRNA-Ala-CGC-3_wholecounts	0	0	0	0	0	0.944376	0	1.0645	0	0	0	0	0	1.09183	0	0	0	0	0	0	0	0	0	0	0	0
tRNA-Ala-CGC-3_fiveprime	636.233	708.967	1321.96	1285.07	549.286	980.262	345.141	2424.94	927.051	315.73	409.572	880.121	345.12	456.387	3340.31	1295.02	221.167	1824.94	471.872	1999.7	343.862	2251.24	547.391	326.772	62.2054	557.201
tRNA-Ala-CGC-3_threeprime	1800.96	3480.86	3274.82	2689.56	1330.86	1600.72	246.752	1251.86	653.511	1087.37	1078.41	374.955	2390.61	2706.66	298.147	1576.01	3474.75	861.854	2999.81	651.107	2857.02	279.931	6206.97	1959.35	1138.55	4431.01
tRNA-Ala-CGC-3_other	2.26821	4.38175	2.31518	1.83713	0.910922	0	3.12344	1.0645	0	0	1.0088	8.86257	0	5.45917	3.19443	2.29071	2.20433	1.40596	0	4.63752	0	7.36662	1.60056	1.28146	9.42506	0
tRNA-Ala-CGC-3_antisense	0	0	0	0	0	0	0	0	0	0	0	0	0	0	0	0	0	0	0	0	0	0	0	0	0	0
tRNA-Ala-CGC-4_wholecounts	0	0	0	0	0	0	0	0	0	0	0	0	0	0	0	0	0	0	0	0	0	0	0	0	3.77002	0
tRNA-Ala-CGC-4_fiveprime	37.4255	42.0648	56.7218	51.4397	132.084	22.665	43.7282	44.7091	38.7929	23.9955	20.176	117.259	10.3192	16.3775	268.332	26.725	24.9824	179.963	21.2697	208.688	99.0548	209.949	176.862	73.0431	33.9302	44.5266
tRNA-Ala-CGC-4_threeprime	26.0844	47.3229	30.0973	21.127	35.526	49.1076	6.24689	38.3221	6.96283	26.5213	26.2288	3.40868	64.2083	44.7652	11.7129	22.9071	42.617	2.81192	36.2372	6.49252	42.452	3.68331	28.8101	26.9106	9.42506	45.7634
tRNA-Ala-CGC-4_other	1.1341	0.87635	0	0.918566	0.910922	0	3.12344	1.0645	0	0	3.0264	0.681736	4.58631	2.18367	11.7129	1.52714	0.734775	0	2.3633	1.85501	0	12.5233	1.60056	0	0	1.85527
tRNA-Ala-CGC-4_antisense	0	0	0	0	0	0	0	0	0	0	0	0	0	0	0	0	0	0	0	0	0	0	0	0	0	0
tRNA-Ala-CGC-5_wholecounts	0	0	0	0	0	0	0	0	0	0	0	0	0	0	0	0	0	0	0	0	0	0	0	0	0	0
tRNA-Ala-CGC-5_fiveprime	0	0.87635	0	0	0	0	0	1.0645	0.99469	0	0	0	0	0	1.06481	0	0	2.81192	0.787766	0.927503	0	0	0	0	0	0.618425
tRNA-Ala-CGC-5_threeprime	0	1.7527	0	0	1.82184	0	0	0	0	0	0	0	0	1.09183	0	0	0	0	0	0	0	0	0	0	0	0.618425
tRNA-Ala-CGC-5_other	10.2069	1.7527	5.78794	2.7557	1.82184	4.72188	24.9876	7.45152	5.96814	0	3.0264	3.40868	2.29315	6.551	10.6481	6.87214	3.67388	4.21788	9.45319	29.6801	0	8.83994	0.800279	0	28.2752	1.85527
tRNA-Ala-CGC-5_antisense	0	0	0	0	0	0	0	0	0	0	0	0	0	0	0	0	0	0	0	0	0	0	0	0	0	0
tRNA-Ala-TGC-1_wholecounts	0	0	0	0	0	0	0	0	0	0	0	0	0	0	0	0	0	0	0	0	0	0	0	0	0	0
tRNA-Ala-TGC-1_fiveprime	41.9619	48.1993	59.037	48.684	65.5864	59.4957	137.432	83.0312	34.8141	71.9865	49.4311	149.982	52.7425	73.1529	238.517	67.1942	58.782	143.408	78.7766	191.066	104.715	214.369	174.461	60.2285	79.1705	47.0003
tRNA-Ala-TGC-1_threeprime	1206.69	2163.71	1440.04	1797.63	1323.57	875.437	332.647	1017.66	418.764	1192.2	824.188	569.25	1567.37	3545.18	352.452	1020.89	3690.78	850.607	2770.57	766.118	1991	449.364	5229.83	1457.02	1110.27	3786.61
tRNA-Ala-TGC-1_other	11.341	8.7635	11.5759	6.42996	9.10922	10.3881	76.5244	22.3546	8.95221	10.1034	6.05279	26.5877	9.17262	18.5612	21.2962	16.7986	19.1042	15.4656	18.9064	63.9977	7.07534	26.5198	15.2053	2.56292	82.9405	4.32897
tRNA-Ala-TGC-1_antisense	0	0	0	0	0	0	0	0	0	0	0	0	0	0	0	0	0	0	0	0	0	0	0	0	0	0
tRNA-Ala-TGC-2_wholecounts	0	0	0	0	0	0	0	0	0	0	0	0	0	0	0	0	0	0	0	0	0	0	0	0	0	0
tRNA-Ala-TGC-2_fiveprime	677.06	850.06	1443.51	1394.38	641.289	1068.09	465.393	2543.1	1376.65	381.402	459.003	936.705	397.862	533.907	3386.1	1371.37	295.38	1861.49	541.195	2021.03	427.351	2307.96	587.405	360.09	111.216	578.227
tRNA-Ala-TGC-2_threeprime	2106.03	3888.37	3712.38	3134.15	1806.36	1834.92	327.962	1389.18	1097.14	1264.18	1192.4	635.378	2554.57	2809.29	543.053	1724.14	3687.1	1373.62	3194.39	990.574	3206.54	452.31	6396.63	2378.39	1408.1	4664.78
tRNA-Ala-TGC-2_other	11.341	8.7635	11.5759	6.42996	9.10922	10.3881	76.5244	22.3546	8.95221	10.1034	6.05279	26.5877	9.17262	18.5612	21.2962	16.7986	19.1042	15.4656	18.9064	63.9977	7.07534	26.5198	15.2053	2.56292	82.9405	4.32897
tRNA-Ala-TGC-2_antisense	0	0	0	0	0	0	0	0	0	0	0	0	0	0	0	0	0	0	0	0	0	0	0	0	0	0
tRNA-Ala-TGC-3_wholecounts	4.53642	2.62905	4.63035	1.83713	0	0.944376	3.12344	0	0	0	0	0	0	0	0	0	0	0	0	0.927503	0	0	0	0	0	0
tRNA-Ala-TGC-3_fiveprime	680.463	850.06	1451.61	1394.38	642.2	1068.09	466.955	2543.1	1376.65	381.402	459.003	937.387	397.862	537.182	3385.03	1371.37	296.114	1867.12	541.195	2018.25	427.351	2308.7	587.405	360.09	109.331	578.227
tRNA-Ala-TGC-3_threeprime	2468.95	4257.31	3810.78	3719.27	3330.33	1922.75	334.209	1487.11	1625.32	1376.58	1327.58	688.554	2567.19	2825.67	695.321	1750.1	3711.35	1774.32	3224.33	1000.78	3319.75	481.04	6569.49	2907.63	1449.57	4972.75
tRNA-Ala-TGC-3_other	17.0116	12.2689	10.4183	8.26709	9.10922	15.11	82.7713	23.4191	7.95752	25.2584	5.04399	34.7685	18.3452	25.1122	24.4906	16.035	22.0433	11.2477	27.5718	65.8527	14.1507	36.0964	19.2067	1.28146	99.9056	4.9474
tRNA-Ala-TGC-3_antisense	0	0	0	0	0	0	0	0	0	0	0	0	0	0	0	0	0	0	0	0	0	0	0	0	0	0
tRNA-Ala-TGC-4_wholecounts	0	0	3.47276	0	1.82184	3.7775	3.12344	1.0645	0.99469	1.26292	0	1.36347	0	1.09183	0	0	0	0	2.3633	0.927503	0	0	0.800279	0	0	0
tRNA-Ala-TGC-4_fiveprime	679.329	850.06	1445.83	1393.46	643.111	1068.09	465.393	2544.16	1377.65	381.402	457.994	941.478	400.155	534.999	3386.1	1374.43	293.91	1865.71	541.983	2021.03	427.351	2313.85	587.405	360.09	113.101	578.846
tRNA-Ala-TGC-4_threeprime	1824.77	3539.58	3331.54	2766.72	1495.73	1610.16	248.314	1260.37	744.028	1097.48	1092.53	398.134	2395.2	2713.21	329.026	1585.94	3495.32	957.46	3001.39	682.642	2871.17	291.718	6249.38	1972.16	1147.97	4461.32
tRNA-Ala-TGC-4_other	96.3989	124.442	114.601	17.4528	57.3881	90.6601	193.654	78.7732	24.8672	174.283	94.827	191.568	118.097	320.999	89.444	71.0121	98.4599	224.954	165.431	144.691	241.977	162.066	27.2095	84.5762	380.772	28.4475
tRNA-Ala-TGC-4_antisense	0	0	0	0	0	0	0	0	0	0	0	0	0	0	0	0	0	0	0	0	0	0	0	0	0	0
tRNA-Ala-TGC-5_wholecounts	0	0	0	0	0	0	0	0	0	0	0	0	0	0	0	0	0	0	0	0	0	0	0	0	0	0
tRNA-Ala-TGC-5_fiveprime	41.9619	48.1993	59.037	48.684	65.5864	59.4957	137.432	83.0312	34.8141	71.9865	49.4311	149.982	52.7425	74.2447	238.517	67.1942	58.782	143.408	78.7766	191.066	104.715	215.105	174.461	60.2285	79.1705	47.0003
tRNA-Ala-TGC-5_threeprime	17.0116	7.0108	5.78794	5.5114	6.37646	9.44376	0	1.0645	3.97876	6.3146	4.03519	0	2.29315	12.0102	2.12962	5.345	11.7564	0	3.15106	3.71001	5.66027	0	12.8045	8.97021	5.65503	30.9212
tRNA-Ala-TGC-5_other	11.341	7.88715	5.78794	4.59283	8.1983	9.44376	79.6478	18.0965	7.95752	7.57753	2.0176	22.4973	6.87946	14.1938	14.9073	13.7443	16.1651	11.2477	17.3309	57.5052	7.07534	26.5198	2.40084	0	82.9405	3.09212
tRNA-Ala-TGC-5_antisense	0	0	0	0	0	0	0	0	0	0	0	0	0	0	0	0	0	0	0	0	0	0	0	0	0	0
tRNA-Ala-TGC-6_wholecounts	0	0	0	0	0	0	0	0	0	0	0	0	0	0	0	0	0	0	0	0	0	0	0	0	0	0
tRNA-Ala-TGC-6_fiveprime	23.8162	31.5486	50.9339	43.1726	61.0318	12.2769	18.7407	18.0965	15.915	18.9438	8.07039	108.396	9.17262	8.73467	207.638	21.38	19.8389	97.0113	15.7553	155.821	66.5082	166.486	164.858	58.9471	33.9302	38.3423
tRNA-Ala-TGC-6_threeprime	1205.55	2160.2	1440.04	1794.88	1314.46	870.715	332.647	1015.54	414.786	1189.67	822.171	566.523	1563.93	3544.09	343.934	1020.89	3690.78	840.765	2770.57	764.263	1981.1	449.364	5225.02	1436.51	1110.27	3779.81
tRNA-Ala-TGC-6_other	0	0.87635	0	1.83713	0.910922	0	0	0	0	0	0	3.40868	0	0	3.19443	1.52714	0.734775	0	0	0.927503	0	2.94665	11.2039	0	1.88501	1.23685
tRNA-Ala-TGC-6_antisense	0	0	0	0	0	0	0	0	0	0	0	0	0	0	0	0	0	0	0	0	0	0	0	0	0	0
tRNA-Ala-TGC-7_wholecounts	0	0	0	0	0	0	0	0	0	0	0	0	0	0	0	0	0	0	0	0	0	0	0	0	0	0
tRNA-Ala-TGC-7_fiveprime	41.9619	48.1993	59.037	48.684	65.5864	59.4957	137.432	83.0312	34.8141	71.9865	49.4311	149.982	52.7425	74.2447	238.517	67.1942	58.782	143.408	78.7766	191.066	104.715	215.105	174.461	60.2285	79.1705	47.0003
tRNA-Ala-TGC-7_threeprime	17.0116	3.5054	3.47276	5.5114	2.73277	9.44376	0	1.0645	2.98407	6.3146	3.0264	0	2.29315	12.0102	2.12962	5.345	11.7564	0	3.15106	3.71001	4.2452	0	12.8045	5.12583	5.65503	28.4475
tRNA-Ala-TGC-7_other	11.341	7.88715	5.78794	4.59283	8.1983	9.44376	79.6478	18.0965	7.95752	7.57753	2.0176	22.4973	6.87946	14.1938	14.9073	13.7443	16.1651	11.2477	17.3309	57.5052	7.07534	26.5198	2.40084	0	82.9405	3.09212
tRNA-Ala-TGC-7_antisense	0	0	0	0	0	0	0	0	0	0	0	0	0	0	0	0	0	0	0	0	0	0	0	0	0	0
tRNA-Ala-TGC-8_wholecounts	0	0	0	0	0	0	0	0	0	0	0	0	0	0	0	0	0	0	0	0	0	0	0	0	0	0
tRNA-Ala-TGC-8_fiveprime	22.6821	29.7959	46.3035	39.4983	58.299	10.3881	18.7407	18.0965	12.931	18.9438	8.07039	106.351	9.17262	8.73467	210.832	19.8528	16.8998	97.0113	17.3309	155.821	66.5082	165.749	163.257	48.6954	33.9302	35.2502
tRNA-Ala-TGC-8_threeprime	0	0	3.47276	0.918566	0	0	0	2.12901	0	5.05168	0	1.36347	3.43973	0	0	0.763571	4.40865	0	0	0	2.83014	0	3.20112	5.12583	0	4.32897
tRNA-Ala-TGC-8_other	0	0	0	0	0	0	0	0	0	0	0	0	0	0	0	0	0	0	0	0	0	0	0	0	0	0
tRNA-Ala-TGC-8_antisense	0	0	0	0	0	0	0	0	0	0	0	0	0	0	0	0	0	0	0	0	0	0	0	0	0	0
tRNA-Arg-ACG-1_wholecounts	0	0.87635	0	0	0	0	0	0	0	0	0	0	0	0	0	0	0.734775	0	0	0	0	0	0	0	0	0
tRNA-Arg-ACG-1_fiveprime	10.2069	8.7635	8.10311	5.5114	14.5748	3.7775	1.56172	2.12901	0.99469	0	7.06159	14.9982	1.14658	15.2857	308.795	3.05428	8.08253	16.8715	4.7266	50.0852	4.2452	11.0499	62.4218	2.56292	3.77002	9.8948
tRNA-Arg-ACG-1_threeprime	188.261	219.088	177.111	283.837	350.705	225.706	20.3024	119.224	215.848	79.564	109.959	51.1302	106.632	175.785	93.7033	176.385	340.201	113.883	419.092	71.4178	74.9986	44.1997	83.2291	148.649	41.4703	274.581
tRNA-Arg-ACG-1_other	6.80463	12.2689	6.94553	9.18566	9.10922	12.2769	26.5493	23.4191	11.9363	18.9438	9.07919	3.40868	11.4658	20.7448	8.51848	31.3064	15.4303	9.84173	11.8165	18.5501	2.83014	12.5233	15.2053	8.97021	9.42506	4.32897
tRNA-Arg-ACG-1_antisense	0	0	0	0	0	0	0	0	0	0	0	0	0	0	0	0	0	0	0	0	0	0	0	0	0	0
tRNA-Arg-ACG-2_wholecounts	0	0	0	0	0	0	0	0	0	0	0	3.40868	0	0	0	0	0	0	0	0	0	0	0	0	0	0
tRNA-Arg-ACG-2_fiveprime	10.2069	7.88715	8.10311	7.34853	14.5748	2.83313	1.56172	2.12901	0.99469	0	7.06159	14.9982	1.14658	16.3775	309.86	2.29071	8.08253	16.8715	4.7266	54.7227	4.2452	11.0499	62.4218	2.56292	3.77002	9.8948
tRNA-Arg-ACG-2_threeprime	147.434	157.743	141.226	212.189	126.618	225.706	18.7407	106.45	98.4743	71.9865	106.933	37.4955	100.899	170.326	79.8608	166.458	327.71	89.9815	419.879	38.0276	69.3383	37.5698	78.4274	129.427	41.4703	251.699
tRNA-Arg-ACG-2_other	15.8775	10.5162	16.2062	26.6384	30.9714	22.665	21.8641	21.2901	98.4743	17.6809	7.06159	8.86257	14.9055	22.9285	7.45367	27.4886	11.0216	12.6537	18.1186	15.7676	9.90548	22.0999	3.20112	5.12583	16.9651	4.32897
tRNA-Arg-ACG-2_antisense	0	0	0	0	0	0	0	0	0	0	0	0	0	0	0	0	0	0	0	0	0	0	0	0	0	0
tRNA-Arg-CCG-1_wholecounts	0	0	0	0	0	0.944376	0	0	0	0	0	0	0	0	0	0	0	0	0	0	0	0	0	0	0	0
tRNA-Arg-CCG-1_fiveprime	1.1341	7.88715	11.5759	3.67426	9.10922	5.66626	0	2.12901	8.95221	0	1.0088	0	2.29315	4.36734	25.5554	3.81785	2.9391	1.40596	3.93883	6.49252	0	0	6.40223	2.56292	11.3101	2.4737
tRNA-Arg-CCG-1_threeprime	199.602	277.803	231.518	287.511	359.814	114.269	37.4813	54.2896	229.773	85.8786	112.985	89.3074	29.811	80.7957	182.083	58.795	115.36	246.043	77.9888	133.56	159.903	252.675	55.2193	212.722	81.0555	324.673
tRNA-Arg-CCG-1_other	19.2798	12.2689	12.7335	2.7557	10.0201	15.11	24.9876	2.12901	9.9469	3.78876	12.1056	14.3165	6.87946	8.73467	13.8425	10.69	10.2869	2.81192	18.9064	16.6951	0	18.4165	9.60335	5.12583	13.1951	8.65795
tRNA-Arg-CCG-1_antisense	0	0	0	0	0	0	0	0	0	0	0	0	0	0	0	0	0	0	0	0	0	0	0	0	0	0
tRNA-Arg-CCG-2_wholecounts	0	0.87635	0	0	0	0	0	0	0	0	0	0	0	0	0	0	0	0	0	0	0	0	0	0	0	0
tRNA-Arg-CCG-2_fiveprime	103.204	113.049	113.444	80.8338	99.2905	20.7763	17.1789	43.6446	83.554	25.2584	7.06159	83.8535	19.4918	24.0203	342.869	17.5621	52.9038	272.757	14.1798	153.038	76.4137	137.756	20.8073	56.3842	3.77002	30.9212
tRNA-Arg-CCG-2_threeprime	6.80463	19.2797	27.7821	30.3127	33.7041	12.2769	7.80861	7.45152	16.9097	6.3146	13.1144	36.8138	5.73289	6.551	42.5924	12.9807	16.8998	30.9312	17.3309	27.8251	7.07534	53.7763	13.6047	32.0365	3.77002	32.7765
tRNA-Arg-CCG-2_other	10.2069	4.38175	8.10311	10.1042	17.3075	11.3325	12.4938	14.903	23.8726	10.1034	15.132	21.1338	14.9055	16.3775	17.037	19.0893	24.2476	25.3073	12.6043	39.8826	16.9808	28.7298	10.4036	12.8146	9.42506	4.32897
tRNA-Arg-CCG-2_antisense	0	0	0	0	0	0	0	0	0	0	0	0	0	0	0	0	0	0	0	0	0	0	0	0	0	0
tRNA-Arg-CCT-1_wholecounts	0	0	0	0	0	0	0	0	0	0	0	0	0	0	0	0	0	0	0	0	0	0	0	0	0	0
tRNA-Arg-CCT-1_fiveprime	13.6093	15.7743	21.9942	37.6612	15.4857	2.83313	1.56172	13.8385	17.9044	0	0	5.45389	5.73289	1.09183	74.5367	6.87214	5.8782	5.62385	3.15106	2.78251	0	5.15663	16.8059	2.56292	0	11.7501
tRNA-Arg-CCT-1_threeprime	187.127	116.555	167.85	84.5081	113.865	73.6613	48.4134	46.8381	82.5593	34.0989	41.3607	355.185	9.17262	32.755	200.184	34.3607	84.4991	566.602	45.6904	537.952	113.205	236.468	26.4092	61.51	64.0904	101.422
tRNA-Arg-CCT-1_other	697.474	467.971	408.628	244.339	447.263	1078.48	621.566	1146.47	259.614	1070.96	753.572	517.438	881.718	1155.16	384.396	1123.21	748.736	922.311	1025.67	553.719	768.382	822.115	4683.23	313.957	412.818	367.344
tRNA-Arg-CCT-1_antisense	0	0	0	0	0	0	0	0	0	0	0	0	0	0	0	0	0	0	0	0	0	0	0	0	0	0
tRNA-Arg-CCT-2_wholecounts	0	0	0	0	0	0	0	0	0	0	0	0	0	0	0	0	0	0	0	0	0	0	0	0	0	0
tRNA-Arg-CCT-2_fiveprime	13.6093	15.7743	21.9942	37.6612	15.4857	2.83313	1.56172	13.8385	17.9044	0	0	5.45389	5.73289	1.09183	74.5367	6.87214	5.8782	5.62385	3.15106	2.78251	0	5.15663	16.8059	2.56292	0	11.7501
tRNA-Arg-CCT-2_threeprime	45.3642	43.8175	41.6732	19.2899	41.9024	20.7763	31.2344	8.51602	23.8726	8.84045	10.088	182.705	5.73289	19.653	111.805	20.6164	66.1298	248.855	19.6942	208.688	39.6219	132.599	10.4036	8.97021	30.1602	32.7765
tRNA-Arg-CCT-2_other	697.474	467.971	408.628	244.339	447.263	1078.48	621.566	1146.47	259.614	1070.96	753.572	517.438	881.718	1155.16	384.396	1123.21	748.736	922.311	1025.67	553.719	768.382	822.115	4683.23	313.957	412.818	367.344
tRNA-Arg-CCT-2_antisense	0	0	0	0	0	0	0	0	0	0	0	0	0	0	0	0	0	0	0	0	0	0	0	0	0	0
tRNA-Arg-CCT-3_wholecounts	0	0	0	0	0	0	0	0	0	0	0	0	0	0	0	0	0	0	0	0	0	0	0	0	0	0
tRNA-Arg-CCT-3_fiveprime	3.40231	5.2581	2.31518	1.83713	2.73277	0	0	1.0645	26.8566	0	0	0.681736	0	0	6.38886	0	0.734775	4.21788	0	0	7.07534	0	0	0	0	1.23685
tRNA-Arg-CCT-3_threeprime	47.6324	42.0648	64.8249	37.6612	39.1697	10.3881	21.8641	9.58053	20.8885	3.78876	9.07919	94.7613	2.29315	8.73467	64.9534	14.5078	29.391	222.142	11.8165	169.733	12.7356	59.6696	8.00279	12.8146	22.6201	30.3028
tRNA-Arg-CCT-3_other	610.148	383.841	354.222	211.27	436.332	800.831	399.801	765.378	208.885	491.276	464.047	458.127	518.253	593.958	471.711	597.876	493.769	925.123	543.559	504.562	549.046	782.335	660.23	253.729	275.212	254.173
tRNA-Arg-CCT-3_antisense	0	0	0	0	0	0	0	0	0	0	0	0	0	0	0	0	0	0	0	0	0	0	0	0	0	0
tRNA-Arg-CCT-4_wholecounts	0	0	0	0	0	0	0	0	0	0	0	0	0	0	0	0	0	0	0	0	0	0	0	0	0	0
tRNA-Arg-CCT-4_fiveprime	13.6093	20.1561	24.3093	51.4397	12.7529	2.83313	1.56172	15.9675	20.8885	0	0	5.45389	5.73289	1.09183	75.6015	6.87214	6.61298	11.2477	1.57553	4.63752	0	6.62996	16.0056	2.56292	1.88501	13.6053
tRNA-Arg-CCT-4_threeprime	161.043	72.7371	100.71	57.8697	114.776	94.4376	90.5799	41.5156	86.538	37.8876	47.4135	453.355	22.9315	48.0407	697.451	72.5392	149.894	1106.49	50.417	824.55	77.8287	653.419	28.8101	85.8577	45.2403	75.4478
tRNA-Arg-CCT-4_other	610.148	383.841	354.222	211.27	436.332	800.831	399.801	765.378	208.885	491.276	464.047	458.127	518.253	593.958	471.711	597.876	493.769	925.123	543.559	504.562	549.046	782.335	661.031	253.729	275.212	253.554
tRNA-Arg-CCT-4_antisense	0	0	0	0	0	0	0	0	0	0	0	0	0	0	0	0	0	0	0	0	0	0	0	0	0	0
tRNA-Arg-CCT-5_wholecounts	0	0	0	0	0	0	0	0	0	0	0	0	0	0	0	0	0	0	0	0	0	0	0	0	0	0
tRNA-Arg-CCT-5_fiveprime	0	0	0	0	0	0	0	0	0	0	0	0	0	0	0	0	0	0	0	0	0	0	0	0	0	0
tRNA-Arg-CCT-5_threeprime	0	0	0	0	0	0	0	0	0	0	0	0	0	0	0	0	0	0	0	0	0	0	0	0	0	0.618425
tRNA-Arg-CCT-5_other	562.516	354.045	327.597	181.876	409.004	713.004	288.919	654.669	144.23	383.928	387.379	411.769	407.035	502.244	350.322	426.073	407.065	823.893	458.48	393.261	461.312	701.302	80.8282	235.788	256.362	206.554
tRNA-Arg-CCT-5_antisense	0	0	0	0	0	0	0	0	0	0	0	0	0	0	0	0	0	0	0	0	0	0	0	0	0	0
tRNA-Arg-CCT-6_wholecounts	0	0	0	0	0	0	0	0	0	0	0	0	0	0	0	0	0	0	0	0	0	0	0	0	0	0
tRNA-Arg-CCT-6_fiveprime	0	0	0	0	0	0	0	0	0	0	0	0	0	0	0	0	0	0	0	0	0	0	0	0	0	0
tRNA-Arg-CCT-6_threeprime	1.1341	4.38175	2.31518	10.1042	4.55461	0	0	3.19351	0	0	0	0	1.14658	2.18367	1.06481	1.52714	3.67388	0	1.57553	0	4.2452	0	6.40223	2.56292	0	4.32897
tRNA-Arg-CCT-6_other	0	0	0	0	0.910922	0	0	0	0	0	0	0	0	0	0	0	0	0	0	0	5.66027	0	0	0	0	0
tRNA-Arg-CCT-6_antisense	0	0	0	0	0	0	0	0	0	0	0	0	0	0	0	0	0	0	0	0	0	0	0	0	0	0
tRNA-Arg-CCT-7_wholecounts	0	0	0	0	0	0	0	0	0	0	0	0	0	0	0	0	0	0	0	0	0	0	0	0	0	0
tRNA-Arg-CCT-7_fiveprime	0	0	0	0	0	0	0	0	0	0	0	0	0	0	0	0	0	0	0	0	0	0	0	0	0	0
tRNA-Arg-CCT-7_threeprime	1.1341	18.4034	0	0	0.910922	0.944376	0	1.0645	2.98407	6.3146	4.03519	0	0	0	0	0	0	0	0	0.927503	4.2452	0	0	19.2219	0	19.7896
tRNA-Arg-CCT-7_other	0	0	0	0	0	0	0	0	0	0	0	0	0	0	0	0	0	0	0	0	0	0	0	0	0	0
tRNA-Arg-CCT-7_antisense	0	0	0	0	0	0	0	0	0	0	0	0	0	0	0	0	0	0	0	0	0	0	0	0	0	0
tRNA-Arg-TCG-1_wholecounts	0	0	0	0	0	0	0	0	0	0	0	0	0	0	0	0	0	0	0	0	0	0	0	0	0	0
tRNA-Arg-TCG-1_fiveprime	9.07284	0.87635	9.2607	2.7557	0.910922	4.72188	0	2.12901	3.97876	0	0	0	0	3.2755	24.4906	2.29071	3.67388	1.40596	2.3633	4.63752	0	0	6.40223	2.56292	7.54005	1.23685
tRNA-Arg-TCG-1_threeprime	112.276	130.576	77.5584	112.984	193.116	44.3857	54.6603	39.3866	126.326	71.9865	51.4487	53.8572	64.2083	124.469	34.0739	51.9228	144.751	101.229	117.377	76.9828	142.922	72.1929	43.2151	128.146	139.491	87.8163
tRNA-Arg-TCG-1_other	4.53642	13.1453	4.63035	6.42996	5.46553	12.2769	17.1789	12.774	5.96814	8.84045	8.07039	10.226	9.17262	21.8367	8.51848	15.2714	23.5128	1.40596	9.45319	0.927503	9.90548	12.5233	29.6103	6.40729	1.88501	5.56582
tRNA-Arg-TCG-1_antisense	0	0	0	0	0	0	0	0	0	0	0	0	0	0	0	0	0	0	0	0	0	0	0	0	0	0
tRNA-Arg-TCG-2_wholecounts	0	0	0	0	0	0	0	0	0	0	0	0	0	0	0	0	0	0	0	0	0	0	0	0	0	0
tRNA-Arg-TCG-2_fiveprime	0	0.87635	0	0	0	0.944376	0	0	0.99469	0	0	2.04521	0	1.09183	10.6481	0	1.46955	0	0	1.85501	0	0	4.0014	0	1.88501	1.23685
tRNA-Arg-TCG-2_threeprime	18.1457	55.2101	84.5039	53.2768	23.684	109.548	14.0555	52.1606	68.6336	27.7843	35.3079	9.54431	33.2507	56.7754	12.7777	57.2678	42.617	11.2477	91.3809	18.5501	28.3014	13.2599	80.0279	37.1623	11.3101	84.1058
tRNA-Arg-TCG-2_other	3.40231	4.38175	3.47276	0.918566	3.64369	0.944376	12.4938	2.12901	2.98407	6.3146	7.06159	4.77215	3.43973	10.9183	14.9073	3.81785	4.40865	0	6.30213	5.56502	0	14.7332	8.80307	6.40729	1.88501	6.18425
tRNA-Arg-TCG-2_antisense	0	0	0	0	0	0	0	0	0	0	0	0	0	0	0	0	0	0	0	0	0	0	0	0	0	0
tRNA-Arg-TCG-3_wholecounts	0	0	0	0	0	0	0	0	0	0	0	0	0	0	0	0	0	0	0	0	0	0	0	0	0	0
tRNA-Arg-TCG-3_fiveprime	2.26821	7.88715	11.5759	2.7557	0.910922	6.61063	1.56172	3.19351	5.96814	0	0	7.4991	0	7.64284	200.184	2.29071	5.8782	25.3073	3.93883	19.4776	7.07534	16.2066	55.2193	6.40729	7.54005	3.71055
tRNA-Arg-TCG-3_threeprime	201.871	279.556	231.518	287.511	359.814	114.269	37.4813	54.2896	228.779	85.8786	112.985	89.3074	28.6644	80.7957	182.083	58.795	115.36	246.043	77.9888	133.56	159.903	252.675	55.2193	212.722	81.0555	324.673
tRNA-Arg-TCG-3_other	4.53642	9.63985	5.78794	0.918566	10.0201	0.944376	23.4258	3.19351	4.97345	5.05168	7.06159	10.9078	8.02604	13.102	25.5554	7.63571	11.0216	1.40596	6.30213	10.2025	1.41507	28.7298	10.4036	6.40729	9.42506	12.3685
tRNA-Arg-TCG-3_antisense	0	0	0	0	0	0	0	0	0	0	0	0	0	0	0	0	0	0	0	0	0	0	0	0	0	0
tRNA-Arg-TCG-4_wholecounts	0	0	0	0	0	0	0	0	0	0	0	0	0	0	0	0	0	0	0	0	0	0	0	0	0	0
tRNA-Arg-TCG-4_fiveprime	0	0.87635	0	0	0	0.944376	0	0	0.99469	0	0	2.04521	0	1.09183	10.6481	0	1.46955	0	0	1.85501	0	0	4.0014	0	1.88501	1.23685
tRNA-Arg-TCG-4_threeprime	0	0	1.15759	0	2.73277	0	0	1.0645	0	0	0	0	0	0	0	1.52714	0	0	0	0	0	0.736662	0	0	0	0.618425
tRNA-Arg-TCG-4_other	3.40231	4.38175	3.47276	0.918566	3.64369	0.944376	12.4938	2.12901	2.98407	6.3146	7.06159	4.77215	3.43973	10.9183	14.9073	3.81785	4.40865	0	6.30213	5.56502	0	14.7332	8.80307	6.40729	1.88501	6.18425
tRNA-Arg-TCG-4_antisense	0	0	0	0	0	0	0	0	0	0	0	0	0	0	0	0	0	0	0	0	0	0	0	0	0	0
tRNA-Arg-TCG-5_wholecounts	0	0	0	0	0	0	0	0	0	0	0	0	0	0	0	0	0	0	0	0	0	0	0	0	0	0
tRNA-Arg-TCG-5_fiveprime	0	0.87635	0	0	0	0.944376	0	0	0.99469	0	0	2.04521	0	1.09183	10.6481	0	1.46955	0	0	1.85501	0	0	4.0014	0	1.88501	1.23685
tRNA-Arg-TCG-5_threeprime	20.4139	39.4358	42.8307	38.5798	26.4167	32.1088	3.12344	11.7095	18.8991	7.57753	15.132	1.36347	12.6123	10.9183	15.9722	11.4536	28.6562	5.62385	16.5431	12.0575	29.7164	2.20999	11.2039	46.1325	1.88501	82.2505
tRNA-Arg-TCG-5_other	3.40231	4.38175	3.47276	0.918566	3.64369	0.944376	12.4938	2.12901	2.98407	6.3146	7.06159	4.77215	3.43973	10.9183	14.9073	3.81785	4.40865	0	6.30213	5.56502	0	14.7332	8.80307	6.40729	1.88501	6.18425
tRNA-Arg-TCG-5_antisense	0	0	0	0	0	0	0	0	0	0	0	0	0	0	0	0	0	0	0	0	0	0	0	0	0	0
tRNA-Arg-TCG-6_wholecounts	0	0	0	0	0	0	0	0	0	0	0	0	0	0	0	0	0	0	0	0	0	0	0	0	0	0
tRNA-Arg-TCG-6_fiveprime	0	0	0	0	0	0	0	0	0	0	0	0	0	0	2.12962	0	0.734775	0	0	0	0	0	0	0	0	0
tRNA-Arg-TCG-6_threeprime	0	1.7527	0	0	0	0	0	0	0	0	0	0	0	0	0	0	0	0	0	0	0	0	0	0	0	1.85527
tRNA-Arg-TCG-6_other	0	1.7527	1.15759	0.918566	0.910922	0	7.80861	0	0.99469	0	1.0088	0	0	6.551	5.32405	0.763571	2.20433	0	0.787766	0	0	2.20999	1.60056	2.56292	1.88501	2.4737
tRNA-Arg-TCG-6_antisense	0	0	0	0	0	0	0	0	0	0	0	0	0	0	0	0	0	0	0	0	0	0	0	0	0	0
tRNA-Arg-TCT-1_wholecounts	0	0	0	0.918566	0	0.944376	0	0	0	0	0	0	0	0	0	0	0	0	0	0	0	0	0	0	0	0
tRNA-Arg-TCT-1_fiveprime	22.6821	15.7743	21.9942	21.127	45.5461	1.88875	0	6.38702	11.9363	0	5.04399	6.81736	0	3.2755	90.5089	7.63571	11.0216	15.4656	3.15106	8.34753	24.0562	7.36662	13.6047	11.5331	3.77002	8.03952
tRNA-Arg-TCT-1_threeprime	1477.74	1980.55	1042.99	1377.85	1049.38	2951.18	941.719	2421.74	1631.29	2240.42	3569.13	655.148	1364.43	1773.14	590.97	1724.14	1053.67	1320.2	1648.01	1050.86	1983.93	922.301	1518.13	2591.11	991.516	1883.72
tRNA-Arg-TCT-1_other	46.4983	44.6939	26.6245	30.3127	30.9714	140.712	117.129	77.7087	50.7292	106.085	108.95	75.6727	69.9412	69.8774	88.3792	73.3028	108.747	116.695	81.9277	133.56	73.5835	125.969	204.071	62.7915	47.1253	29.6844
tRNA-Arg-TCT-1_antisense	0	0	0	0	0	0	0	0	0	0	0	0	0	0	0	0	0	0	0	0	0	0	0	0	0	0
tRNA-Arg-TCT-2_wholecounts	0	0	0	0	0	0	0	0	0	0	0	0	0	0	0	0	0	0	0	0	0	0	0	0	0	0
tRNA-Arg-TCT-2_fiveprime	6.80463	10.5162	13.8911	4.59283	9.10922	3.7775	3.12344	4.25801	1.98938	0	1.0088	0.681736	1.14658	2.18367	29.8147	1.52714	7.34775	1.40596	1.57553	3.71001	7.07534	3.68331	8.80307	7.68875	32.0452	5.56582
tRNA-Arg-TCT-2_threeprime	182.591	70.9844	106.498	101.961	118.42	262.537	46.8517	170.32	93.5009	371.299	459.003	94.0796	637.497	1012.13	73.4719	397.057	579.003	94.1994	825.579	137.27	215.09	65.5629	297.704	280.639	120.641	231.909
tRNA-Arg-TCT-2_other	51.0347	42.0648	19.679	22.0456	21.8621	128.435	110.882	79.8377	38.7929	102.297	111.977	72.9458	64.2083	70.9692	80.9256	70.2485	96.2555	105.447	70.899	124.285	66.5082	123.759	192.867	53.8212	41.4703	24.737
tRNA-Arg-TCT-2_antisense	0	0	0	0	0	0	0	0	0	0	0	0	0	0	0	0	0	0	0	0	0	0	0	0	0	0
tRNA-Arg-TCT-3_wholecounts	0	0	0	0	0	0	0	0	0	0	0	0	0	0	0	0	0	0	0	0	0	0	0	0	0	0
tRNA-Arg-TCT-3_fiveprime	6.80463	10.5162	13.8911	5.5114	9.10922	3.7775	3.12344	4.25801	1.98938	0	1.0088	0.681736	1.14658	2.18367	29.8147	1.52714	7.34775	1.40596	1.57553	3.71001	7.07534	3.68331	8.80307	7.68875	32.0452	5.56582
tRNA-Arg-TCT-3_threeprime	201.871	113.926	92.607	103.798	226.82	127.491	35.9196	52.1606	112.4	257.636	254.217	177.251	200.651	415.989	137.36	130.571	210.146	179.963	257.6	294.946	172.638	143.649	158.455	280.639	60.3204	180.58
tRNA-Arg-TCT-3_other	51.0347	42.0648	19.679	23.8827	21.8621	128.435	110.882	79.8377	38.7929	102.297	107.941	72.9458	64.2083	70.9692	79.8608	71.7757	96.2555	105.447	70.899	124.285	66.5082	123.759	194.468	53.8212	37.7002	24.737
tRNA-Arg-TCT-3_antisense	0	0	0	0	0	0	0	0	0	0	0	0	0	0	0	0	0	0	0	0	0	0	0	0	0	0
tRNA-Arg-TCT-4_wholecounts	0	0	0	0	0	0	0	0	0	0	0	0	0	0	0	0	0	0	0	0	0	0	0	0	0	0
tRNA-Arg-TCT-4_fiveprime	0	0	0	0	0	0	0	0	0	0	0	0	0	2.18367	0	0	0	0	0	0	0	0	0	0	0	0
tRNA-Arg-TCT-4_threeprime	1.1341	2.62905	2.31518	2.7557	0.910922	6.61063	0	0	6.96283	0	2.0176	5.45389	0	0	3.19443	0.763571	0.734775	1.40596	0	0.927503	8.49041	1.47332	1.60056	1.28146	1.88501	1.23685
tRNA-Arg-TCT-4_other	0	0	0	0	0	0	0	0	0	0	0	0	0	0	0	0	0	0	0	0	0	0	0	0	0	0
tRNA-Arg-TCT-4_antisense	0	0	0	0	0	0	0	0	0	0	0	0	0	0	0	0	0	0	0	0	0	0	0	0	0	0
tRNA-Arg-TCT-5_wholecounts	0	0	0	0	0	0	0	0	0	0	0	0	0	0	0	0	0	0	0	0	0	0	0	0	0	0
tRNA-Arg-TCT-5_fiveprime	6.80463	10.5162	11.5759	4.59283	9.10922	3.7775	3.12344	4.25801	1.98938	0	1.0088	0.681736	1.14658	2.18367	29.8147	1.52714	7.34775	1.40596	1.57553	3.71001	7.07534	3.68331	8.80307	7.68875	32.0452	5.56582
tRNA-Arg-TCT-5_threeprime	0	0	0	0	0	0	0	0	0	0	0	0.681736	0	0	0	0	0	0	0	0	0	0	0	0	0	0
tRNA-Arg-TCT-5_other	41.9619	41.1885	18.5214	20.2085	21.8621	123.713	110.882	75.5797	36.8035	102.297	100.88	63.4015	64.2083	64.4182	77.7311	67.1942	88.9078	98.4173	67.7479	121.503	52.3575	119.339	180.063	51.2583	37.7002	21.6449
tRNA-Arg-TCT-5_antisense	0	0	0	0	0	0	0	0	0	0	0	0	0	0	0	0	0	0	0	0	0	0	0	0	0	0
tRNA-Asn-ATT-1_wholecounts	0	0	0	0	0	0	0	0	0	0	0	0	0	0	0	0	0	0	0	0	0	0	0	0	0	0
tRNA-Asn-ATT-1_fiveprime	5.67052	5.2581	5.78794	10.1042	20.9512	3.7775	1.56172	6.38702	7.95752	6.3146	2.0176	6.13563	1.14658	5.45917	23.4258	2.29071	8.8173	4.21788	0.787766	11.13	22.6411	7.36662	14.405	7.68875	0	2.4737
tRNA-Asn-ATT-1_threeprime	0	0	0	0	0	0	0	0	0	0	0	0	1.14658	0	0	0	0	1.40596	0	0.927503	0	0	0.800279	0	0	0.618425
tRNA-Asn-ATT-1_other	1.1341	0	0	0	0	0	0	0	0	0	0	0	0	0	0	0	0	0	0.787766	0	0	0	0	0	0	0
tRNA-Asn-ATT-1_antisense	0	0	0	0	0	0	0	0	0	0	0	0	0	0	0	0	0	0	0	0	0	0	0	0	0	0
tRNA-Asn-GTT-1_wholecounts	0	0	0	0	0	0	0	0	0	0	0	0	0	0	0	0	0	0	0	0	0	0	0	0	0	0
tRNA-Asn-GTT-1_fiveprime	9.07284	11.3926	15.0486	21.127	49.1898	7.55501	6.24689	11.7095	16.9097	16.418	6.05279	16.3617	6.87946	13.102	38.3332	9.92642	18.3694	22.4954	16.5431	33.3901	31.1315	33.8864	14.405	29.4735	35.8152	3.71055
tRNA-Asn-GTT-1_threeprime	21.548	30.6723	27.7821	14.6971	18.2184	13.2213	71.8392	8.51602	20.8885	39.1505	47.4135	65.4467	11.4658	24.0203	30.8795	9.16285	8.08253	74.516	19.6942	51.0127	59.4329	85.4528	29.6103	90.9835	9.42506	63.6977
tRNA-Asn-GTT-1_other	38.5596	42.0648	50.9339	33.0684	29.1495	67.0507	82.7713	46.8381	64.6548	26.5213	26.2288	325.188	51.596	30.5713	259.814	47.3414	44.8213	139.19	38.6005	268.048	56.6027	255.622	12.8045	64.0729	111.216	27.8291
tRNA-Asn-GTT-1_antisense	0	0	0	0	0	0.944376	0	0	0	0	0	0	0	0	0	0	0	0	0	0	0	0	0	0	0	0
tRNA-Asn-GTT-10_wholecounts	0	0	0	0	0	0	0	0	0	0	0	0	0	0	0	0	0	0	0	0	0	0	0	0	0	0
tRNA-Asn-GTT-10_fiveprime	2.26821	0	2.31518	3.67426	0.910922	2.83313	3.12344	0	0.99469	0	0	2.04521	0	4.36734	11.7129	1.52714	12.4912	0	0.787766	3.71001	9.90548	10.3133	10.4036	3.84437	7.54005	9.8948
tRNA-Asn-GTT-10_threeprime	1.1341	0	0	0	0.910922	0	0	0	0	2.52584	0	0	3.43973	1.09183	0	2.29071	0.734775	0	3.15106	0	4.2452	2.20999	0	1.28146	3.77002	0
tRNA-Asn-GTT-10_other	1.1341	0.87635	0	1.83713	3.64369	0	0	0	0	3.78876	0	1.36347	0	2.18367	1.06481	0	8.08253	0	0	0.927503	2.83014	2.94665	1.60056	0	1.88501	8.65795
tRNA-Asn-GTT-10_antisense	0	0	0	0	0	0	0	0	0	0	0	0	0	0	0	0	0	0	0	0	0	0	0	0	0	0
tRNA-Asn-GTT-11_wholecounts	0	0	0	0	0	0	0	0	0	0	0	0	0	0	0	0	0	0	0	0	0	0	0	0	0	0
tRNA-Asn-GTT-11_fiveprime	0	0	0	0	0	0	0	0	0	0	0	0	0	0	0	0	0	0	0	0	0	0	0	0	0	0
tRNA-Asn-GTT-11_threeprime	4.53642	14.0216	1.15759	0.918566	5.46553	8.49938	14.0555	2.12901	5.96814	50.5168	24.2112	21.8156	17.1987	6.551	21.2962	1.52714	0.734775	22.4954	1.57553	28.7526	32.5466	34.6231	5.60196	49.9769	5.65503	27.2107
tRNA-Asn-GTT-11_other	0	0	0	0	1.82184	0	0	0	0	0	0	2.04521	0	0	0	0	0	0	0	0	0	0	0	0	0	0
tRNA-Asn-GTT-11_antisense	0	0	0	0	0	0	0	0	0	0	0	0	0	0	0	0	0	0	0	0	0	0	0	0	0	0
tRNA-Asn-GTT-12_wholecounts	0	0	0	0	0	0	0	0	0	0	0	0	0	0	0	0	0	0	0	0	0	0	0	0	0	0
tRNA-Asn-GTT-12_fiveprime	2.26821	0	2.31518	3.67426	0.910922	2.83313	3.12344	0	0.99469	0	0	2.04521	0	4.36734	11.7129	1.52714	12.4912	0	0.787766	3.71001	9.90548	10.3133	10.4036	3.84437	7.54005	9.8948
tRNA-Asn-GTT-12_threeprime	0	0	0	0	0	0	0	0	0	0	0	0	0	0	0	0	0	0	0	0	0	0	0	0	0	0
tRNA-Asn-GTT-12_other	1.1341	0.87635	0	0.918566	5.46553	0	0	0	0	1.26292	0	0	0	2.18367	1.06481	0	5.8782	0	0	0	0	0	0	0	1.88501	7.4211
tRNA-Asn-GTT-12_antisense	0	0	0	0	0	0	0	0	0	0	0	0	0	0	0	0	0	0	0	0	0	0	0	0	0	0
tRNA-Asn-GTT-13_wholecounts	0	0	0	0	0	0	0	0	0	0	0	0	0	0	0	0	0	0	0	0	0	0	0	0	0	0
tRNA-Asn-GTT-13_fiveprime	0	0	0	0	0	0	0	0	0	0	0	0	0	0	0	0	0	0	0	0	0	0.736662	0	0	0	0
tRNA-Asn-GTT-13_threeprime	0	0	0	0	0	0	0	0	0	0	0	0	0	0	0	0	0	1.40596	0	0.927503	4.2452	0	0.800279	1.28146	0	0.618425
tRNA-Asn-GTT-13_other	3.40231	1.7527	1.15759	2.7557	0	1.88875	1.56172	3.19351	6.96283	0	0	6.13563	2.29315	0	1.06481	3.81785	4.40865	4.21788	3.93883	6.49252	1.41507	2.20999	0.800279	1.28146	13.1951	1.85527
tRNA-Asn-GTT-13_antisense	0	0	0	0	0	0	0	0	0	0	0	0	0	0	0	0	0	0	0	0	0	0	0	0	0	0
tRNA-Asn-GTT-14_wholecounts	0	0	0	0	0	0	0	0	0	0	0	0	0	0	0	0	0	0	0	0	0	0	0	0	0	0
tRNA-Asn-GTT-14_fiveprime	0	0	0	0	0	0	0	0	0	0	0	0	0	0	0	0	0	0	0	0	0	0	0	0	0	0
tRNA-Asn-GTT-14_threeprime	2.26821	12.2689	1.15759	0	1.82184	0.944376	0	0	2.98407	22.7326	21.1848	0.681736	0	1.09183	0	0	0	2.81192	0	2.78251	9.90548	0	0.800279	29.4735	0	15.4606
tRNA-Asn-GTT-14_other	0	0	1.15759	0	0	0.944376	0	0	0.99469	0	0	3.40868	0	0	0	0	0	0	0	0.927503	2.83014	0.736662	0	1.28146	0	0
tRNA-Asn-GTT-14_antisense	0	0	0	0	0	0	0	0	0	0	0	0	0	0	0	0	0	0	0	0	0	0	0	0	0	0
tRNA-Asn-GTT-15_wholecounts	0	0	0	0	0	0	0	0	0	0	0	0	0	0	0	0	0	0	0	0	0	0	0	0	0	0
tRNA-Asn-GTT-15_fiveprime	0	0	0	0	0	0	0	0	0	0	0	0	0	0	0	0	0	0	0	0	0	0	0	0	0	0
tRNA-Asn-GTT-15_threeprime	1.1341	8.7635	2.31518	0	4.55461	4.72188	0	0	1.98938	15.1551	9.07919	2.04521	0	1.09183	0	0	0.734775	1.40596	0	0	14.1507	0	2.40084	24.3477	0	16.079
tRNA-Asn-GTT-15_other	0	0.87635	0	1.83713	0	1.88875	1.56172	3.19351	5.96814	0	0	0	2.29315	0	1.06481	0.763571	2.20433	4.21788	3.93883	2.78251	2.83014	1.47332	0	1.28146	11.3101	1.85527
tRNA-Asn-GTT-15_antisense	0	0	0	0	0	0	0	0	0	0	0	0	0	0	0	0	0	0	0	0	0	0	0	0	0	0
tRNA-Asn-GTT-16_wholecounts	0	0	0	0	0	0	0	0	0	0	0	0	0	0	0	0	0	0	0	0	0	0	0	0	0	0
tRNA-Asn-GTT-16_fiveprime	5.67052	7.0108	5.78794	14.6971	26.4167	4.72188	3.12344	7.45152	7.95752	11.3663	2.0176	8.86257	2.29315	7.64284	29.8147	6.10857	11.7564	9.84173	3.15106	16.6951	28.3014	8.83994	14.405	12.8146	3.77002	3.09212
tRNA-Asn-GTT-16_threeprime	0	0	0	0	0	0	0	0	0	0	0	0	0	0	0	0	0	0	0	0	0	0	0	0	0	0
tRNA-Asn-GTT-16_other	0	0	0	0	0	0	0	0	0	0	0	2.04521	0	0	0	0	0	0	0	0	0	0	0	0	0	0
tRNA-Asn-GTT-16_antisense	0	0	0	0	0	0.944376	0	0	0	0	0	0	0	0	0	0	0	0	0	0	0	0	0	0	0	0
tRNA-Asn-GTT-17_wholecounts	0	0	0	0	0	0	0	0	0	0	0	0	0	0	0	0.763571	0	0	0	0	0	0	0	0	0	0
tRNA-Asn-GTT-17_fiveprime	0	0	0	0	0	0	1.56172	0	0	0	0	0	0	2.18367	3.19443	3.05428	0.734775	0	0	0	0	4.41997	0.800279	0	0	0
tRNA-Asn-GTT-17_threeprime	1.1341	0	0	0	0	0	0	0	0	0	0	1.36347	0	0	0	0	1.46955	4.21788	0	0	0	2.94665	0	0	0	0
tRNA-Asn-GTT-17_other	1.1341	1.7527	1.15759	0.918566	0.910922	0.944376	3.12344	2.12901	0	0	0	13.6347	1.14658	0	7.45367	1.52714	5.14343	2.81192	1.57553	13.9125	0	10.3133	0	0	0	0.618425
tRNA-Asn-GTT-17_antisense	0	0	0	0	0	0	0	0	0	0	0	0	0	0	0	0	0	0	0	0	0	0	0	0	0	0
tRNA-Asn-GTT-18_wholecounts	0	0	0	0	0	0	0	0	0	0	0	0	0	0	0	0	0	0	0	0	0	0	0	0	0	0
tRNA-Asn-GTT-18_fiveprime	0	0	0	0	0	0	0	0	0	0	0	0	0	0	0	0	0	0	0	0	0	0.736662	0	0	0	0
tRNA-Asn-GTT-18_threeprime	0	0	0	0	0	0	0	0	0	0	0	0	0	0	0	0	0	1.40596	0	0.927503	0	0	0.800279	0	0	0.618425
tRNA-Asn-GTT-18_other	3.40231	1.7527	1.15759	2.7557	0	1.88875	1.56172	3.19351	6.96283	0	0	6.13563	2.29315	0	1.06481	3.81785	4.40865	4.21788	3.93883	6.49252	1.41507	2.20999	0.800279	1.28146	13.1951	1.85527
tRNA-Asn-GTT-18_antisense	0	0	0	0	0	0	0	0	0	0	0	0	0	0	0	0	0	0	0	0	0	0	0	0	0	0
tRNA-Asn-GTT-19_wholecounts	0	0	0	0	0	0	0	0	0	0	0	0	0	0	0	0	0	0	0	0	0	0	0	0	0	0
tRNA-Asn-GTT-19_fiveprime	0	0	0	0	0	0	0	0	0	0	0	0	0	0	0	0	0	0	0	0	0	0	0	0	0	0
tRNA-Asn-GTT-19_threeprime	1.1341	8.7635	2.31518	0	4.55461	4.72188	0	0	1.98938	15.1551	9.07919	2.04521	0	1.09183	0	0	0.734775	1.40596	0	0	14.1507	0	2.40084	24.3477	0	16.079
tRNA-Asn-GTT-19_other	0	0	0	0	0	0	0	0	0	0	0	0	0	0	0	0	0	0	0	0	0	0	0	0	0	0.618425
tRNA-Asn-GTT-19_antisense	0	0	0	0	0	0	0	0	0	0	0	0	0	0	0	0	0	0	0	0	0	0	0	0	0	0
tRNA-Asn-GTT-2_wholecounts	0	0	1.15759	0	0.910922	0	0	0	0	0	0	0	0	0	0	0	0	0	1.57553	0	0	1.47332	0	0	7.54005	0
tRNA-Asn-GTT-2_fiveprime	10.2069	11.3926	16.2062	21.127	49.1898	7.55501	6.24689	11.7095	16.9097	16.418	6.05279	16.3617	6.87946	14.1938	38.3332	9.92642	18.3694	22.4954	17.3309	34.3176	32.5466	33.8864	14.405	29.4735	35.8152	4.9474
tRNA-Asn-GTT-2_threeprime	673.658	545.966	174.796	216.782	684.103	601.568	6168.8	897.376	372.014	2476.59	1315.47	3455.04	1089.25	1642.12	1684.53	717.757	977.986	3969.03	694.81	3592.22	2588.16	4346.3	465.763	2953.76	1340.24	1363.63
tRNA-Asn-GTT-2_other	38.5596	41.1885	57.8794	40.4169	31.8823	71.7726	98.3885	48.9671	66.6442	26.5213	28.2464	339.505	51.596	34.9387	280.045	51.9228	47.7604	160.28	42.5394	279.179	58.0178	273.302	16.8059	70.4802	120.641	36.4871
tRNA-Asn-GTT-2_antisense	0	0	0	0	0	0.944376	0	0	0	0	0	0	0	0	0	0	0	0	0	0	0	0	0	0	0	0
tRNA-Asn-GTT-21_wholecounts	0	0	0	0	0	0	0	0	0	0	0	0	0	0	0	0	0	0	0	0	0	0	0	0	0	0
tRNA-Asn-GTT-21_fiveprime	0	0	0	0	0	0	0	0	0	0	0	0	0	0	0	0	0	0	0	0	0	0	0	0	0	0
tRNA-Asn-GTT-21_threeprime	0	0	0	0	0	0	0	0	0	0	0	0	0	0	0	0	0	0	0	0	0	0	0	0	0	0
tRNA-Asn-GTT-21_other	3.40231	1.7527	5.78794	2.7557	0	0.944376	0	2.12901	6.96283	0	0	4.09042	2.29315	0	0	3.05428	4.40865	4.21788	2.3633	6.49252	0	0	0.800279	0	9.42506	1.85527
tRNA-Asn-GTT-21_antisense	0	0	0	0	0	0	0	0	0	0	0	0	0	0	0	0	0	0	0	0	0	0	0	0	0	0
tRNA-Asn-GTT-3_wholecounts	0	0	0	0	0	0	0	0	0	0	0	0	0	0	0	0	0	0	0	0	0	0	0	0	0	0
tRNA-Asn-GTT-3_fiveprime	6.80463	7.0108	5.78794	15.6156	27.3277	4.72188	3.12344	7.45152	7.95752	11.3663	2.0176	8.86257	2.29315	9.8265	27.6851	6.10857	12.4912	9.84173	5.51436	17.6226	28.3014	9.5766	14.405	8.97021	3.77002	2.4737
tRNA-Asn-GTT-3_threeprime	671.39	545.09	174.796	215.863	681.37	598.734	6168.8	897.376	372.014	2476.59	1314.46	3447.54	1089.25	1642.12	1683.46	716.993	977.251	3966.22	692.446	3592.22	2585.33	4336.73	461.761	2953.76	1334.59	1363.63
tRNA-Asn-GTT-3_other	35.1572	34.1777	48.6187	24.8013	27.3277	66.1063	93.7033	43.6446	51.7239	26.5213	24.2112	321.098	44.7165	31.6632	263.008	45.0507	37.4735	154.656	37.025	260.628	52.3575	266.672	15.2053	67.9173	98.0206	31.5397
tRNA-Asn-GTT-3_antisense	0	0	0	0	0	0.944376	0	0	0	0	0	0	0	0	0	0	0	0	0	0	0	0	0	0	0	0
tRNA-Asn-GTT-4_wholecounts	0	0	0	0	0	0	0	0	0	0	0	4.77215	0	0	0	0	0	0	0	0	0	0	0	0	0	0
tRNA-Asn-GTT-4_fiveprime	9.07284	11.3926	13.8911	19.2899	48.2789	7.55501	6.24689	11.7095	15.915	16.418	6.05279	17.0434	6.87946	12.0102	36.2035	9.92642	17.6346	15.4656	15.7553	20.4051	29.7164	28.7298	14.405	29.4735	33.9302	3.09212
tRNA-Asn-GTT-4_threeprime	291.465	356.674	52.0914	29.3941	447.263	201.152	9.37033	15.9675	117.373	920.669	832.259	76.3545	60.7686	262.04	39.398	25.9614	50.6995	268.539	38.6005	325.554	2064.58	159.119	303.306	2760.26	71.6304	824.36
tRNA-Asn-GTT-4_other	4.53642	1.7527	3.47276	5.5114	2.73277	2.83313	1.56172	3.19351	8.95221	0	0	8.86257	6.87946	0	1.06481	4.58143	7.34775	4.21788	3.93883	12.985	2.83014	8.83994	0.800279	1.28146	24.5051	3.09212
tRNA-Asn-GTT-4_antisense	0	0	0	0	0	0.944376	0	0	0	0	0	0	0	0	0	0	0	0	0	0	0	0	0	0	0	0
tRNA-Asn-GTT-5_wholecounts	0	0	0	0	0	0	0	0	0	0	0	0	0	0	0	0	0	0	0	0	0	0	0	0	0	0
tRNA-Asn-GTT-5_fiveprime	9.07284	11.3926	13.8911	19.2899	48.2789	7.55501	4.68517	11.7095	15.915	16.418	6.05279	16.3617	6.87946	12.0102	36.2035	9.92642	17.6346	15.4656	15.7553	20.4051	29.7164	22.8365	14.405	29.4735	32.0452	3.71055
tRNA-Asn-GTT-5_threeprime	314.147	375.954	54.4066	38.5798	474.59	215.318	34.3579	36.1931	133.288	948.454	845.373	126.121	121.537	290.428	75.6015	51.9228	77.8862	299.47	75.6255	361.726	2101.38	179.745	316.911	2787.17	94.2506	856.518
tRNA-Asn-GTT-5_other	3.40231	1.7527	2.31518	9.18566	1.82184	0.944376	1.56172	3.19351	3.97876	2.52584	2.0176	6.13563	2.29315	0	2.12962	3.05428	5.8782	5.62385	2.3633	12.985	0	0	3.20112	1.28146	11.3101	3.71055
tRNA-Asn-GTT-5_antisense	0	0	0	0	0	0.944376	0	0	0	0	0	0	0	0	0	0	0	0	0	0	0	0	0	0	0	0
tRNA-Asn-GTT-6_wholecounts	0	0	0	0	0	0	0	0	0	0	0	0	0	0	0	0	0	0	0	0	0	0	0	0	0	0
tRNA-Asn-GTT-6_fiveprime	0	0	0	0	0	0	0	0	0	0	0	0	0	0	0	0	0	0	0	0	0	0	0.800279	0	1.88501	0
tRNA-Asn-GTT-6_threeprime	0	6.13445	0	0	3.64369	5.66626	1.56172	1.0645	5.96814	16.418	15.132	3.40868	1.14658	3.2755	2.12962	0	2.20433	2.81192	0	5.56502	21.226	20.6265	5.60196	14.096	0	9.27637
tRNA-Asn-GTT-6_other	35.1572	38.5594	54.4066	35.8241	25.5058	69.8838	93.7033	48.9671	64.6548	26.5213	28.2464	329.279	50.4494	34.9387	272.591	48.8685	43.3517	160.28	41.7516	268.976	55.1877	273.302	15.2053	70.4802	109.331	35.2502
tRNA-Asn-GTT-6_antisense	0	0	0	0	0	0.944376	0	0	0	0	0	0	0	0	0	0	0	0	0	0	0	0	0	0	0	0
tRNA-Asn-GTT-7_wholecounts	0	0	0	0	0	0	0	0	0	0	0	0	0	0	0	0	0	0	0	0	0	0	0	0	0	0
tRNA-Asn-GTT-7_fiveprime	0	0	0	0	0	0	0	0	0	0	0	0	0	0	0	0	0	0	0	0	0	0	0	0	0	0
tRNA-Asn-GTT-7_threeprime	1.1341	2.62905	0	0	0	1.88875	7.80861	2.12901	0.99469	0	3.0264	9.54431	5.73289	3.2755	0	3.05428	1.46955	0	2.3633	13.9125	0	0.736662	0	2.56292	0	1.23685
tRNA-Asn-GTT-7_other	0	0.87635	2.31518	2.7557	1.82184	4.72188	1.56172	3.19351	7.95752	0	0	4.09042	3.43973	0	1.06481	1.52714	5.8782	4.21788	3.93883	2.78251	2.83014	2.94665	1.60056	1.28146	18.8501	2.4737
tRNA-Asn-GTT-7_antisense	0	0	0	0	0	0	0	0	0	0	0	0	0	0	0	0	0	0	0	0	0	0	0	0	1.88501	0
tRNA-Asn-GTT-8_wholecounts	0	0	0	0	0	0	0	0	0	0	0	0	0	0	0	0	0	0	0	0	0	0	0	0	0	0
tRNA-Asn-GTT-8_fiveprime	2.26821	0	2.31518	3.67426	0.910922	2.83313	3.12344	0	0.99469	0	0	2.04521	0	4.36734	11.7129	1.52714	12.4912	0	0.787766	3.71001	9.90548	10.3133	10.4036	3.84437	7.54005	9.8948
tRNA-Asn-GTT-8_threeprime	1.1341	0	0	0	1.82184	0	0	0	0	2.52584	0	0	3.43973	1.09183	0	3.05428	2.20433	0	3.15106	0	5.66027	2.20999	0	1.28146	3.77002	0
tRNA-Asn-GTT-8_other	1.1341	0.87635	0	0.918566	2.73277	0	0	0	0	1.26292	0	0.681736	0	2.18367	1.06481	0	6.61298	0	0	0.927503	0	0	0	0	0	7.4211
tRNA-Asn-GTT-8_antisense	0	0	0	0	0	0	0	0	0	0	0	0	0	0	0	0	0	0	0	0	0	0	0	0	0	0
tRNA-Asn-GTT-9_wholecounts	0	0	0	0	0	0	0	0	0	0	0	0	0	0	0	0	0	0	0	0	0	0	0	0	0	0
tRNA-Asn-GTT-9_fiveprime	9.07284	11.3926	13.8911	19.2899	48.2789	7.55501	4.68517	11.7095	15.915	16.418	7.06159	16.3617	6.87946	12.0102	36.2035	9.92642	17.6346	15.4656	15.7553	20.4051	29.7164	22.8365	14.405	29.4735	32.0452	3.71055
tRNA-Asn-GTT-9_threeprime	0	0	0	0	0	0	0	0	0.99469	1.26292	0	0	0	1.09183	0	0	0	4.21788	0	0	0	2.94665	0	0	0	0.618425
tRNA-Asn-GTT-9_other	3.40231	1.7527	2.31518	4.59283	0	0.944376	0	3.19351	3.97876	0	0	6.13563	2.29315	0	0	3.05428	4.40865	4.21788	2.3633	10.2025	0	0	0.800279	1.28146	11.3101	2.4737
tRNA-Asn-GTT-9_antisense	0	0	0	0	0	0.944376	0	0	0	0	0	0	0	0	0	0	0	0	0	0	0	0	0	0	0	0
tRNA-Asp-GTC-1_wholecounts	1.1341	7.0108	2.31518	1.83713	1.82184	3.7775	3.12344	0	0	1.26292	9.07919	5.45389	0	1.09183	2.12962	4.58143	0.734775	7.02981	0	12.0575	0	7.36662	0.800279	0	1.88501	2.4737
tRNA-Asp-GTC-1_fiveprime	395.803	355.798	196.79	858.859	1312.64	520.351	231.135	2116.23	1263.26	711.024	329.877	351.776	456.338	787.212	881.663	1409.55	924.347	771.873	701.9	678.932	567.442	1278.11	213.675	316.52	150.801	379.713
tRNA-Asp-GTC-1_threeprime	2586.89	1632.64	1995.68	2007.07	2142.49	3641.51	1892.81	5071.29	1742.7	3239.39	1361.88	3889.99	2149.83	2985.07	2832.39	5599.27	3919.29	10851.2	3987.67	7983.02	4192.85	6651.32	3130.69	1610.79	639.019	1867.64
tRNA-Asp-GTC-1_other	516.018	630.972	589.212	270.977	268.722	1021.81	629.374	1102.82	215.848	671.874	584.094	858.988	921.848	804.682	625.043	645.981	631.907	971.519	642.817	839.391	843.381	914.197	160.056	372.904	544.768	344.463
tRNA-Asp-GTC-1_antisense	0	0	0	0	0	0	0	0	0	0	0	0	0	0	0	0	0	0	0	0	0	0	0	0	0	0
tRNA-Asp-GTC-10_wholecounts	0	0	0	0	0	0	0	0	0	0	0	0	0	0	0	0	0	0	0	0	0	0	0	0	0	0
tRNA-Asp-GTC-10_fiveprime	0	2.62905	0	0	2.73277	0	0	0	0	0	1.0088	0	0	0	0	0	0	0	0	0	0	0	0	0	0	0
tRNA-Asp-GTC-10_threeprime	314.147	566.998	581.109	446.423	238.662	390.972	48.4134	152.224	259.614	29.0472	126.1	349.731	104.339	40.3979	370.554	58.0314	358.57	400.699	152.827	462.824	489.614	191.532	485.77	292.172	407.162	578.227
tRNA-Asp-GTC-10_other	0	0	0	0	0	0	0	0	0	0	0	0	0	0	0	0	0	0	0	0	0	0	0	0	0	0
tRNA-Asp-GTC-10_antisense	0	0	0	0	0	0	0	0	0	0	0	0	0	0	0	0	0	0	0	0	0	0	0	0	0	0
tRNA-Asp-GTC-2_wholecounts	24.9503	56.9628	10.4183	16.5342	7.28738	37.775	28.111	45.7736	8.95221	10.1034	35.3079	146.573	10.3192	9.8265	61.759	4.58143	13.226	158.874	14.1798	201.268	7.07534	92.8194	25.6089	1.28146	9.42506	19.1712
tRNA-Asp-GTC-2_fiveprime	7363.74	6428.03	5586.52	20325.1	22313	9418.26	3559.17	39818.8	27085.4	9883.62	5855.07	6632.61	8976.55	10871.4	20093	22005.3	11390.5	18949.5	9565.06	13417.3	5088.58	23976.9	2420.04	4969.49	1238.45	7036.44
tRNA-Asp-GTC-2_threeprime	24189.3	10865	17084.8	17681.5	19981.1	22135.2	8364.58	32931.5	13729.7	23838.9	11473.1	33318.5	15105	22609.7	24106.2	33163.4	24080	115959	32951.5	74555.5	35764.4	46099.6	24221.3	14973.8	6026.38	11898.5
tRNA-Asp-GTC-2_other	1016.16	1444.22	1585.89	635.648	568.415	1989.8	979.2	2000.2	751.986	1125.26	1133.89	1548.22	1668.27	1152.98	1201.11	1163.68	1196.21	1772.92	1111.54	1380.12	1640.06	1546.25	367.328	848.325	904.806	688.925
tRNA-Asp-GTC-2_antisense	0	0	0	0	0	0	0	0	0	0	0	0	0	0	0	0	0	0	0	0	0	0	0	0	0	0
tRNA-Asp-GTC-3_wholecounts	0	0	0	0	0	0	0	0	0	0	0	0	0	0	0	0	0	0	0	0	0	0	0	0	0	0
tRNA-Asp-GTC-3_fiveprime	92.9966	171.765	108.813	153.401	112.954	166.21	234.258	324.673	187.002	162.917	145.267	381.091	191.478	239.112	533.47	171.04	132.26	395.075	223.726	384.914	86.3191	486.197	96.0335	82.0133	147.031	116.264
tRNA-Asp-GTC-3_threeprime	24166.6	10836.1	17023.5	17647.5	19956.5	22096.5	8342.72	32898.5	13721.7	23820	11457.9	32976.9	15082.1	22554	23602.6	33105.4	24021.3	115816	32775.8	74299.5	35737.5	45782.8	23878.7	14936.7	5990.57	11797.7
tRNA-Asp-GTC-3_other	460.446	538.079	524.387	293.023	240.483	998.205	470.078	1087.92	193.965	594.836	543.742	674.919	861.079	720.61	466.387	670.415	546.673	738.13	616.033	488.794	769.797	620.269	206.472	315.239	482.563	293.133
tRNA-Asp-GTC-3_antisense	0	0	0	0	0	0	0	0	0	0	0	0	0	0	0	0	0	0	0	0	0	0	0	0	0	0
tRNA-Asp-GTC-4_wholecounts	0	0	0	0	0	0	0	0	0	0	0	0	0	0	0	0	0	0	0	0	0	0	0	0	0	0
tRNA-Asp-GTC-4_fiveprime	4.53642	3.5054	0	1.83713	1.82184	0.944376	0	7.45152	7.95752	2.52584	6.05279	0	1.14658	3.2755	1.06481	1.52714	0.734775	1.40596	3.15106	3.71001	2.83014	2.20999	0	0	0	0.618425
tRNA-Asp-GTC-4_threeprime	11.341	3.5054	3.47276	6.42996	10.9311	0.944376	1.56172	10.645	1.98938	3.78876	2.0176	11.5895	3.43973	6.551	4.25924	5.345	4.40865	29.5252	6.30213	20.4051	7.07534	3.68331	5.60196	5.12583	1.88501	3.09212
tRNA-Asp-GTC-4_other	474.056	562.617	525.545	284.755	248.682	1029.37	551.288	1090.05	200.927	644.09	578.041	689.917	877.131	759.916	530.275	656.671	547.407	797.18	629.425	524.967	792.438	695.409	188.866	325.49	518.378	300.554
tRNA-Asp-GTC-4_antisense	0	0	0	0	0	0	0	0	0	0	0	0	0	0	0	0	0	0	0	0	0	0	0	0	0	0
tRNA-Asp-GTC-5_wholecounts	0	0	0	0	0	0	0	0	0	0	0	0	0	0	0	0	0	0	0	0	0	0	0	0	0	0
tRNA-Asp-GTC-5_fiveprime	99.8012	96.3985	87.9767	65.2182	86.5376	111.436	85.8947	288.48	76.5911	73.2494	92.8094	109.76	114.658	101.541	220.416	132.861	121.238	161.686	88.2298	151.183	141.507	128.916	89.6313	128.146	92.3656	108.224
tRNA-Asp-GTC-5_threeprime	0	0	0	0	0	0	0	0	0	0	0	0	0	0	0	0	0	0	0	0	0	0	0	0	0	0
tRNA-Asp-GTC-5_other	409.412	750.156	901.761	272.814	274.188	873.548	267.055	723.862	511.271	333.411	476.153	424.722	629.471	271.867	482.359	405.456	495.973	632.683	330.862	390.479	611.309	344.758	120.042	461.325	246.937	290.041
tRNA-Asp-GTC-5_antisense	0	0	0	0	0	0	0	0	0	0	0	0	0	0	0	0	0	0	0	0	0	0	0	0	0	0
tRNA-Asp-GTC-9_wholecounts	0	0	0	0	0	0	0	0	0	0	0	0	0	0	0	0	0	0	0	0	0	0	0	0	0	0
tRNA-Asp-GTC-9_fiveprime	0	0	0	0	0	0	0	0	0	0	0	0	0	0	0	0	0	0	0	0	0	0	0	0	0	0
tRNA-Asp-GTC-9_threeprime	0	9.63985	0	0.918566	0.910922	0	0	1.0645	2.98407	0	0	0	0	0	0	0	0.734775	0	0	0	0	0	0	1.28146	0	1.85527
tRNA-Asp-GTC-9_other	0	0	0	0	0.910922	0	0	0	0	0	0	0	0	0	0	0	0	0	0	0	0	0	0	0	0	0
tRNA-Asp-GTC-9_antisense	0	0	0	0	0	0	0	0	0	0	0	0	0	0	0	0	0	0	0	0	0	0	0	0	0	0
tRNA-Cys-ACA-1_wholecounts	0	0	0	0	0	0	0	0	0	0	0	0	0	0	0	0	0	0	0	0	0	0	0	0	0	0
tRNA-Cys-ACA-1_fiveprime	7.93873	11.3926	3.47276	4.59283	1.82184	7.55501	1.56172	4.25801	9.9469	1.26292	1.0088	2.04521	29.811	2.18367	1.06481	34.3607	20.5737	0	12.6043	0	11.3205	4.41997	14.405	16.659	3.77002	17.9343
tRNA-Cys-ACA-1_threeprime	0	0	0	0	0	0	0	0	0	0	0	0	0	0	0	0	0	0	0	0	0	0	0	0	0	0
tRNA-Cys-ACA-1_other	2.26821	3.5054	5.78794	3.67426	10.9311	6.61063	9.37033	12.774	9.9469	1.26292	7.06159	6.13563	20.6384	10.9183	20.2314	23.6707	25.7171	14.0596	27.5718	17.6226	9.90548	17.6799	20.007	5.12583	3.77002	9.8948
tRNA-Cys-ACA-1_antisense	0	0	0	0	0	0	0	0	0	0	0	0	0	0	0	0	0	0	0	0	0	0	0	0	0	0
tRNA-Cys-GCA-1_wholecounts	0	0	0	0	0	0	0	0	0	0	0	0	0	0	0	0	0	0	0	0	0	0	0	0	0	0
tRNA-Cys-GCA-1_fiveprime	114.545	62.2209	30.0973	67.9739	184.006	30.22	131.185	84.0957	105.437	114.926	18.1584	145.21	56.1823	79.7039	216.156	83.9928	104.338	303.688	63.8091	224.456	94.8096	237.205	112.039	43.5696	49.0103	53.1845
tRNA-Cys-GCA-1_threeprime	2.26821	3.5054	9.2607	11.9414	8.1983	21.7206	0	10.645	3.97876	5.05168	6.05279	2.04521	11.4658	30.5713	1.06481	18.3257	52.9038	0	54.3559	0	4.2452	0.736662	21.6075	8.97021	1.88501	21.0264
tRNA-Cys-GCA-1_other	30.6208	37.6831	26.6245	44.0912	41.9024	35.8863	176.475	56.4186	59.6814	32.8359	27.2376	110.441	53.8891	60.0509	149.073	59.5585	85.9687	109.665	57.5069	287.526	33.9616	149.542	76.0265	19.2219	24.5051	37.7239
tRNA-Cys-GCA-1_antisense	0	0	0	0	0	0	0	0	0	0	0	0	0	0	0	0	0	0	0	0	0	0	0	0	0	0
tRNA-Cys-GCA-10_wholecounts	0	0	0	0	0	0	0	0	0	0	0	0	0	0	0	0	0	0	0	0	0	0	0	0	0	0
tRNA-Cys-GCA-10_fiveprime	75.985	14.898	43.9883	38.5798	143.015	18.8875	70.2775	7.45152	34.8141	42.9393	2.0176	80.4449	28.6644	30.5713	60.6942	35.8878	54.3734	37.961	33.8739	123.358	107.545	226.892	132.046	47.414	41.4703	56.8951
tRNA-Cys-GCA-10_threeprime	0	0	0	1.83713	0	0	0	0	0	0	0	0	0	0	0	0	0.734775	0	0	0	0	0	0	0	0	0
tRNA-Cys-GCA-10_other	18.1457	14.898	10.4183	22.0456	12.7529	7.55501	3.12344	13.8385	11.9363	13.8921	8.07039	19.0886	12.6123	18.5612	10.6481	22.9071	12.4912	2.81192	13.392	12.985	12.7356	10.3133	25.6089	11.5331	7.54005	27.8291
tRNA-Cys-GCA-10_antisense	0	0	0	0	0	0	0	0	0	0	0	0	0	0	0	0	0	0	0	0	0	0	0	0	0	0
tRNA-Cys-GCA-11_wholecounts	0	0	0	0	0	0	0	0	0	0	0	0	0	0	0	0	0	0	0	0	0	0	0	0	0	0
tRNA-Cys-GCA-11_fiveprime	9.07284	11.3926	19.679	13.7785	29.1495	6.61063	20.3024	6.38702	12.931	2.52584	1.0088	25.2242	3.43973	10.9183	20.2314	13.7443	24.2476	23.9013	5.51436	69.5627	33.9616	61.8796	7.20251	19.2219	9.42506	12.3685
tRNA-Cys-GCA-11_threeprime	104.338	184.034	131.965	129.518	93.825	130.324	34.3579	69.1927	41.777	65.6719	117.021	31.3599	99.7522	290.428	19.1666	164.931	277.745	49.2086	324.56	42.6652	80.6589	13.9966	171.26	156.338	58.4354	290.041
tRNA-Cys-GCA-11_other	38.5596	44.6939	70.6128	48.684	59.2099	50.9963	23.4258	61.7412	45.7557	26.5213	51.4487	34.0868	79.1138	91.714	24.4906	117.59	55.8429	14.0596	82.7154	32.4626	48.1123	38.3064	62.4218	52.5398	20.7351	30.9212
tRNA-Cys-GCA-11_antisense	0	0	0	0	0	0	0	0	0	0	0	0	0	0	0	0	0	0	0	0	0	0	0	0	0	0
tRNA-Cys-GCA-12_wholecounts	0	0	0	0	0	0	0	0	0	0	0	0	0	0	0	0	0	0	0	0	0	0	0	0	0	0
tRNA-Cys-GCA-12_fiveprime	0	0	0	0.918566	0	0	0	0	1.98938	0	0	0	0	0	1.06481	0	0	0	0	0	1.41507	0.736662	0	0	1.88501	0
tRNA-Cys-GCA-12_threeprime	3.40231	1.7527	1.15759	0	0	2.83313	0	0	1.98938	0	0	0	0	1.09183	0	0	2.20433	0	0.787766	0	0	0	0.800279	5.12583	0	2.4737
tRNA-Cys-GCA-12_other	1.1341	2.62905	0	0	2.73277	2.83313	0	2.12901	0	7.57753	4.03519	10.226	1.14658	0	6.38886	4.58143	3.67388	2.81192	0.787766	1.85501	4.2452	6.62996	0	3.84437	3.77002	5.56582
tRNA-Cys-GCA-12_antisense	0	0	0	0	0	0	0	0	0	0	0	0	0	0	0	0	0	0	0	0	0	0	0	0	0	0
tRNA-Cys-GCA-13_wholecounts	0	0	0	0	0	0	0	0	0	0	0	0	0	0	0	0	0	0	0	0	0	0	0	0	0	0
tRNA-Cys-GCA-13_fiveprime	72.5827	14.898	43.9883	38.5798	142.104	18.8875	70.2775	6.38702	33.8195	42.9393	2.0176	80.4449	28.6644	30.5713	60.6942	35.8878	54.3734	37.961	33.0862	123.358	107.545	226.892	131.246	47.414	41.4703	56.2766
tRNA-Cys-GCA-13_threeprime	4.53642	0.87635	0	0.918566	0	0	0	0	0	0	1.0088	0	0	0	0	0.763571	0	0	0	0	0	0	0.800279	0	0	1.85527
tRNA-Cys-GCA-13_other	3.40231	2.62905	3.47276	3.67426	4.55461	3.7775	1.56172	6.38702	0.99469	11.3663	6.05279	14.9982	4.58631	6.551	7.45367	6.10857	6.61298	2.81192	7.0899	3.71001	4.2452	7.36662	0.800279	3.84437	3.77002	6.80267
tRNA-Cys-GCA-13_antisense	0	0	0	0	0	0	0	0	0	0	0	0	0	0	0	0	0	0	0	0	0	0	0	0	0	0
tRNA-Cys-GCA-14_wholecounts	0	0	0	0	0	0	0	0	0	0	0	0	0	0	0	0	0	0	0	0	0	0	0	0	0	0
tRNA-Cys-GCA-14_fiveprime	72.5827	14.898	43.9883	38.5798	142.104	18.8875	70.2775	6.38702	33.8195	42.9393	2.0176	80.4449	28.6644	30.5713	60.6942	35.8878	54.3734	37.961	31.5106	123.358	107.545	226.892	130.446	47.414	41.4703	56.2766
tRNA-Cys-GCA-14_threeprime	104.338	183.157	130.807	129.518	90.1813	130.324	34.3579	68.1282	37.7982	65.6719	117.021	23.179	99.7522	289.336	17.037	163.404	277.01	47.8027	324.56	41.7376	80.6589	13.9966	171.26	156.338	58.4354	288.804
tRNA-Cys-GCA-14_other	3.40231	2.62905	0	0	2.73277	2.83313	0	5.32251	2.98407	7.57753	6.05279	10.9078	4.58631	0	6.38886	6.10857	4.40865	0	3.15106	3.71001	4.2452	6.62996	0.800279	3.84437	3.77002	5.56582
tRNA-Cys-GCA-14_antisense	0	0	0	0	0	0	0	0	0	0	0	0	0	0	0	0	0	0	0	0	0	0	0	0	0	0
tRNA-Cys-GCA-15_wholecounts	0	0	0	0	0	0	0	0	0	0	0	0	0	0	0	0	0	0	0	0	0	0	0	0	0	0
tRNA-Cys-GCA-15_fiveprime	72.5827	14.898	43.9883	38.5798	142.104	18.8875	70.2775	7.45152	33.8195	42.9393	2.0176	80.4449	28.6644	30.5713	60.6942	35.8878	54.3734	37.961	33.0862	123.358	107.545	226.892	131.246	47.414	41.4703	56.2766
tRNA-Cys-GCA-15_threeprime	2.26821	3.5054	9.2607	10.1042	8.1983	21.7206	0	10.645	5.96814	5.05168	6.05279	2.04521	11.4658	30.5713	1.06481	18.3257	52.169	0	54.3559	0	4.2452	0.736662	21.6075	8.97021	1.88501	19.1712
tRNA-Cys-GCA-15_other	3.40231	2.62905	0	0	2.73277	2.83313	0	5.32251	0.99469	7.57753	6.05279	10.9078	3.43973	0	6.38886	6.10857	4.40865	0	3.15106	3.71001	4.2452	6.62996	0.800279	3.84437	3.77002	6.18425
tRNA-Cys-GCA-15_antisense	0	0	0	0	0	0	0	0	0	0	0	0	0	0	0	0	0	0	0	0	0	0	0	0	0	0
tRNA-Cys-GCA-16_wholecounts	0	0	0	0	0	0	0	0	0	0	0	0	0	0	0	0	0	0	0	0	0	0	0	0	0	0
tRNA-Cys-GCA-16_fiveprime	10.2069	5.2581	5.78794	1.83713	6.37646	2.83313	3.12344	0	0	2.52584	0	1.36347	1.14658	0	4.25924	0	5.8782	2.81192	0.787766	0	4.2452	8.10328	8.80307	3.84437	246.937	2.4737
tRNA-Cys-GCA-16_threeprime	2.26821	3.5054	9.2607	10.1042	8.1983	21.7206	0	10.645	3.97876	5.05168	6.05279	2.04521	11.4658	30.5713	1.06481	18.3257	52.169	0	54.3559	0	4.2452	0.736662	21.6075	8.97021	1.88501	19.1712
tRNA-Cys-GCA-16_other	0	0	0	0	0	0	0	1.0645	0	0	0	0	0	0	0	0	0	0	0	0	0	0	0	0	3.77002	0
tRNA-Cys-GCA-16_antisense	0	0	0	0	0	0	0	0	0	0	0	0	0	0	0	0	0	0	0	0	0	0	0	0	0	0
tRNA-Cys-GCA-17_wholecounts	0	0	0	0	0	0	0	0	0	0	0	0	0	0	0	0	0	0	0	0	0	0	0	0	0	0
tRNA-Cys-GCA-17_fiveprime	4.53642	1.7527	4.63035	0.918566	8.1983	5.66626	1.56172	0	2.98407	0	1.0088	2.72694	3.43973	3.2755	3.19443	3.05428	8.08253	0	15.7553	4.63752	7.07534	8.10328	15.2053	7.68875	5.65503	16.6975
tRNA-Cys-GCA-17_threeprime	0	1.7527	1.15759	1.83713	1.82184	0	0	1.0645	0	0	0	8.18083	0	1.09183	2.12962	0.763571	0.734775	0	0	0	0	0	0.800279	0	0	1.23685
tRNA-Cys-GCA-17_other	40.8278	47.3229	70.6128	48.684	61.0318	54.7738	21.8641	67.0637	46.7504	37.8876	55.4839	38.859	82.5536	91.714	26.6203	123.698	60.2516	11.2477	87.442	34.3176	49.5274	44.9364	63.2221	56.3842	24.5051	36.4871
tRNA-Cys-GCA-17_antisense	0	0	0	0	0	0	0	0	0	0	0	0	0	0	0	0	0	0	0	0	0	0	0	0	0	0
tRNA-Cys-GCA-18_wholecounts	0	0	0	0	0	0	0	0	0	0	0	0	0	0	0	0	0	0	0	0	0	0	0	0	0	0
tRNA-Cys-GCA-18_fiveprime	0	0	0	0	0	0	0	0	0	0	0	0	0	0	1.06481	0	0.734775	2.81192	0	1.85501	1.41507	0.736662	0.800279	0	0	0
tRNA-Cys-GCA-18_threeprime	2.26821	3.5054	9.2607	11.9414	8.1983	21.7206	0	10.645	3.97876	5.05168	6.05279	2.04521	11.4658	30.5713	1.06481	18.3257	52.9038	0	54.3559	0	4.2452	0.736662	21.6075	8.97021	1.88501	21.0264
tRNA-Cys-GCA-18_other	18.1457	14.898	10.4183	22.0456	12.7529	7.55501	3.12344	10.645	11.9363	13.8921	6.05279	19.0886	12.6123	18.5612	10.6481	22.9071	12.4912	2.81192	13.392	12.985	12.7356	10.3133	24.8087	11.5331	7.54005	27.2107
tRNA-Cys-GCA-18_antisense	0	0	0	0	0	0	0	0	0	0	0	0	0	0	0	0	0	0	0	0	0	0	0	0	0	0
tRNA-Cys-GCA-19_wholecounts	0	0	0	0	0	0	0	0	0	0	0	0	0	0	0	0	0	0	0	0	0	0	0	0	0	0
tRNA-Cys-GCA-19_fiveprime	73.7168	14.898	43.9883	40.4169	143.926	18.8875	70.2775	6.38702	32.8248	42.9393	3.0264	80.4449	28.6644	34.9387	60.6942	35.8878	55.8429	42.1788	29.9351	123.358	108.96	228.365	124.844	47.414	41.4703	47.0003
tRNA-Cys-GCA-19_threeprime	2.26821	3.5054	9.2607	10.1042	8.1983	21.7206	0	10.645	3.97876	5.05168	6.05279	2.04521	11.4658	30.5713	1.06481	18.3257	52.169	0	54.3559	0	4.2452	0.736662	21.6075	8.97021	1.88501	19.1712
tRNA-Cys-GCA-19_other	2.26821	2.62905	0	0	0.910922	2.83313	0	5.32251	0.99469	7.57753	6.05279	10.226	3.43973	0	6.38886	6.10857	3.67388	0	2.3633	3.71001	4.2452	2.94665	0.800279	3.84437	3.77002	3.71055
tRNA-Cys-GCA-19_antisense	0	0	0	0	0	0	0	0	0	0	0	0	0	0	0	0	0	0	0	0	0	0	0	0	0	0
tRNA-Cys-GCA-2_wholecounts	1.1341	0	0	0	0	0	3.12344	0	0	0	0	0	0	0	1.06481	0	0	0	0	0	0	0	0	0	1.88501	0
tRNA-Cys-GCA-2_fiveprime	5104.6	1783.37	3274.82	2380	5022.82	919.822	6593.59	1299.76	2663.78	2054.77	398.475	7766.34	1626.99	1822.27	6214.23	3063.45	3503.41	8134.89	1332.11	9549.57	5590.93	9945.67	5902.86	2505.25	2137.6	2351.87
tRNA-Cys-GCA-2_threeprime	104.338	184.034	131.965	129.518	93.825	130.324	34.3579	69.1927	41.777	65.6719	117.021	31.3599	99.7522	290.428	19.1666	164.931	277.745	49.2086	324.56	42.6652	80.6589	13.9966	171.26	156.338	58.4354	290.041
tRNA-Cys-GCA-2_other	53.3029	70.108	86.8191	70.7296	91.0922	82.1607	195.215	109.644	94.4955	56.8314	74.6511	130.212	123.83	133.204	165.046	161.113	134.464	118.101	132.345	308.859	70.7534	184.165	113.64	64.0729	41.4703	45.7634
tRNA-Cys-GCA-2_antisense	0	0	0	0	0	0	0	0	0	0	0	0	0	0	0	0	0	0	0	0	0	0	0	0	0	0
tRNA-Cys-GCA-20_wholecounts	0	0	0	0	0	0	0	0	0	0	0	0	0	0	0	0	0	0	0	0	0	0	0	0	0	0
tRNA-Cys-GCA-20_fiveprime	2.26821	0.87635	3.47276	0.918566	7.28738	5.66626	0	0	0.99469	0	1.0088	0.681736	1.14658	3.2755	3.19443	2.29071	5.8782	0	14.9676	2.78251	5.66027	9.5766	12.8045	2.56292	5.65503	16.6975
tRNA-Cys-GCA-20_threeprime	4.53642	0.87635	0	0.918566	0	0	0	0	0	0	1.0088	0	0	0	0	0.763571	0	0	0	0	0	0	0.800279	0	0	1.85527
tRNA-Cys-GCA-20_other	3.40231	2.62905	3.47276	3.67426	4.55461	3.7775	1.56172	6.38702	0.99469	11.3663	6.05279	14.9982	4.58631	6.551	7.45367	6.10857	6.61298	2.81192	7.0899	3.71001	4.2452	7.36662	0.800279	3.84437	3.77002	6.80267
tRNA-Cys-GCA-20_antisense	0	0	0	0	0	0	0	0	0	0	0	0	0	0	0	0	0	0	0	0	0	0	0	0	0	0
tRNA-Cys-GCA-21_wholecounts	0	0	0	0	0	0	0	0	0	0	0	0	0	0	0	0	0	0	0	0	0	0	0	0	0	0
tRNA-Cys-GCA-21_fiveprime	0	0	0	0	2.73277	0	4.68517	0	0.99469	0	0	2.04521	1.14658	0	3.19443	0.763571	1.46955	1.40596	0.787766	0.927503	1.41507	0.736662	1.60056	1.28146	1.88501	0.618425
tRNA-Cys-GCA-21_threeprime	4.53642	0.87635	0	0.918566	0	0	0	0	0.99469	0	1.0088	0	0	0	0	0.763571	0	0	0	0	0	0	0	1.28146	0	1.85527
tRNA-Cys-GCA-21_other	38.5596	43.8175	67.1401	47.7654	59.2099	49.1076	21.8641	61.7412	45.7557	26.5213	51.4487	32.0416	79.1138	91.714	24.4906	116.826	55.8429	11.2477	82.7154	34.3176	48.1123	38.3064	62.4218	52.5398	20.7351	30.9212
tRNA-Cys-GCA-21_antisense	0	0	0	0	0	0	0	0	0	0	0	0	0	0	0	0	0	0	0	0	0	0	0	0	0	0
tRNA-Cys-GCA-22_wholecounts	0	0	0	0	0	0	0	0	0	0	0	0	0	0	0	0	0	0	0	0	0	0	0	0	0	0
tRNA-Cys-GCA-22_fiveprime	2.26821	0.87635	3.47276	0.918566	7.28738	5.66626	0	0	0.99469	0	1.0088	0.681736	1.14658	3.2755	3.19443	2.29071	5.8782	0	14.9676	2.78251	5.66027	9.5766	12.8045	2.56292	5.65503	16.6975
tRNA-Cys-GCA-22_threeprime	0	0	0	0	0	0	0	0	0	0	0	0	0	0	0	0.763571	0	0	0	0	0	0	0	0	0	0
tRNA-Cys-GCA-22_other	3.40231	2.62905	3.47276	3.67426	4.55461	3.7775	1.56172	6.38702	0.99469	11.3663	6.05279	14.9982	4.58631	6.551	7.45367	6.10857	6.61298	2.81192	7.0899	3.71001	4.2452	7.36662	0.800279	3.84437	3.77002	6.80267
tRNA-Cys-GCA-22_antisense	0	0	0	0	0	0	0	0	0	0	0	0	0	0	0	0	0	0	0	0	0	0	0	0	0	0
tRNA-Cys-GCA-23_wholecounts	0	0	0	0	0	0	0	0	0	0	0	0	0	0	0	0	0	0	0	0	0	0	0	0	0	0
tRNA-Cys-GCA-23_fiveprime	0	0	0	0	2.73277	0	4.68517	0	0.99469	0	0	2.04521	1.14658	0	3.19443	0.763571	1.46955	1.40596	0.787766	0.927503	1.41507	0.736662	1.60056	1.28146	1.88501	0.618425
tRNA-Cys-GCA-23_threeprime	0	0	0	0	0	0	0	0	0	0	0	0	0	0	0	0	0	0	0	0	0	0	0	0	0	0
tRNA-Cys-GCA-23_other	38.5596	44.6939	70.6128	48.684	59.2099	50.9963	21.8641	61.7412	45.7557	26.5213	51.4487	32.0416	79.1138	91.714	24.4906	116.826	55.8429	11.2477	82.7154	34.3176	48.1123	38.3064	62.4218	52.5398	22.6201	30.9212
tRNA-Cys-GCA-23_antisense	0	0	0	0	0	0	0	0	0	0	0	0	0	0	0	0	0	0	0	0	0	0	0	0	0	0
tRNA-Cys-GCA-24_wholecounts	0	0	0	0	0	0	0	0	0	0	0	0	0	0	0	0	0	0	0	0	0	0	0	0	0	0
tRNA-Cys-GCA-24_fiveprime	0	0	0	0	0	0	0	0	0.99469	0	0	0	0	0	0	0	0	0	0	0	0	0	0	0	0	0
tRNA-Cys-GCA-24_threeprime	0	0	0	0	0	0	0	0	0	0	0	0	0	0	0	0	0	0	0	0	0	0	0	0	0	0
tRNA-Cys-GCA-24_other	34.0231	28.9196	48.6187	34.9055	55.5663	39.6638	20.3024	52.1606	35.8088	21.4697	37.3255	29.9964	57.3289	70.9692	19.1666	77.8842	50.6995	11.2477	63.8091	31.5351	41.037	38.3064	42.4148	41.0067	18.8501	20.408
tRNA-Cys-GCA-24_antisense	0	0	0	0	0	0	0	0	0	0	0	0	0	0	0	0	0	0	0	0	0	0	0	0	0	0
tRNA-Cys-GCA-25_wholecounts	0	0	0	0	0	0	0	0	0	0	0	0	0	0	0	0	0	0	0	0	0	0	0	0	0	0
tRNA-Cys-GCA-25_fiveprime	0	0	0	0	0	0	0	0	0	0	0	0	0	0	3.19443	0	0	0	0	0	0	0	0	0	0	0
tRNA-Cys-GCA-25_threeprime	0	0	0	0	0	0	0	0	0	0	0	0	0	0	0	0	0	0	0	0	0	0	0	0	0	0
tRNA-Cys-GCA-25_other	26.0844	14.0216	26.6245	19.2899	40.9915	27.3869	17.1789	31.9351	22.8779	15.1551	26.2288	24.5425	40.1302	42.5815	21.2962	48.105	39.6779	9.84173	46.4782	19.4776	16.9808	30.9398	20.8073	29.4735	16.9651	15.4606
tRNA-Cys-GCA-25_antisense	0	0	0	0	0	0	0	0	0	0	0	0	0	0	0	0	0	0	0	0	0	0	0	0	0	0
tRNA-Cys-GCA-3_wholecounts	0	0	0	0	0	0	0	0	0	0	0	0	0	0	0	0	0	0	0	0	0	0	0	0	0	0
tRNA-Cys-GCA-3_fiveprime	10.2069	5.2581	5.78794	1.83713	6.37646	2.83313	3.12344	0	0	2.52584	0	1.36347	1.14658	0	4.25924	0	5.8782	2.81192	0.787766	0	4.2452	8.10328	8.80307	3.84437	250.707	2.4737
tRNA-Cys-GCA-3_threeprime	2.26821	3.5054	9.2607	11.9414	8.1983	21.7206	0	10.645	3.97876	5.05168	6.05279	2.04521	11.4658	30.5713	1.06481	18.3257	52.9038	0	54.3559	0	4.2452	0.736662	21.6075	8.97021	1.88501	21.0264
tRNA-Cys-GCA-3_other	14.7434	10.5162	10.4183	21.127	10.0201	3.7775	3.12344	8.51602	10.9416	2.52584	2.0176	6.81736	3.43973	18.5612	2.12962	16.7986	8.08253	2.81192	8.66543	7.42003	8.49041	3.68331	24.8087	7.68875	13.1951	21.6449
tRNA-Cys-GCA-3_antisense	0	0	0	0	0	0	0	0	0	0	0	0	0	0	0	0	0	0	0	0	0	0	0	0	0	0
tRNA-Cys-GCA-4_wholecounts	0	0	0	0	0	0	0	0	0	0	0	0	0	0	0	0	0	0	0	0	0	0	0	0	0	0
tRNA-Cys-GCA-4_fiveprime	5102.34	1782.5	3273.66	2380	5021	919.822	6593.59	1300.82	2662.78	2053.51	396.458	7766.34	1626.99	1822.27	6214.23	3062.68	3503.41	8134.89	1332.9	9549.57	5590.93	9945.67	5902.86	2503.97	2141.37	2351.87
tRNA-Cys-GCA-4_threeprime	104.338	184.034	130.807	130.436	90.1813	131.268	34.3579	68.1282	44.761	64.409	118.029	23.179	99.7522	291.52	19.1666	163.404	277.01	49.2086	324.56	41.7376	77.8287	13.9966	175.261	155.056	64.0904	282.002
tRNA-Cys-GCA-4_other	30.6208	37.6831	26.6245	44.0912	41.9024	35.8863	176.475	56.4186	59.6814	32.8359	27.2376	110.441	53.8891	60.0509	149.073	59.5585	85.9687	109.665	57.5069	287.526	33.9616	149.542	76.0265	19.2219	24.5051	37.7239
tRNA-Cys-GCA-4_antisense	0	0	0	0	0	0	0	0	0	0	0	0	0	0	0	0	0	0	0	0	0	0	0	0	0	0
tRNA-Cys-GCA-5_wholecounts	0	0	0	0	0	0	0	0	0	0	0	0	0	0	0	0	0	0	0	0	0	0	0	0	0	0
tRNA-Cys-GCA-5_fiveprime	683.865	130.576	166.693	164.423	46.457	118.991	249.876	140.514	141.246	318.256	46.4047	782.633	113.511	159.408	737.913	439.817	252.028	791.556	169.37	1804.92	217.92	1095.42	873.905	172.997	143.261	207.172
tRNA-Cys-GCA-5_threeprime	104.338	184.034	131.965	129.518	93.825	130.324	34.3579	69.1927	41.777	65.6719	117.021	31.3599	99.7522	290.428	19.1666	164.931	277.745	49.2086	324.56	42.6652	80.6589	13.9966	171.26	156.338	58.4354	290.041
tRNA-Cys-GCA-5_other	46.4983	47.3229	72.928	48.684	59.2099	55.7182	46.8517	79.8377	51.7239	39.1505	59.5191	47.7215	103.192	116.826	50.0461	130.571	80.8253	14.0596	108.712	80.6928	53.7726	64.0896	75.2263	52.5398	28.2752	38.3423
tRNA-Cys-GCA-5_antisense	0	0	0	0	0	0	0	0	0	0	0	0	0	0	0	0	0	0	0	0	0	0	0	0	0	0
tRNA-Cys-GCA-6_wholecounts	0	0	0	0	0	0	0	0	0	0	0	0	0	0	0	0	0	0	0	0	0	0	0	0	0	0
tRNA-Cys-GCA-6_fiveprime	78.2532	43.8175	56.7218	56.9511	98.3796	25.4982	71.8392	36.1931	45.7557	26.5213	17.1496	212.702	44.7165	38.2142	334.35	61.0857	64.6602	167.309	48.8415	283.816	117.451	392.641	213.675	76.8875	60.3204	63.0793
tRNA-Cys-GCA-6_threeprime	2.26821	3.5054	9.2607	11.9414	8.1983	21.7206	0	10.645	3.97876	5.05168	6.05279	2.04521	11.4658	30.5713	1.06481	18.3257	52.9038	0	54.3559	0	4.2452	0.736662	21.6075	8.97021	1.88501	21.0264
tRNA-Cys-GCA-6_other	30.6208	37.6831	26.6245	44.0912	41.9024	35.8863	176.475	56.4186	59.6814	32.8359	27.2376	110.441	53.8891	60.0509	149.073	59.5585	85.9687	109.665	57.5069	287.526	33.9616	149.542	76.0265	19.2219	24.5051	37.7239
tRNA-Cys-GCA-6_antisense	0	0	0	0	0	0	0	0	0	0	0	0	0	0	0	0	0	0	0	0	0	0	0	0	0	0
tRNA-Cys-GCA-7_wholecounts	0	0	0	0	0	0	0	0	0	0	0	0	0	0	0	0	0	0	0	0	0	0	0	0	0	0
tRNA-Cys-GCA-7_fiveprime	45.3642	4.38175	8.10311	11.0228	46.457	2.83313	1.56172	1.0645	3.97876	1.26292	1.0088	64.0832	13.7589	4.36734	19.1666	18.3257	9.55208	26.7133	6.30213	13.9125	12.7356	25.0465	83.2291	24.3477	5.65503	4.9474
tRNA-Cys-GCA-7_threeprime	104.338	184.034	131.965	129.518	93.825	130.324	34.3579	69.1927	41.777	65.6719	117.021	31.3599	99.7522	290.428	19.1666	164.931	277.745	49.2086	324.56	42.6652	80.6589	13.9966	171.26	156.338	58.4354	290.041
tRNA-Cys-GCA-7_other	44.2301	48.1993	70.6128	51.4397	63.7646	61.3844	40.6048	69.1927	54.7079	31.573	56.4927	56.5841	84.8467	99.3569	43.6572	122.171	62.4559	29.5252	87.442	40.8101	53.7726	58.1963	67.2235	52.5398	24.5051	31.5397
tRNA-Cys-GCA-7_antisense	0	0	0	0	0	0	0	0	0	0	0	0	0	0	0	0	0	0	0	0	0	0	0	0	0	0
tRNA-Cys-GCA-8_wholecounts	0	0	0	0	0	0	0	0	0	0	0	0	0	0	0	0	0	0	0	0	0	0	0	0	0	0
tRNA-Cys-GCA-8_fiveprime	72.5827	14.898	43.9883	38.5798	143.015	18.8875	70.2775	6.38702	33.8195	42.9393	2.0176	80.4449	28.6644	30.5713	60.6942	35.8878	54.3734	37.961	33.0862	123.358	107.545	226.892	132.846	47.414	43.3553	56.2766
tRNA-Cys-GCA-8_threeprime	104.338	184.034	131.965	129.518	93.825	130.324	34.3579	69.1927	41.777	65.6719	117.021	31.3599	99.7522	290.428	19.1666	164.931	277.745	49.2086	324.56	42.6652	80.6589	13.9966	171.26	156.338	58.4354	290.041
tRNA-Cys-GCA-8_other	40.8278	47.3229	70.6128	48.684	61.0318	54.7738	21.8641	67.0637	46.7504	37.8876	55.4839	38.859	82.5536	91.714	26.6203	123.698	60.2516	11.2477	87.442	34.3176	49.5274	44.9364	63.2221	56.3842	24.5051	36.4871
tRNA-Cys-GCA-8_antisense	0	0	0	0	0	0	0	0	0	0	0	0	0	0	0	0	0	0	0	0	0	0	0	0	0	0
tRNA-Cys-GCA-9_wholecounts	0	0	0	0	0	0	0	0	0	0	0	0	0	0	0	0	0	0	0	0	0	0	0	0	0	0
tRNA-Cys-GCA-9_fiveprime	75.985	14.898	43.9883	38.5798	143.015	18.8875	70.2775	7.45152	34.8141	42.9393	2.0176	80.4449	28.6644	30.5713	60.6942	35.8878	54.3734	37.961	33.8739	123.358	107.545	226.892	132.046	47.414	41.4703	56.8951
tRNA-Cys-GCA-9_threeprime	2.26821	3.5054	9.2607	11.9414	8.1983	21.7206	0	10.645	3.97876	5.05168	6.05279	2.04521	11.4658	30.5713	1.06481	18.3257	52.9038	0	54.3559	0	4.2452	0.736662	21.6075	8.97021	1.88501	21.0264
tRNA-Cys-GCA-9_other	18.1457	14.898	10.4183	22.0456	12.7529	7.55501	3.12344	13.8385	11.9363	13.8921	8.07039	19.0886	12.6123	18.5612	10.6481	22.9071	12.4912	2.81192	13.392	12.985	12.7356	10.3133	25.6089	11.5331	7.54005	27.8291
tRNA-Cys-GCA-9_antisense	0	0	0	0	0	0	0	0	0	0	0	0	0	0	0	0	0	0	0	0	0	0	0	0	0	0
tRNA-Gln-CTG-1_wholecounts	0	0.87635	1.15759	0	0	0	0	0	0	0	0	4.09042	0	0	3.19443	0	0.734775	0	0	0	0	0	0	0	3.77002	2.4737
tRNA-Gln-CTG-1_fiveprime	117.947	105.162	199.105	151.563	217.71	41.5525	54.6603	50.0316	61.6708	8.84045	10.088	67.4919	27.5179	12.0102	84.12	40.4693	59.5168	82.9517	43.3271	37.1001	101.885	57.4596	20.007	48.6954	141.376	64.9346
tRNA-Gln-CTG-1_threeprime	639.635	955.222	633.2	677.902	399.895	1438.28	396.677	1507.34	537.133	876.467	1233.76	185.432	724.637	2113.79	163.981	1366.03	2030.18	323.371	3945.13	196.631	517.915	270.355	650.627	599.722	550.423	1279.52
tRNA-Gln-CTG-1_other	1895.09	1240.04	1076.56	952.553	1097.66	1720.65	1238.45	2839.03	648.538	1437.2	1036.04	693.326	1717.57	2658.62	714.488	1891.37	2595.96	1389.09	3359.03	788.378	2341.94	1096.15	809.883	948.279	1000.94	839.821
tRNA-Gln-CTG-1_antisense	0	0	0	0	0	0	0	0	0	0	0	0	0	0	0	0	0	0	0	0	0	0	0	0	0	0
tRNA-Gln-CTG-10_wholecounts	0	0	0	0	0	0	0	0	0	0	0	0	0	0	0	0	0	0	0	0	0	0	0	0	0	0
tRNA-Gln-CTG-10_fiveprime	1.1341	4.38175	3.47276	1.83713	1.82184	1.88875	0	0	0	0	0	0.681736	2.29315	0	5.32405	0	6.61298	0	3.15106	2.78251	5.66027	3.68331	12.8045	3.84437	0	17.9343
tRNA-Gln-CTG-10_threeprime	0	0	0	0	0	0.944376	0	2.12901	0	0	0	0	0	0	0	0	0.734775	0	0	0	0	0	1.60056	0	0	0
tRNA-Gln-CTG-10_other	0	0	0	0	0	0	0	0	0	0	0	0	0	0	0	0	0	0	0	0	0	0	0	0	0	0
tRNA-Gln-CTG-10_antisense	0	0	0	0	0	0	0	0	0	0	0	0	0	0	0	0	0	0	0	0	0	0	0	0	0	0
tRNA-Gln-CTG-11_wholecounts	0	0	0	0	0	0	0	0	0	0	0	0	0	0	0	0	0	0	0	0	0	0	0	0	0	0
tRNA-Gln-CTG-11_fiveprime	1.1341	4.38175	3.47276	1.83713	1.82184	1.88875	0	0	0	0	0	0.681736	2.29315	0	5.32405	0	6.61298	0	3.15106	2.78251	5.66027	3.68331	12.8045	3.84437	0	17.9343
tRNA-Gln-CTG-11_threeprime	0	0	0	0	0	0	0	0	0	0	0	0	0	0	0	0	0	0	0	0	0	0	0	1.28146	0	0.618425
tRNA-Gln-CTG-11_other	0	0	0	0	0	0	0	0	0	0	0	0	0	0	0	0	0	0	0	0	0	0	0	0	0	0
tRNA-Gln-CTG-11_antisense	0	0	0	0	0	0	0	0	0	0	0	0	0	0	0	0	0	0	0	0	0	0	0	0	0	0
tRNA-Gln-CTG-12_wholecounts	0	0	0	0	0	0	0	0	0	0	0	0	0	0	0	0	0	0	0	0	0	0	0	0	0	0
tRNA-Gln-CTG-12_fiveprime	1.1341	4.38175	3.47276	1.83713	1.82184	1.88875	0	0	0	0	0	0.681736	2.29315	0	5.32405	0	6.61298	0	3.15106	2.78251	5.66027	3.68331	12.8045	3.84437	0	17.9343
tRNA-Gln-CTG-12_threeprime	0	0	0	0	0	0	0	0	0	0	0	0	0	0	0	0	0	0	0	0	0	0	0	0	0	0
tRNA-Gln-CTG-12_other	0	0	0	0	0	0	0	0	0	0	0	0	0	0	0	0	0	0	0	0	0	0	0	0	0	0
tRNA-Gln-CTG-12_antisense	0	0	0	0	0	0	0	0	0	0	0	0	0	0	0	0	0	0	0	0	0	0	0	0	0	0
tRNA-Gln-CTG-2_wholecounts	0	0	0	0	0	0	0	0	0	0	0	0	0	0	0	0	0	0	0	0	0	0	0	0	0	0
tRNA-Gln-CTG-2_fiveprime	115.679	102.533	199.105	150.645	217.71	41.5525	54.6603	46.8381	61.6708	8.84045	10.088	67.4919	27.5179	12.0102	83.0552	40.4693	59.5168	82.9517	43.3271	37.1001	101.885	57.4596	20.007	48.6954	139.491	64.9346
tRNA-Gln-CTG-2_threeprime	48.7665	20.1561	24.3093	21.127	24.5949	43.4413	35.9196	17.032	21.8832	36.6247	36.3167	18.4069	17.1987	34.9387	31.9443	45.8143	70.5384	15.4656	48.0537	37.1001	9.90548	65.5629	20.007	26.9106	35.8152	42.6713
tRNA-Gln-CTG-2_other	1842.92	1190.96	1038.36	899.276	1053.94	1671.55	908.922	2700.64	605.766	1259.13	1008.8	584.248	1567.37	2503.58	659.117	1771.48	2461.5	1293.48	3203.84	724.38	2200.43	1024.7	769.869	879.08	806.785	804.571
tRNA-Gln-CTG-2_antisense	0	0	0	0	0	0	0	0	0	0	0	0	0	0	0	0	0	0	0	0	0	0	0	0	0	0
tRNA-Gln-CTG-3_wholecounts	0	0	0	0	0	0	0	0	0	0	0	0	0	0	0	0	0	0	1.57553	0	0	0	0	0	0	0
tRNA-Gln-CTG-3_fiveprime	3.40231	6.13445	8.10311	2.7557	3.64369	1.88875	0	0	0.99469	0	1.0088	4.77215	2.29315	0	6.38886	4.58143	8.8173	0	3.93883	2.78251	5.66027	3.68331	13.6047	6.40729	1.88501	17.9343
tRNA-Gln-CTG-3_threeprime	69.1804	32.425	47.4611	40.4169	89.2704	62.3288	48.4134	28.7416	83.554	44.2022	47.4135	21.1338	28.6644	53.4999	9.58329	66.4307	120.503	46.3967	61.4458	47.3027	25.4712	57.4596	47.2165	35.8808	28.2752	62.4609
tRNA-Gln-CTG-3_other	1755.59	1112.09	956.167	819.361	962.845	1612.05	735.571	2575.03	553.048	1170.73	938.182	493.577	1455.01	2398.76	546.248	1674.51	2330.71	1206.31	3088.04	622.355	2058.92	928.931	641.024	789.378	663.524	732.215
tRNA-Gln-CTG-3_antisense	0	0	0	0	0	0	0	0	0	0	0	0	0	0	0	0	0	0	0	0	0	0	0	0	0	0
tRNA-Gln-CTG-4_wholecounts	0	0	0	0	0	0	0	0	0	0	0	0	0	0	0	0	0	0	0	0	0	0	0	0	0	0
tRNA-Gln-CTG-4_fiveprime	1.1341	4.38175	4.63035	1.83713	1.82184	1.88875	0	0	0	0	0	0.681736	2.29315	0	5.32405	0	6.61298	0	3.15106	2.78251	5.66027	3.68331	12.8045	3.84437	0	17.9343
tRNA-Gln-CTG-4_threeprime	69.1804	32.425	47.4611	40.4169	89.2704	62.3288	48.4134	28.7416	83.554	44.2022	47.4135	21.1338	28.6644	53.4999	9.58329	66.4307	120.503	46.3967	61.4458	48.2302	25.4712	51.5663	46.4162	35.8808	28.2752	62.4609
tRNA-Gln-CTG-4_other	1754.46	1112.09	956.167	817.524	963.756	1607.33	730.886	2571.84	552.053	1166.94	935.156	492.214	1453.86	2396.58	543.053	1671.46	2329.97	1197.88	3083.32	617.717	2058.92	925.247	638.623	788.097	661.639	732.215
tRNA-Gln-CTG-4_antisense	0	0	0	0	0	0	0	0	0	0	0	0	0	0	0	0	0	0	0	0	0	0	0	0	0	0
tRNA-Gln-CTG-5_wholecounts	0	0	0	0	0	0	0	0	0	0	0	0	0	0	0	0	0	0	0	0.927503	0	0	0	0	0	0
tRNA-Gln-CTG-5_fiveprime	77.1191	67.479	144.698	121.251	185.828	28.3313	21.8641	40.4511	45.7557	5.05168	3.0264	15.6799	11.4658	6.551	40.4628	35.8878	41.1474	37.961	9.45319	19.4776	58.0178	31.6765	16.8059	29.4735	67.8604	55.6582
tRNA-Gln-CTG-5_threeprime	461.581	770.312	415.574	534.605	239.573	1373.12	354.511	1471.14	354.11	866.364	1185.34	117.94	715.464	2084.31	86.2496	1285.85	1888.37	192.617	3904.17	121.503	404.709	111.236	556.194	503.613	510.838	1120.59
tRNA-Gln-CTG-5_other	38.5596	24.5378	19.679	19.2899	37.3478	34.9419	65.5923	58.5477	14.9203	34.0989	24.2112	25.906	30.9576	41.4897	80.9256	33.5971	52.9038	59.0504	42.5394	61.2152	45.2822	61.8796	47.2165	37.1623	64.0904	28.4475
tRNA-Gln-CTG-5_antisense	0	0	0	0	0	0	0	0	0	0	0	0	0	0	0	0	0	0	0	0	0	0	0	0	0	0
tRNA-Gln-CTG-6_wholecounts	0	0	1.15759	0.918566	0	0	0	0	0	0	1.0088	0	0	0	0	0	0	0	0	0	0	0	0	0	0	0
tRNA-Gln-CTG-6_fiveprime	1.1341	0.87635	2.31518	0	0	0	0	0	0	0	0	0	0	0	0	2.29071	0	1.40596	0	0	0	0	1.60056	0	0	1.23685
tRNA-Gln-CTG-6_threeprime	2.26821	0.87635	6.94553	6.42996	2.73277	0.944376	3.12344	2.12901	0.99469	0	2.0176	0	2.29315	4.36734	1.06481	1.52714	9.55208	1.40596	2.3633	0	7.07534	8.83994	3.20112	0	7.54005	5.56582
tRNA-Gln-CTG-6_other	1849.72	1216.37	1054.56	935.1	1059.4	1680.04	1172.85	2780.48	634.612	1404.37	1004.76	659.921	1694.64	2614.94	630.368	1861.59	2532.77	1323.01	3303.89	721.598	2295.24	1031.33	769.068	917.524	946.276	802.715
tRNA-Gln-CTG-6_antisense	0	0	0	0	0	0	0	0	0	0	0	0	0	0	0	0	0	0	0	0	0	0	0	0	0	0
tRNA-Gln-CTG-7_wholecounts	0	0	0	0	0	0	0	0	0	0	0	0	0	0	0	0	0	0	0	0	0	0	0	0	0	0
tRNA-Gln-CTG-7_fiveprime	1.1341	4.38175	3.47276	1.83713	1.82184	1.88875	0	0	0	0	0	0.681736	2.29315	0	5.32405	0	6.61298	0	3.15106	2.78251	5.66027	3.68331	12.8045	3.84437	0	17.9343
tRNA-Gln-CTG-7_threeprime	0	0	0	0	0	0	0	0	0	0	1.0088	0	0	0	0	0	0	0	0	0	0	0	0	0	0	0
tRNA-Gln-CTG-7_other	5.67052	6.13445	10.4183	5.5114	3.64369	4.72188	1.56172	4.25801	2.98407	1.26292	1.0088	1.36347	8.02604	1.09183	4.25924	7.63571	7.34775	4.21788	1.57553	0.927503	2.83014	1.47332	13.6047	11.5331	9.42506	8.03952
tRNA-Gln-CTG-7_antisense	0	0	0	0	0	0	0	0	0	0	0	0	0	0	0	0	0	0	0	0	0	0	0	0	0	0
tRNA-Gln-CTG-8_wholecounts	0	0	0	0	0	0	0	0	0	0	0	0	0	0	0	0	0	0	0	0	0	0	0	0	0	0
tRNA-Gln-CTG-8_fiveprime	1.1341	5.2581	5.78794	2.7557	2.73277	1.88875	0	0	0	0	0	0.681736	2.29315	0	5.32405	0	8.08253	0	3.15106	2.78251	5.66027	3.68331	13.6047	3.84437	0	17.9343
tRNA-Gln-CTG-8_threeprime	0	0	1.15759	0	0	0.944376	0	2.12901	0	0	0	0	0	0	0	0	0.734775	0	0	0	0	0	1.60056	0	0	0
tRNA-Gln-CTG-8_other	0	0	0	0	0.910922	0	1.56172	0	0.99469	0	0	0.681736	1.14658	0	0	0.763571	1.46955	0	0	0	0	6.62996	2.40084	0	0	0.618425
tRNA-Gln-CTG-8_antisense	0	0	0	0	0	0	0	0	0	0	0	0	0	0	0	0	0	0	0	0	0	0	0	0	0	0
tRNA-Gln-TTG-1_wholecounts	0	0	0	0	0	0	0	0	0	0	0	0	0	0	0	0	0	0	0	0	0	0	0	0	0	0
tRNA-Gln-TTG-1_fiveprime	29.4867	25.4142	32.4125	69.811	74.6956	5.66626	14.0555	13.8385	25.8619	12.6292	2.0176	12.953	4.58631	7.64284	18.1018	6.10857	17.6346	21.0894	6.30213	3.71001	33.9616	16.9432	6.40223	11.5331	60.3204	22.2633
tRNA-Gln-TTG-1_threeprime	316.415	388.223	400.525	384.879	184.917	543.016	226.45	490.736	140.251	395.294	479.179	87.2622	419.647	1380.08	96.8977	591.004	1259.4	174.339	2177.39	89.0403	290.089	90.6094	302.506	287.047	361.922	595.543
tRNA-Gln-TTG-1_other	1859.93	1152.4	973.531	958.064	1058.49	1489.28	1033.86	2575.03	641.575	1208.62	911.954	559.705	1513.48	2371.46	609.071	1746.29	2401.24	1190.85	3127.43	658.527	2305.15	812.538	682.638	895.739	874.645	811.992
tRNA-Gln-TTG-1_antisense	0	0	0	0	0	0	0	0	0	0	0	0	0	0	0	0	0	0	0	0	0	0	0	0	0	0
tRNA-Gln-TTG-2_wholecounts	0	0	0	0	0	0	0	0	0	0	0	0	0	0	0	0	0	0	0	0	0	0	0	0	0	0
tRNA-Gln-TTG-2_fiveprime	19.2798	15.7743	18.5214	33.0684	40.0806	5.66626	12.4938	11.7095	12.931	5.05168	2.0176	10.9078	2.29315	5.45917	13.8425	6.10857	13.9607	9.84173	3.93883	3.71001	24.0562	9.5766	2.40084	10.2517	58.4354	17.9343
tRNA-Gln-TTG-2_threeprime	292.599	356.674	357.695	350.892	143.015	519.407	196.777	474.768	102.453	375.087	440.845	72.9458	410.475	1362.61	72.4071	581.841	1225.6	146.22	2169.51	62.1427	247.637	59.6696	275.296	240.914	320.452	557.201
tRNA-Gln-TTG-2_other	27.2185	16.6507	19.679	18.3713	28.2386	29.2757	87.4565	45.7736	17.9044	37.8876	15.132	36.8138	27.5179	40.3979	70.2775	35.8878	50.6995	54.8325	35.4495	47.3027	67.9233	61.8796	26.4092	23.0662	77.2855	19.1712
tRNA-Gln-TTG-2_antisense	0	0	0	0	0	0	0	0	0	0	0	0	0	0	0	0	0	0	0	0	0	0	0	0	0	0
tRNA-Gln-TTG-3_wholecounts	0	0	0	0	0	0	0	0	0	0	0	1.36347	0	0	0	0	0	0	0	0	0	0	0	0	0	0
tRNA-Gln-TTG-3_fiveprime	23.8162	21.9088	18.5214	14.6971	44.6352	8.49938	14.0555	8.51602	8.95221	5.05168	2.0176	12.953	1.14658	5.45917	18.1018	11.4536	14.6955	8.43577	10.241	4.63752	39.6219	15.4699	3.20112	19.2219	47.1253	12.9869
tRNA-Gln-TTG-3_threeprime	316.415	388.223	400.525	384.879	184.917	543.016	226.45	490.736	140.251	395.294	479.179	87.2622	419.647	1380.08	96.8977	591.004	1259.4	174.339	2177.39	89.0403	290.089	90.6094	302.506	287.047	361.922	595.543
tRNA-Gln-TTG-3_other	1859.93	1152.4	973.531	958.064	1058.49	1489.28	1033.86	2575.03	641.575	1208.62	911.954	559.705	1513.48	2371.46	609.071	1746.29	2401.24	1190.85	3127.43	658.527	2305.15	812.538	682.638	895.739	874.645	811.992
tRNA-Gln-TTG-3_antisense	0	0	0	0	0	0	0	0	0	0	0	0	0	0	0	0	0	0	0	0	0	0	0	0	0	0
tRNA-Gln-TTG-4_wholecounts	0	0	0	0	0	0	0	0	0	0	0	0	0	0	0	0	0	0	0	0	0	0	0	0	0	0
tRNA-Gln-TTG-4_fiveprime	10.2069	13.1453	15.0486	22.0456	28.2386	5.66626	9.37033	9.58053	9.9469	2.52584	0	2.04521	2.29315	3.2755	0	0.763571	6.61298	9.84173	2.3633	1.85501	16.9808	8.83994	2.40084	5.12583	39.5852	8.03952
tRNA-Gln-TTG-4_threeprime	1.1341	5.2581	0	0	0	0	0	0	0.99469	3.78876	2.0176	0	0	2.18367	0	0.763571	0	0	0	0	0	0	1.60056	6.40729	0	2.4737
tRNA-Gln-TTG-4_other	4.53642	4.38175	2.31518	6.42996	5.46553	7.55501	35.9196	18.0965	2.98407	10.1034	6.05279	16.3617	16.0521	12.0102	9.58329	10.69	14.6955	4.21788	8.66543	7.42003	25.4712	6.62996	11.2039	1.28146	28.2752	9.27637
tRNA-Gln-TTG-4_antisense	0	0	0	0	0	0	0	0	0	0	0	0	0	0	0	0	0	0	0	0	0	0	0	0	0	0
tRNA-Glu-CTC-1_wholecounts	20.4139	22.7851	11.5759	3.67426	4.55461	16.0544	6.24689	4.25801	0.99469	30.3101	8.07039	321.098	3.43973	12.0102	177.823	0.763571	2.9391	191.211	1.57553	385.841	15.5657	593.749	13.6047	8.97021	32.0452	19.1712
tRNA-Glu-CTC-1_fiveprime	204.139	113.049	46.3035	313.231	433.599	101.048	67.1541	1125.18	71.6177	155.339	54.4751	23.179	55.0357	210.724	215.092	132.861	36.7388	153.25	69.3234	82.5478	60.8479	105.343	67.2235	114.05	30.1602	97.7111
tRNA-Glu-CTC-1_threeprime	4049.89	1892.04	2562.9	1706.7	2665.36	1491.17	2380.06	1172.02	744.028	1453.62	522.558	12610.8	751.008	800.314	6471.92	1040.75	1457.79	22634.6	1087.12	18515.7	3582.95	19646	3058.67	1045.67	1345.9	2018.54
tRNA-Glu-CTC-1_other	146.299	103.409	125.019	46.8469	81.0721	149.211	103.074	149.03	23.8726	195.753	100.88	90.6709	147.908	110.275	61.759	77.1207	83.7644	134.972	98.4708	43.5927	342.446	80.2961	81.6285	105.08	163.996	43.2897
tRNA-Glu-CTC-1_antisense	0	0	0	0	0	0	0	0	0	0	0	0	0	0	0	0	0	0	0	0	0	0	0	0	0	0
tRNA-Glu-CTC-2_wholecounts	1.1341	0	0	0	0	0	0	0	0	0	0	1.36347	0	0	6.38886	0	0	1.40596	0	1.85501	0	2.94665	2.40084	0	1.88501	0.618425
tRNA-Glu-CTC-2_fiveprime	204.139	113.049	46.3035	313.231	433.599	101.048	67.1541	1125.18	71.6177	155.339	54.4751	23.179	55.0357	210.724	215.092	132.861	36.7388	153.25	69.3234	82.5478	60.8479	105.343	67.2235	114.05	30.1602	97.7111
tRNA-Glu-CTC-2_threeprime	32.889	18.4034	43.9883	85.4266	56.4772	14.1656	0	24.4836	21.8832	7.57753	2.0176	14.9982	4.58631	8.73467	36.2035	62.6128	10.2869	19.6835	12.6043	10.2025	15.5657	14.7332	45.6159	11.5331	0	91.5269
tRNA-Glu-CTC-2_other	146.299	103.409	125.019	46.8469	81.0721	149.211	103.074	149.03	23.8726	195.753	100.88	90.6709	147.908	110.275	61.759	77.1207	83.7644	134.972	98.4708	43.5927	342.446	80.2961	81.6285	105.08	163.996	43.2897
tRNA-Glu-CTC-2_antisense	0	0	0	0	0	0	0	0	0	0	0	0	0	0	0	0	0	0	0	0	0	0	0	0	0	0
tRNA-Glu-CTC-3_wholecounts	0	0	0	0	0	0	0	0	0	0	0	0	0	0	0	0	0	0	0	0	0	0	0	0	0	0
tRNA-Glu-CTC-3_fiveprime	0	0	0	0	0	0	0	0	0	0	0	0	0	0	0	0	0	0	0	0	0	0	0	0	0	0
tRNA-Glu-CTC-3_threeprime	193.932	737.887	924.912	519.908	111.133	440.079	14.0555	96.8698	251.657	11.3663	138.205	36.132	136.443	41.4897	44.722	63.3764	204.267	21.0894	141.01	49.1577	275.938	16.9432	2059.92	198.626	39.5852	1238.7
tRNA-Glu-CTC-3_other	0	0.87635	0	0	0	0	0	0	0	1.26292	0	0	0	0	0	0	0	0	0	0	0	0	0	0	0	0
tRNA-Glu-CTC-3_antisense	0	0	0	0	0	0	0	0	0	0	0	0	0	0	0	0	0	0	0	0	0	0	0	0	0	0
tRNA-Glu-CTC-5_wholecounts	0	0	0	0	0	0	0	0	0	0	0	0	0	0	0	0	0	0	0	0	0	0	0	0	0	0
tRNA-Glu-CTC-5_fiveprime	0	0	0	0	0	0	0	0	0	0	0	0	0	0	0	0	0	0	0	0	0	0	0	0	0	0
tRNA-Glu-CTC-5_threeprime	0	7.88715	1.15759	0	0	1.88875	0	0	0	0	0	2.04521	0	0	0	0	0.734775	0	0	1.85501	0	0	0	2.56292	0	11.1316
tRNA-Glu-CTC-5_other	0	0	0	0	0	0	0	0	0	0	3.0264	0	0	0	0	0	0	0	0	0	0	0	0	0	0	0
tRNA-Glu-CTC-5_antisense	0	0	0	0	0	0	0	0	0	0	0	0	0	0	0	0	0	0	0	0	0	0	0	0	0	0
tRNA-Glu-CTC-7_wholecounts	0	0	0	0	0	0	0	0	0	0	0	0	0	0	0	0	0	0	0	0	0	0	0	0	0	0
tRNA-Glu-CTC-7_fiveprime	0	0	0	0	0	0	0	0	0	0	0	0	0	0	0	0	0	0	0	0	0	0	0	0	0	0
tRNA-Glu-CTC-7_threeprime	173.518	695.822	788.317	489.596	91.0922	418.359	3.12344	95.8053	215.848	6.3146	126.1	24.5425	135.296	37.1224	23.4258	59.5585	187.368	12.6537	134.708	36.1726	253.297	14.7332	2047.11	179.404	32.0452	1221.39
tRNA-Glu-CTC-7_other	0	0	0	0	0	0	0	0	0	0	0	0	0	0	0	0	0	0	0	0	0	0	0	0	0	0
tRNA-Glu-CTC-7_antisense	0	0	0	0	0	0	0	0	0	0	0	0	0	0	0	0	0	0	0	0	0	0	0	0	0	0
tRNA-Glu-TTC-1_wholecounts	1.1341	9.63985	10.4183	20.2085	0.910922	5.66626	0	6.38702	0.99469	5.05168	1.0088	22.4973	2.29315	0	6.38886	12.2171	3.67388	9.84173	3.93883	15.7676	2.83014	2.94665	0.800279	0	0	6.80267
tRNA-Glu-TTC-1_fiveprime	706.547	418.019	194.475	717.4	1500.29	492.964	387.307	1986.36	363.062	450.863	339.965	503.121	504.494	868.008	2207.35	439.817	735.51	2103.32	510.472	939.561	902.813	968.71	1246.84	486.954	158.341	363.634
tRNA-Glu-TTC-1_threeprime	445.703	339.147	305.603	285.674	287.851	462.744	87.4565	179.901	237.731	77.0382	181.584	244.743	170.84	82.9794	293.888	165.695	464.378	1093.84	415.153	302.366	274.523	349.178	458.56	171.715	86.7105	332.094
tRNA-Glu-TTC-1_other	55.5711	64.8499	55.5642	21.127	48.2789	79.3276	104.635	87.2892	23.8726	104.822	42.3695	74.3092	76.8207	61.1427	53.2405	54.9771	54.3734	57.6444	63.0213	40.8101	107.545	45.673	67.2235	46.1325	65.9754	19.1712
tRNA-Glu-TTC-1_antisense	0	0	0	0	0	0	0	0	0	0	0	0	0	0	0	0	0	0	0	0	0	0	0	0	0	0
tRNA-Glu-TTC-10_wholecounts	0	0	0	0	0	0	0	0	0	0	0	0	0	0	0	0	0	0	0	0	0	0	0	0	0	0
tRNA-Glu-TTC-10_fiveprime	2.26821	0	0	0.918566	0	0	0	0	0	0	0	0	0	1.09183	0	0	0	0	0	0	0	0	0	0	0	0
tRNA-Glu-TTC-10_threeprime	0	6.13445	0	0	0	2.83313	0	0	1.98938	1.26292	6.05279	0	0	1.09183	0	0	0	0	0.787766	0	0	0	0	5.12583	0	7.4211
tRNA-Glu-TTC-10_other	2.26821	2.62905	1.15759	0	1.82184	4.72188	3.12344	1.0645	0	0	4.03519	2.04521	9.17262	2.18367	0	0	2.20433	0	1.57553	1.85501	7.07534	0	6.40223	0	9.42506	0.618425
tRNA-Glu-TTC-10_antisense	0	0	0	0	0	0	0	0	0	0	0	0	0	0	0	0	0	0	0	0	0	0	0	0	0	0
tRNA-Glu-TTC-12_wholecounts	0	0	0	0	0	0	0	0	0	0	0	0	0	0	0	0	0	0	0	0	0	0	0	0	0	0
tRNA-Glu-TTC-12_fiveprime	0	0	2.31518	6.42996	0	1.88875	0	8.51602	0	0	0	0	1.14658	0	3.19443	1.52714	0	0	0.787766	0	0	2.20999	0	0	0	2.4737
tRNA-Glu-TTC-12_threeprime	0	0	0	0	0	0	0	0	0	0	0	0	0	0	0	0	0	0	0	0	0	0	0	0	0	0
tRNA-Glu-TTC-12_other	0	0	1.15759	0	0.910922	0	0	0	0	0	0	0	0	0	0	0	0	0	0	0	0	0	0	0	0	0
tRNA-Glu-TTC-12_antisense	0	0	0	0	0	0	0	0	0	0	0	0	0	0	0	0	0	0	0	0	0	0	0	0	0	0
tRNA-Glu-TTC-13_wholecounts	0	0	0	0	0	0	0	0	0	0	0	0	0	0	0	0	0	0	0	0	0	0	0	0	0	0
tRNA-Glu-TTC-13_fiveprime	0	0	0	0	0	0	0	0	0	0	0	0	0	0	0	0	0	0	0	0	0	0	0	0	0	0
tRNA-Glu-TTC-13_threeprime	0	3.5054	0	0	0	2.83313	0	0	0.99469	1.26292	5.04399	0	0	0	0	0	0	0	0.787766	0	0	0	0	5.12583	0	6.80267
tRNA-Glu-TTC-13_other	0	0	0	0	0	0	0	0	0	0	0	0	0	0	0	0	0	0	0	0	0	0	0	0	0	0
tRNA-Glu-TTC-13_antisense	0	0	0	0	0	0	0	0	0	0	0	0	0	0	0	0	0	0	0	0	0	0	0	0	0	0
tRNA-Glu-TTC-2_wholecounts	17.0116	23.6615	53.249	111.146	5.46553	25.4982	18.7407	53.2251	9.9469	5.05168	19.1672	124.758	3.43973	8.73467	26.6203	11.4536	3.67388	109.665	7.87766	153.038	2.83014	85.4528	45.6159	6.40729	5.65503	19.1712
tRNA-Glu-TTC-2_fiveprime	2846.6	1713.26	883.239	3200.28	5669.58	1320.24	1277.49	7760.23	1046.41	1534.45	1206.52	2394.26	1475.64	2203.32	7197.05	1429.4	2085.29	7661.08	1844.95	3728.56	3775.4	3395.27	6642.32	2384.79	358.152	1371.67
tRNA-Glu-TTC-2_threeprime	5398.34	8946.66	6742.95	4629.57	2546.03	12592.3	2481.58	7645.26	3806.68	2485.43	5160	4076.1	6182.34	4081.27	3301.98	5286.2	6319.07	5605.57	10526.9	4585.58	4502.75	4879.65	10799	3458.66	4446.74	8341.31
tRNA-Glu-TTC-2_other	65.7781	73.6134	64.8249	32.1498	51.9226	71.7726	106.197	90.4827	26.8566	112.4	43.3783	82.4901	88.2864	65.51	63.8886	51.9228	55.1081	52.0206	59.0825	44.5202	101.885	51.5663	70.4246	47.414	69.7454	22.8817
tRNA-Glu-TTC-2_antisense	0	0	0	0	0	0	0	0	0	0	0	0	0	0	0	0	0	0	0	0	0	0	0	0	0	0
tRNA-Glu-TTC-3_wholecounts	0	0	0	0	0	0	0	0	0	0	0	0.681736	0	0	0	0	0	0	0	0	0	0	0	0	0	0
tRNA-Glu-TTC-3_fiveprime	5.67052	5.2581	5.78794	11.0228	37.3478	3.7775	0	13.8385	0.99469	3.78876	7.06159	6.13563	3.43973	5.45917	9.58329	1.52714	1.46955	18.2775	6.30213	21.3326	5.66027	5.89329	10.4036	16.659	0	11.1316
tRNA-Glu-TTC-3_threeprime	3.40231	0.87635	2.31518	0.918566	1.82184	5.66626	1.56172	0	0	1.26292	0	14.9982	0	0	5.32405	3.05428	2.20433	28.1192	0.787766	15.7676	0	15.4699	5.60196	0	1.88501	1.23685
tRNA-Glu-TTC-3_other	15.8775	12.2689	12.7335	13.7785	22.7731	12.2769	29.6727	19.1611	7.95752	22.7326	4.03519	23.8608	19.4918	17.4693	4.25924	13.7443	16.1651	9.84173	18.1186	12.985	36.7918	13.2599	20.007	7.68875	26.3902	4.32897
tRNA-Glu-TTC-3_antisense	0	0	0	0	0	0	0	0	0	0	0	0	0	0	0	0	0	0	0	0	0	0	0	0	0	0
tRNA-Glu-TTC-4_wholecounts	0	0.87635	0	0	0	0.944376	0	0	0	0	0	6.81736	1.14658	0	2.12962	0	0	11.2477	0	4.63752	0	5.15663	0	0	0	0
tRNA-Glu-TTC-4_fiveprime	5.67052	5.2581	5.78794	11.0228	37.3478	3.7775	0	13.8385	0.99469	3.78876	7.06159	6.13563	3.43973	5.45917	9.58329	1.52714	1.46955	18.2775	6.30213	21.3326	5.66027	5.89329	10.4036	16.659	0	11.1316
tRNA-Glu-TTC-4_threeprime	3998.85	1869.25	2514.28	1668.12	2640.76	1463.78	2286.36	1153.92	737.065	1418.26	507.426	11769.5	731.516	780.661	6288.77	965.917	1429.14	22204.3	1070.57	18073.3	3530.59	18054.8	3037.06	1027.73	1115.93	1985.14
tRNA-Glu-TTC-4_other	15.8775	12.2689	12.7335	13.7785	22.7731	12.2769	29.6727	19.1611	7.95752	22.7326	4.03519	23.8608	19.4918	17.4693	4.25924	13.7443	16.1651	9.84173	18.9064	12.985	36.7918	13.2599	20.007	7.68875	26.3902	4.32897
tRNA-Glu-TTC-4_antisense	0	0	0	0	0	0	0	0	0	0	0	0	0	0	0	0	0	0	0	0	0	0	0	0	0	0
tRNA-Glu-TTC-5_wholecounts	0	0	3.47276	0	0	0	0	0	0	0	0	0	0	0	0	0	0	0	0.787766	0	0	0	0	0	0	0
tRNA-Glu-TTC-5_fiveprime	1.1341	3.5054	1.15759	0.918566	0	0	4.68517	0	0	0	0	0.681736	0	1.09183	0	0.763571	2.9391	0	0	0.927503	0	5.15663	1.60056	0	0	3.09212
tRNA-Glu-TTC-5_threeprime	1.1341	0	5.78794	0.918566	1.82184	0.944376	0	1.0645	0	0	0	0	1.14658	3.2755	0	3.05428	2.20433	0	0	0	0	0	0	0	7.54005	0
tRNA-Glu-TTC-5_other	2.26821	0.87635	4.63035	0	5.46553	1.88875	7.80861	0	0.99469	0	1.0088	0	3.43973	0	2.12962	5.345	2.20433	9.84173	3.15106	0	0	2.20999	1.60056	0	5.65503	2.4737
tRNA-Glu-TTC-5_antisense	0	0	0	0	0	0	0	0	0	0	0	0	0	0	0	0	0	0	0	0	0	0	0	0	0	0
tRNA-Glu-TTC-7_wholecounts	0	0	0	0	0	0	0	0	0	0	0	0	0	0	0	0	0	0	0	0	0	0	0	0	0	0
tRNA-Glu-TTC-7_fiveprime	0	0	0	0	0	0	0	0	0	0	0	0	0	0	0	0	0	0	0	0	0	0	0	0	0	0
tRNA-Glu-TTC-7_threeprime	204.139	740.516	933.016	537.361	153.946	440.079	14.0555	96.8698	253.646	11.3663	138.205	57.2658	136.443	41.4897	84.12	63.3764	207.207	32.3371	141.01	77.9103	278.768	27.2565	2061.52	199.907	43.3553	1241.18
tRNA-Glu-TTC-7_other	0	0	0	0	0	0	0	0	0	0	1.0088	0	0	0	0	0	0	0	0	0	0	0	0	0	0	0.618425
tRNA-Glu-TTC-7_antisense	0	0	0	0	0	0	0	0	0	0	0	0	0	0	0	0	0	0	0	0	0	0	0	0	0	0
tRNA-Glu-TTC-8_wholecounts	0	0	0	0	0	0	0	0	0	0	0	0	0	0	0	0	0	0	0	0	0	0	0	0	0	0
tRNA-Glu-TTC-8_fiveprime	5.67052	5.2581	5.78794	9.18566	37.3478	3.7775	0	13.8385	0.99469	3.78876	7.06159	4.09042	3.43973	5.45917	9.58329	1.52714	0.734775	15.4656	6.30213	18.5501	4.2452	5.89329	10.4036	16.659	0	11.1316
tRNA-Glu-TTC-8_threeprime	0	6.13445	0	0	0	2.83313	0	0	1.98938	1.26292	6.05279	0	0	1.09183	0	0	0	0	0.787766	0	0	0	0	5.12583	0	7.4211
tRNA-Glu-TTC-8_other	2.26821	2.62905	1.15759	0	1.82184	4.72188	3.12344	1.0645	0	0	4.03519	2.04521	9.17262	2.18367	0	0	2.20433	0	1.57553	1.85501	7.07534	0	6.40223	0	9.42506	0.618425
tRNA-Glu-TTC-8_antisense	0	0	0	0	0	0	0	0	0	0	0	0	0	0	0	0	0	0	0	0	0	0	0	0	0	0
tRNA-Glu-TTC-9_wholecounts	0	0	0	0	0	0	0	0	0	0	0	0	0	0	0	0	0	0	0	0	0	0	0	0	0	0
tRNA-Glu-TTC-9_fiveprime	0	1.7527	1.15759	0	0	0	0	0	0.99469	0	0	0	0	0	1.06481	0	0	0	0	0	0	0	0	0	0	0
tRNA-Glu-TTC-9_threeprime	0	0	0	0	0	0	0	0	0	0	0	0	0	0	0	0	0	0	0	0	0	0	0	0	0	0
tRNA-Glu-TTC-9_other	1.1341	5.2581	1.15759	2.7557	0.910922	0.944376	0	0	0	0	0	0	0	1.09183	0	0	0	0	0	0	0	0.736662	2.40084	0	0	0.618425
tRNA-Glu-TTC-9_antisense	0	0	0	0	0	0	0	0	0	0	0	0	0	0	0	0	0	0	0	0	0	0	0.800279	2.56292	0	0
tRNA-Gly-CCC-1_wholecounts	0	0	0	0	0	0	0	0	0	0	0	0	0	0	0	0	0	0	0	0	0	0	0	0	0	0
tRNA-Gly-CCC-1_fiveprime	57.8393	104.286	64.8249	234.234	138.46	26.4425	0	111.773	72.6124	5.05168	3.0264	10.9078	8.02604	8.73467	152.268	12.9807	21.3085	89.9815	2.3633	52.8677	18.3959	29.4665	31.2109	38.4437	0	58.1319
tRNA-Gly-CCC-1_threeprime	1094.41	1566.91	1393.74	1184.03	694.123	1066.2	242.067	786.668	554.042	505.168	590.147	332.006	489.588	623.437	374.813	482.577	959.616	461.155	1309.27	292.164	1976.85	293.928	749.862	1194.32	876.53	1619.04
tRNA-Gly-CCC-1_other	6.80463	10.5162	8.10311	6.42996	3.64369	6.61063	0	6.38702	0.99469	3.78876	1.0088	38.1772	1.14658	7.64284	18.1018	3.05428	2.20433	8.43577	4.7266	4.63752	1.41507	36.0964	3.20112	0	5.65503	0.618425
tRNA-Gly-CCC-1_antisense	0	1.7527	1.15759	0	0	0	1.56172	0	0	0	0	0	0	1.09183	0	0	0	0	0	0	1.41507	0	5.60196	0	0	0.618425
tRNA-Gly-CCC-2_wholecounts	0	4.38175	2.31518	0	0	0.944376	0	2.12901	0	0	1.0088	7.4991	1.14658	0	2.12962	0	0	1.40596	0.787766	12.0575	0	0.736662	0	2.56292	0	2.4737
tRNA-Gly-CCC-2_fiveprime	111.142	205.942	91.4494	186.469	106.578	33.9975	68.7158	155.417	79.5752	85.8786	18.1584	24.5425	47.0097	74.2447	139.49	115.299	27.9215	97.0113	56.7192	56.5777	25.4712	78.8228	98.4344	32.0365	56.5503	47.0003
tRNA-Gly-CCC-2_threeprime	2490.49	2886.7	2176.26	1619.43	1632.37	3001.23	944.842	2903.96	1617.37	2489.22	2108.39	1074.42	2866.44	3954.62	748.561	2087.6	3411.56	4399.25	4021.55	2336.38	1832.51	1060.06	858.7	1621.04	1572.1	1391.46
tRNA-Gly-CCC-2_other	134.958	283.937	181.741	104.717	205.868	223.817	18.7407	173.514	161.14	42.9393	144.258	26.5877	71.0878	105.908	41.5276	74.0664	93.3164	125.131	196.154	56.5777	202.355	26.5198	130.446	93.5464	26.3902	44.5266
tRNA-Gly-CCC-2_antisense	3.40231	0	1.15759	0	0	1.88875	1.56172	0	0	0	0	0.681736	0	0	0	0	0	0	0	0	0	0	0	0	0	0.618425
tRNA-Gly-CCC-3_wholecounts	0	0	0	0	0	0	0	0	0	0	0	0	0	0	0	0	0	0	0	0	0	0	0	0	0	0
tRNA-Gly-CCC-3_fiveprime	0	0	0	0	0	0	0	0	0	0	0	0	0	0	0	0	0	0	0	0	0	0	0	0	0	0
tRNA-Gly-CCC-3_threeprime	1.1341	25.4142	1.15759	0	0.910922	1.88875	1.56172	1.0645	3.97876	7.57753	7.06159	0	0	0	0	0	0	4.21788	0	0.927503	4.2452	1.47332	0	19.2219	0	21.6449
tRNA-Gly-CCC-3_other	0	1.7527	2.31518	1.83713	0	0.944376	0	0	0	0	0	0	0	0	0	0	0	0	0.787766	0	1.41507	0	0	0	0	0
tRNA-Gly-CCC-3_antisense	0	0	0	0	0	0	0	0	0	0	0	0	0	0	0	0	0	0	0	0	0	0	0	0	0	0
tRNA-Gly-CCC-5_wholecounts	0	0	0	0	0	0	0	0	0	0	0	0	0	0	0	0	0	0	0	0	0	0	0	0	0	0
tRNA-Gly-CCC-5_fiveprime	0	0	0	0	0	0	0	0	0	0	0	0	0	0	0	0	0	0	0	0	0	0	0	0	0	0
tRNA-Gly-CCC-5_threeprime	1080.8	1552.89	1390.26	1182.19	688.657	1062.42	231.135	779.216	550.064	481.173	583.085	154.072	479.269	612.519	240.647	477.995	946.39	375.392	1295.88	222.601	1972.6	159.856	749.862	1187.91	870.875	1618.42
tRNA-Gly-CCC-5_other	1.1341	1.7527	1.15759	2.7557	0.910922	1.88875	0	0	0	0	0	0	3.43973	1.09183	0	0	0	0	0.787766	0	1.41507	0.736662	1.60056	0	0	0
tRNA-Gly-CCC-5_antisense	0	0	0	0	0	0	0	0	0	0	0	0	0	0	0	0	0	0	0	0	0	0	0	0	0	0
tRNA-Gly-CCC-6_wholecounts	0	0	0	0	0	0	0	0	0	0	0	0	0	0	0	0	0	0	0	0	0	0	0	0	0	0
tRNA-Gly-CCC-6_fiveprime	0	1.7527	0	0	0	0	0	0	0.99469	0	0	0	0	0	0	0	0	0	0	0	0	0	0	0	0	0
tRNA-Gly-CCC-6_threeprime	0	0	0	0	0	0	0	0	0	0	0	0	0	0	0	0	0	0	0	0	0	0	0	0	0	0
tRNA-Gly-CCC-6_other	6.80463	14.0216	9.2607	10.1042	1.82184	33.9975	1.56172	21.2901	8.95221	10.1034	14.1232	40.2224	16.0521	8.73467	19.1666	12.9807	16.1651	16.8715	24.4207	6.49252	16.9808	39.0431	7.20251	6.40729	5.65503	3.09212
tRNA-Gly-CCC-6_antisense	0	0	0	0	0	0	0	0	0	0	0	0	0	0	0	0	0	0	0	0	0	0	0.800279	0	0	0
tRNA-Gly-CCC-7_wholecounts	0	0	0	0	0	0	0	0	0	0	0	0	0	0	0	0	0	0	0	0	0	0	0	0	0	0
tRNA-Gly-CCC-7_fiveprime	0	0	3.47276	1.83713	4.55461	0	0	0	0	0	2.0176	0	0	0	0	0	0.734775	0	0.787766	0	1.41507	0	0	3.84437	0	0.618425
tRNA-Gly-CCC-7_threeprime	0	0	0	0	0	0	0	0	0	0	0	0	0	0	0	0	2.20433	0	0	0	0	0	0	0	0	0
tRNA-Gly-CCC-7_other	0	0	0	0	0	0	0	0	0	0	0	0	0	0	0	0	0	0	0	0	0	0	0	0	0	0
tRNA-Gly-CCC-7_antisense	0	0	0	0	0	0	0	0	0	0	0	0	0	0	0	0	0	0	0	0	0	0	0	0	0	0
tRNA-Gly-GCC-1_wholecounts	0	0	1.15759	0.918566	0	1.88875	0	0	0	0	2.0176	8.86257	1.14658	0	1.06481	0	0	4.21788	0	10.2025	0	8.83994	1.60056	0	0	0
tRNA-Gly-GCC-1_fiveprime	40.8278	22.7851	18.5214	41.3355	37.3478	38.7194	4.68517	194.804	105.437	6.3146	25.22	19.0886	34.3973	33.8468	53.2405	31.3064	5.8782	39.3669	25.2085	32.4626	14.1507	44.9364	20.007	25.6292	0	27.8291
tRNA-Gly-GCC-1_threeprime	335.695	791.344	371.586	177.283	234.107	481.632	99.9502	326.802	259.614	183.124	271.367	6454	198.358	452.019	4695.81	209.218	395.309	1296.3	351.344	765.19	423.105	7307.69	200.87	281.921	184.731	291.896
tRNA-Gly-GCC-1_other	1211.22	995.534	833.463	543.791	1196.95	1375.96	167.104	1162.44	425.727	507.694	788.88	312.235	493.028	893.12	233.193	557.407	647.337	941.994	1088.69	277.323	1171.68	237.942	403.341	439.54	207.351	196.659
tRNA-Gly-GCC-1_antisense	0	0.87635	1.15759	0	0	0	0	0	0	0	0	1.36347	0	0	1.06481	0	0	7.02981	0	1.85501	0	0	1.60056	2.56292	0	0.618425
tRNA-Gly-GCC-2_wholecounts	6.80463	7.88715	5.78794	2.7557	2.73277	3.7775	6.24689	3.19351	0	11.3663	8.07039	46.3581	3.43973	6.551	20.2314	3.81785	2.20433	21.0894	2.3633	68.6352	2.83014	47.1464	14.405	1.28146	3.77002	14.2238
tRNA-Gly-GCC-2_fiveprime	182.591	247.131	144.698	348.137	262.346	52.8851	6.24689	143.708	159.15	18.9438	13.1144	83.1718	16.0521	31.6632	426.989	18.3257	50.6995	355.708	20.4819	266.193	45.2822	212.895	53.6187	61.51	11.3101	84.7242
tRNA-Gly-GCC-2_threeprime	12561.3	8346.36	10218	6417.1	7740.11	9272.83	4240.08	7936.93	6763.89	5113.57	4529.5	19350.4	2334.43	6761.73	13918.1	4976.96	7834.91	80823.1	7151.34	45572.9	11902.1	22928.6	3181.91	4136.55	3998.11	3573.88
tRNA-Gly-GCC-2_other	1211.22	995.534	833.463	543.791	1196.95	1375.96	167.104	1162.44	425.727	507.694	788.88	312.235	493.028	893.12	233.193	557.407	647.337	941.994	1088.69	277.323	1171.68	237.942	403.341	439.54	207.351	196.659
tRNA-Gly-GCC-2_antisense	0	1.7527	1.15759	0	0	0	1.56172	0	0	0	0	0	0	1.09183	0	0	0	0	0	0	1.41507	0	5.60196	0	0	0.618425
tRNA-Gly-GCC-3_wholecounts	0	0	0	0	0	0	0	0	0	0	0	0	0	0	0	0	0	0	0	0	0	0	0	0	0	0
tRNA-Gly-GCC-3_fiveprime	182.591	247.131	144.698	348.137	262.346	52.8851	6.24689	143.708	159.15	18.9438	13.1144	84.5353	19.4918	31.6632	428.054	18.3257	50.6995	355.708	21.2697	266.193	46.6972	212.895	53.6187	61.51	11.3101	84.7242
tRNA-Gly-GCC-3_threeprime	2.26821	12.2689	3.47276	0	3.64369	0.944376	9.37033	0	0	1.26292	6.05279	2.72694	0	0	2.12962	0.763571	0.734775	16.8715	1.57553	7.42003	1.41507	5.89329	1.60056	5.12583	354.382	2.4737
tRNA-Gly-GCC-3_other	1216.89	1010.43	839.251	547.465	1203.33	1413.73	171.789	1180.53	431.695	532.953	810.065	327.233	520.546	895.304	239.582	549.007	651.745	941.994	1098.93	281.034	1214.13	240.888	396.138	443.385	207.351	191.712
tRNA-Gly-GCC-3_antisense	0	1.7527	1.15759	0	0	0	1.56172	0	0	0	0	0	0	1.09183	0	0	0	0	0	0	1.41507	0	5.60196	0	0	0.618425
tRNA-Gly-GCC-5_wholecounts	0	0	0	0	0	0	0	0	0	0	0	0	0	0	0	0	0	0	0	0	0	0	0	0	0	0
tRNA-Gly-GCC-5_fiveprime	183.725	249.76	138.911	350.892	263.257	50.9963	6.24689	136.256	159.15	13.8921	14.1232	81.8083	10.3192	15.2857	420.6	13.7443	49.9647	324.777	10.241	265.266	35.3767	204.055	52.0182	55.1027	11.3101	80.3952
tRNA-Gly-GCC-5_threeprime	6.80463	26.2905	1.15759	2.7557	4.55461	7.55501	1.56172	1.0645	6.96283	7.57753	8.07039	2.72694	0	5.45917	0	2.29071	2.20433	7.02981	2.3633	0.927503	5.66027	1.47332	0	19.2219	0	21.6449
tRNA-Gly-GCC-5_other	13.6093	25.4142	6.94553	14.6971	7.28738	6.61063	1.56172	4.25801	3.97876	2.52584	4.03519	2.72694	4.58631	2.18367	9.58329	4.58143	9.55208	1.40596	0.787766	9.27503	7.07534	4.41997	9.60335	5.12583	1.88501	12.3685
tRNA-Gly-GCC-5_antisense	0	1.7527	1.15759	0	0	0	1.56172	0	0	0	0	0	0	1.09183	0	0	0	0	0	0	1.41507	0	5.60196	0	0	0.618425
tRNA-Gly-TCC-1_wholecounts	1.1341	6.13445	1.15759	1.83713	0	0.944376	0	0	0	0	0	0.681736	1.14658	5.45917	0	0.763571	0	0	0	2.78251	0	2.94665	5.60196	1.28146	9.42506	1.23685
tRNA-Gly-TCC-1_fiveprime	2628.85	2055.92	1240.93	2495.74	4248.54	397.582	749.627	1113.47	763.922	655.456	198.733	1198.49	217.85	545.917	9389.49	287.866	495.238	4060.42	296.2	3492.05	1403.75	3976.5	780.272	1286.58	554.193	1057.51
tRNA-Gly-TCC-1_threeprime	1744.25	2062.05	2426.3	1641.48	1468.41	1405.23	410.733	820.732	894.226	493.802	473.126	792.177	494.175	622.345	863.561	649.035	1194.01	2710.69	1252.55	1255.84	1855.15	527.45	446.556	1368.6	1973.61	1001.85
tRNA-Gly-TCC-1_other	967.391	821.14	651.722	352.729	791.591	886.769	548.165	824.99	326.258	516.535	484.223	356.548	478.123	645.274	317.313	489.449	589.29	854.825	475.023	343.176	1034.41	307.188	146.451	378.03	742.695	298.699
tRNA-Gly-TCC-1_antisense	0	0	0	0	0	0	0	0	0	0	0	0	0	0	0	0	0	0	0	0	0	0	0	0	0	0
tRNA-Gly-TCC-2_wholecounts	0	3.5054	1.15759	3.67426	0	0	0	0	0	0	0	0	0	0	0	0.763571	0	0	0.787766	0	0	0.736662	5.60196	0	1.88501	0
tRNA-Gly-TCC-2_fiveprime	2557.41	1764.09	1299.97	2210.07	4031.74	497.686	824.589	1273.15	781.826	753.964	255.226	1790.92	251.1	470.58	12645.7	391.712	546.673	5175.34	304.865	5312.74	1095.26	5136.74	516.98	1196.88	493.873	1029.06
tRNA-Gly-TCC-2_threeprime	1744.25	2062.93	2427.46	1641.48	1469.32	1407.12	410.733	820.732	894.226	491.276	473.126	786.724	490.735	622.345	857.172	649.035	1193.27	2713.51	1249.4	1249.35	1855.15	530.397	446.556	1368.6	1969.84	1002.47
tRNA-Gly-TCC-2_other	1228.24	1065.64	921.44	453.772	951.003	1111.53	694.966	1061.31	489.387	641.564	614.358	460.172	559.53	748.998	402.498	608.566	753.144	998.233	599.49	447.057	1228.28	402.217	235.282	443.385	919.886	374.765
tRNA-Gly-TCC-2_antisense	0	0	0	0	0	0	0	0	0	0	0	0	0	0	0	0	0	0	0	0	0	0	0	0	0	0
tRNA-Gly-TCC-3_wholecounts	1.1341	0	1.15759	3.67426	0	0	0	0	0	2.52584	0	0.681736	0	0	0	0	0	0	0.787766	0	0	0	0	0	1.88501	0
tRNA-Gly-TCC-3_fiveprime	686.133	405.75	362.325	538.28	1233.39	126.546	371.69	309.77	209.88	219.748	84.7391	409.042	61.9152	191.071	1838.93	103.846	196.185	1270.99	111.075	1292.01	349.522	1361.35	143.25	166.59	190.386	255.409
tRNA-Gly-TCC-3_threeprime	1744.25	2062.05	2426.3	1641.48	1468.41	1405.23	409.171	820.732	894.226	491.276	473.126	786.724	490.735	622.345	856.107	649.035	1194.01	2710.69	1248.61	1251.2	1856.57	527.45	446.556	1367.32	1975.49	1002.47
tRNA-Gly-TCC-3_other	995.744	845.678	725.807	364.671	797.968	930.21	573.152	863.312	343.168	531.69	499.355	359.957	482.709	672.57	322.637	511.593	613.537	877.32	497.08	353.379	1047.15	321.185	153.654	371.623	780.395	295.607
tRNA-Gly-TCC-3_antisense	0	0	0	0	0	0	0	0	0	0	0	0	0	0	0	0	0	0	0	0	0	0	0	0	0	0
tRNA-Gly-TCC-4_wholecounts	0	0	0	0	0	0	0	0	0	0	0	0	0	0	0	0	0	0	0	0	0	0	0	0	0	0
tRNA-Gly-TCC-4_fiveprime	155.372	227.851	169.008	304.045	159.411	81.2163	39.0431	212.901	55.7026	34.0989	18.1584	8.86257	34.3973	29.4795	57.4997	95.4464	61.7211	30.9312	33.0862	22.2601	63.6781	25.7832	28.8101	66.6358	65.9754	97.7111
tRNA-Gly-TCC-4_threeprime	1.1341	0	0	0	0.910922	0.944376	0	1.0645	0.99469	0	1.0088	2.72694	0	0	3.19443	0	0.734775	7.02981	0	0	0	0	0	0	0	1.23685
tRNA-Gly-TCC-4_other	134.958	151.609	116.916	64.2996	36.4369	150.156	210.833	130.934	61.6708	147.762	90.7919	70.9006	107.778	168.142	75.6015	93.9192	205.737	89.9815	106.348	88.1128	244.807	48.6197	13.6047	82.0133	403.392	129.251
tRNA-Gly-TCC-4_antisense	0	0	0	0	0	0	0	0	0	0	0	0	0	0	0	0	0	0	0	0	0	0	0	0	0	0
tRNA-Gly-TCC-5_wholecounts	0	0	0	0	0	0	0	0	0	0	0	0	0	0	0	0	0	0	0	0	0	0	0	0	0	0
tRNA-Gly-TCC-5_fiveprime	154.238	103.409	120.389	84.5081	112.954	86.8826	106.197	183.094	38.7929	77.0382	63.5543	25.906	60.7686	92.8059	50.0461	103.082	99.1946	81.5458	80.3521	43.5927	114.621	27.2565	67.2235	121.739	120.641	65.553
tRNA-Gly-TCC-5_threeprime	5.67052	4.38175	0	2.7557	3.64369	5.66626	0	0	2.98407	1.26292	1.0088	2.72694	1.14658	5.45917	0	2.29071	3.67388	2.81192	3.15106	0	1.41507	0	0	0	0	0
tRNA-Gly-TCC-5_other	243.832	231.356	218.784	118.495	171.253	191.708	99.9502	223.546	145.225	77.0382	126.1	29.9964	52.7425	89.5304	73.4719	88.5742	152.098	70.2981	91.3809	76.0553	192.449	42.7264	57.6201	62.7915	99.9056	77.3031
tRNA-Gly-TCC-5_antisense	0	0	0	0	0	0	0	0	0	0	0	0	0	0	0	0	0	0	0	0	0	0	0	0	0	0
tRNA-Gly-TCC-6_wholecounts	0	0	0	0	0	0	0	0	0	0	0	0	0	0	0	0	0	0	0	0	0	0	0	0	0	0
tRNA-Gly-TCC-6_fiveprime	154.238	103.409	120.389	84.5081	112.954	86.8826	106.197	183.094	38.7929	77.0382	63.5543	25.906	60.7686	92.8059	50.0461	103.082	99.1946	81.5458	80.3521	43.5927	114.621	27.2565	67.2235	121.739	120.641	65.553
tRNA-Gly-TCC-6_threeprime	1.1341	0	2.31518	0	1.82184	0	0	0	0	1.26292	0	0	0	0	0	0	1.46955	0	0	1.85501	0	0	0	0	0	0.618425
tRNA-Gly-TCC-6_other	243.832	231.356	218.784	118.495	171.253	191.708	99.9502	223.546	145.225	77.0382	126.1	29.9964	52.7425	89.5304	73.4719	88.5742	152.098	70.2981	91.3809	76.0553	192.449	42.7264	57.6201	62.7915	99.9056	77.3031
tRNA-Gly-TCC-6_antisense	0	0	0	0	0	0	0	0	0	0	0	0	0	0	0	0	0	0	0	0	0	0	0	0	0	0
tRNA-His-GTG-1_wholecounts	28.3526	4.38175	26.6245	7.34853	11.842	13.2213	0	7.45152	1.98938	2.52584	1.0088	1.36347	6.87946	2.18367	4.25924	9.16285	0	0	5.51436	10.2025	0	3.68331	0	2.56292	0	4.9474
tRNA-His-GTG-1_fiveprime	9925.68	10308.5	10302.5	29028.5	36227.4	12021.9	2825.16	52830.2	32313.5	6339.86	4500.25	3138.03	9138.22	9814.49	13632.8	18195.1	11044.4	11566.8	11525.8	7190.93	9039.45	13359.4	12950.9	4385.15	1766.26	8977.67
tRNA-His-GTG-1_threeprime	865.322	867.587	803.366	821.198	1063.96	1585.61	579.399	361.931	927.051	421.816	782.828	419.268	439.139	374.499	705.969	392.475	798.7	463.967	571.13	450.767	1577.8	508.297	765.067	2307.91	1886.9	922.69
tRNA-His-GTG-1_other	48.7665	33.3013	33.57	49.6026	58.299	83.1051	39.0431	75.5797	74.6017	39.1505	47.4135	42.2676	53.8891	51.3162	167.175	63.3764	62.4559	82.9517	43.3271	112.228	79.2438	95.0294	74.426	49.9769	35.8152	41.4345
tRNA-His-GTG-1_antisense	0	0	0	0	0	0	0	0	0	0	0	0	0	0	0	0	0	0	0	0	0	0	0	0	0	0
tRNA-His-GTG-2_wholecounts	0	0	0	0	0	0	0	0	0	0	0	0	0	0	0	0	0	0	0	0	0	0	0	0	0	0
tRNA-His-GTG-2_fiveprime	57.8393	60.4682	45.1459	94.6123	64.6755	58.5513	59.3454	319.351	58.6867	58.0944	37.3255	95.4431	81.407	44.7652	34.0739	122.935	76.4166	75.9219	42.5394	78.8378	52.3575	120.076	29.6103	25.6292	39.5852	59.9872
tRNA-His-GTG-2_threeprime	860.785	873.721	801.051	815.687	1061.22	1594.11	574.714	362.995	934.014	421.816	781.819	417.904	435.699	376.683	703.839	391.712	792.822	466.779	567.192	453.549	1572.14	500.93	768.268	2313.03	1892.55	921.453
tRNA-His-GTG-2_other	10.2069	14.0216	15.0486	20.2085	22.7731	10.3881	3.12344	38.3221	13.9257	8.84045	5.04399	0.681736	9.17262	15.2857	6.38886	11.4536	16.1651	7.02981	8.66543	8.34753	26.8863	8.83994	26.4092	17.9404	15.0801	14.2238
tRNA-His-GTG-2_antisense	0	0	0	0	0	0	0	0	0	0	0	0	0	0	0	0	0	0	0	0	0	0	0	0	0	0
tRNA-Ile-AAT-1_wholecounts	0	0	0	0	0	0	0	0	0	0	0	0	0	0	0	0	0	0	0	0	0	0	0	0	0	0
tRNA-Ile-AAT-1_fiveprime	27.2185	28.0432	46.3035	61.5439	33.7041	17.9431	1.56172	25.5481	8.95221	18.9438	20.176	61.3563	17.1987	25.1122	85.1848	17.5621	41.1474	33.7431	24.4207	53.7952	67.9233	95.0294	24.0084	20.5033	24.5051	28.4475
tRNA-Ile-AAT-1_threeprime	229.089	634.477	494.29	370.182	335.219	234.205	15.6172	102.192	292.439	227.326	454.968	27.9512	73.3809	129.928	36.2035	64.9035	143.281	136.378	109.499	74.2003	745.741	51.5663	350.522	1459.58	90.4806	927.019
tRNA-Ile-AAT-1_other	56.7052	82.3769	87.9767	71.6481	32.7932	175.654	53.0986	176.707	96.4849	104.822	72.6335	277.467	114.658	163.775	170.37	76.3571	143.281	172.933	126.83	139.125	62.263	229.838	27.2095	61.51	43.3553	157.698
tRNA-Ile-AAT-1_antisense	0	0	0	0	0	0	0	0	0	0	0	0	0	0	0	0	0	0	0	0	0	0	0	0	0	0
tRNA-Ile-AAT-10_wholecounts	0	0	0	0	0	0	0	0	0	0	0	0	0	0	0	0	0	0	0	0	0	0	0	0	0	0
tRNA-Ile-AAT-10_fiveprime	0	0	0	0	0	0	0	0	0	0	0	0	0	0	0	0	0	0	0	0	0	0	0	0	0	0
tRNA-Ile-AAT-10_threeprime	0	0.87635	0	1.83713	0.910922	0	0	0	0	0	0	0	0	0	0	0	0	0	0.787766	0	0	0	1.60056	2.56292	1.88501	1.23685
tRNA-Ile-AAT-10_other	5.67052	1.7527	2.31518	1.83713	0	4.72188	4.68517	3.19351	2.98407	5.05168	0	7.4991	2.29315	4.36734	1.06481	0	8.8173	2.81192	0.787766	5.56502	7.07534	0.736662	2.40084	1.28146	1.88501	0.618425
tRNA-Ile-AAT-10_antisense	0	0	0	0	0	0	0	0	0	0	0	0	0	0	0	0	0	0	0	0	0	0	0	0	0	0
tRNA-Ile-AAT-2_wholecounts	0	0	0	0	0	0	0	0	0	0	0	0	0	0	0	0	0	0	0.787766	0	0	0	0	0	0	0
tRNA-Ile-AAT-2_fiveprime	34.0231	31.5486	49.7763	63.3811	37.3478	17.9431	1.56172	27.6771	13.9257	18.9438	22.1936	64.7649	18.3452	25.1122	96.8977	17.5621	45.5561	36.555	29.1473	61.2152	72.1685	99.4493	25.6089	20.5033	24.5051	29.066
tRNA-Ile-AAT-2_threeprime	35.1572	45.5702	39.358	29.3941	35.526	33.0532	4.68517	8.51602	23.8726	26.5213	42.3695	7.4991	13.7589	6.551	3.19443	25.9614	24.9824	9.84173	5.51436	15.7676	73.5835	5.89329	74.426	157.619	18.8501	116.264
tRNA-Ile-AAT-2_other	65.7781	90.2641	104.183	76.241	33.7041	183.209	62.4689	186.288	100.464	113.663	74.6511	292.465	120.391	176.877	179.953	81.7021	159.446	192.617	140.222	157.676	73.5835	250.465	32.0112	67.9173	60.3204	164.501
tRNA-Ile-AAT-2_antisense	0	0	0	0	0	0	0	0	0	0	0	0	0	0	0	0	0	0	0	0	0	0	0	0	0	0
tRNA-Ile-AAT-3_wholecounts	0	0	0	0	0	0	0	0	0	0	0	0	0	0	0	0	0	0	0	0	0	0	0	0	0	0
tRNA-Ile-AAT-3_fiveprime	1.1341	3.5054	0	1.83713	0.910922	0.944376	0	0	0	0	1.0088	0.681736	0	0	3.19443	0	2.20433	0	3.93883	1.85501	0	0.736662	1.60056	0	0	0
tRNA-Ile-AAT-3_threeprime	35.1572	45.5702	39.358	29.3941	35.526	33.0532	4.68517	8.51602	23.8726	26.5213	42.3695	7.4991	13.7589	6.551	3.19443	25.9614	24.9824	9.84173	5.51436	15.7676	73.5835	5.89329	74.426	157.619	18.8501	116.264
tRNA-Ile-AAT-3_other	65.7781	90.2641	104.183	76.241	33.7041	183.209	62.4689	186.288	100.464	113.663	74.6511	292.465	120.391	176.877	179.953	81.7021	159.446	192.617	140.222	157.676	73.5835	250.465	32.0112	67.9173	60.3204	164.501
tRNA-Ile-AAT-3_antisense	0	0	0	0	0	0	0	0	0	0	0	0	0	0	0	0	0	0	0	0	0	0	0	0	0	0
tRNA-Ile-AAT-4_wholecounts	0	0	0	0	0	0	0	0	0	0	0	0	0	0	0	0	0	1.40596	0	0	0	0	0	0	0	0
tRNA-Ile-AAT-4_fiveprime	34.0231	31.5486	49.7763	63.3811	37.3478	17.9431	1.56172	27.6771	13.9257	18.9438	22.1936	64.7649	18.3452	26.204	96.8977	17.5621	44.0865	36.555	29.1473	61.2152	72.1685	99.4493	25.6089	20.5033	24.5051	29.066
tRNA-Ile-AAT-4_threeprime	5.67052	14.898	15.0486	10.1042	11.842	12.2769	0	12.774	11.9363	17.6809	13.1144	3.40868	1.14658	1.09183	0	2.29071	0.734775	0	2.3633	1.85501	35.3767	1.47332	10.4036	20.5033	0	22.2633
tRNA-Ile-AAT-4_other	64.644	85.006	91.4494	71.6481	31.8823	168.099	67.1541	174.578	95.4902	101.034	71.6247	279.512	106.632	171.418	155.462	75.5935	155.772	161.686	128.406	139.125	72.1685	229.102	29.6103	65.3544	58.4354	160.79
tRNA-Ile-AAT-4_antisense	0	0	0	0	0	0	0	0	0	0	0	0	0	0	0	0	0	0	0	0	0	0	0	0	0	0
tRNA-Ile-AAT-5_wholecounts	0	0	0	0	0	0	0	0	0	0	0	0	0	0	1.06481	0	0	0	0	0	0	0	0	0	0	0
tRNA-Ile-AAT-5_fiveprime	34.0231	31.5486	49.7763	63.3811	37.3478	17.9431	1.56172	27.6771	13.9257	18.9438	22.1936	64.7649	18.3452	25.1122	96.8977	17.5621	45.5561	36.555	29.1473	61.2152	72.1685	99.4493	25.6089	20.5033	24.5051	29.066
tRNA-Ile-AAT-5_threeprime	229.089	635.354	494.29	370.182	335.219	234.205	15.6172	102.192	292.439	227.326	454.968	34.0868	73.3809	129.928	38.3332	64.9035	143.281	136.378	109.499	74.2003	749.986	51.5663	350.522	1459.58	90.4806	927.019
tRNA-Ile-AAT-5_other	65.7781	90.2641	104.183	76.241	33.7041	183.209	62.4689	186.288	100.464	113.663	74.6511	292.465	120.391	176.877	179.953	81.7021	159.446	192.617	140.222	157.676	73.5835	250.465	32.0112	67.9173	60.3204	164.501
tRNA-Ile-AAT-5_antisense	0	0	0	0	0	0	0	0	0	0	0	0	0	0	0	0	0	0	0	0	0	0	0	0	0	0
tRNA-Ile-AAT-6_wholecounts	0	0	0	0	0	0	0	0	0	0	0	0	0	0	0	0	0	0	0	0	0	0	0	0	0	0
tRNA-Ile-AAT-6_fiveprime	34.0231	30.6723	48.6187	63.3811	36.4369	17.9431	1.56172	27.6771	13.9257	18.9438	22.1936	61.3563	18.3452	25.1122	94.7681	17.5621	44.0865	36.555	28.3596	61.2152	67.9233	98.7127	24.0084	20.5033	24.5051	29.066
tRNA-Ile-AAT-6_threeprime	34.0231	42.9412	33.57	25.7198	30.9714	26.4425	4.68517	8.51602	19.8938	25.2584	41.3607	5.45389	13.7589	5.45917	2.12962	20.6164	21.3085	8.43577	3.93883	9.27503	73.5835	3.68331	67.2235	157.619	18.8501	98.3295
tRNA-Ile-AAT-6_other	6.80463	3.5054	6.94553	1.83713	0	4.72188	4.68517	7.45152	3.97876	8.84045	1.0088	15.6799	2.29315	8.73467	2.12962	3.05428	11.0216	2.81192	5.51436	10.2025	7.07534	0.736662	4.0014	1.28146	1.88501	1.85527
tRNA-Ile-AAT-6_antisense	0	0	0	0	0	0	0	0	0	0	0	0	0	0	0	0	0	0	0	0	0	0	0	0	0	0
tRNA-Ile-AAT-7_wholecounts	0	0	0	0	0	0	0	0	0	0	0	0	0	0	0	0	0	0	0	0	0	0	0	0	0	0
tRNA-Ile-AAT-7_fiveprime	21.548	17.527	20.8366	31.2312	20.9512	14.1656	1.56172	19.1611	5.96814	18.9438	17.1496	56.5841	12.6123	25.1122	81.9904	12.9807	36.7388	29.5252	20.4819	43.5927	59.4329	92.0827	20.8073	17.9404	9.42506	22.8817
tRNA-Ile-AAT-7_threeprime	229.089	635.354	494.29	370.182	335.219	234.205	15.6172	102.192	292.439	227.326	454.968	34.0868	73.3809	129.928	38.3332	64.9035	143.281	136.378	109.499	74.2003	749.986	51.5663	350.522	1459.58	90.4806	927.019
tRNA-Ile-AAT-7_other	60.1075	86.7587	97.2374	72.5667	33.7041	178.487	53.0986	179.901	96.4849	107.348	74.6511	282.239	119.244	165.959	177.823	77.8842	147.69	189.805	134.708	145.618	66.5082	246.045	27.2095	66.6358	58.4354	162.646
tRNA-Ile-AAT-7_antisense	0	0	0	0	0	0	0	0	0	0	0	0	0	0	0	0	0	0	0	0	0	0	0	0	0	0
tRNA-Ile-AAT-8_wholecounts	0	0	0	0	0	0	0	0	0	0	0	0	0	0	0	0	0	0	0	0	0	0	0	0	0	0
tRNA-Ile-AAT-8_fiveprime	0	0	0	0.918566	1.82184	1.88875	1.56172	7.45152	0	1.26292	0	7.4991	1.14658	0	0	0.763571	1.46955	2.81192	0.787766	5.56502	7.07534	5.15663	2.40084	5.12583	1.88501	1.85527
tRNA-Ile-AAT-8_threeprime	229.089	635.354	494.29	370.182	335.219	234.205	15.6172	102.192	292.439	227.326	454.968	34.0868	73.3809	129.928	38.3332	64.9035	143.281	136.378	109.499	74.2003	749.986	51.5663	350.522	1459.58	90.4806	927.019
tRNA-Ile-AAT-8_other	61.2416	86.7587	97.2374	72.5667	33.7041	178.487	53.0986	179.901	96.4849	107.348	74.6511	282.239	118.097	168.142	178.888	77.8842	146.955	189.805	134.708	145.618	73.5835	248.255	27.2095	66.6358	58.4354	162.646
tRNA-Ile-AAT-8_antisense	0	0	0	0	0	0	0	0	0	0	0	0	0	0	0	0	0	0	0	0	0	0	0	0	0	0
tRNA-Ile-AAT-9_wholecounts	0	0	0	0	0	0	0	0	0	0	0	0	0	0	0	0	0	0	0	0	0	0	0	0	0	0
tRNA-Ile-AAT-9_fiveprime	0	0	0	0	0	0	0	0	0	0	0	0	0	0	0	0	0	0	0	0	0	0	0	0	0	0
tRNA-Ile-AAT-9_threeprime	0	0	0	0	0	0	0	0	0	0	0	0	0	0	0	0	0	0	0	0	0	0	0	0	0	0
tRNA-Ile-AAT-9_other	7.93873	3.5054	5.78794	2.7557	0	4.72188	9.37033	6.38702	3.97876	6.3146	0	10.226	2.29315	10.9183	2.12962	1.52714	12.4912	2.81192	5.51436	12.0575	7.07534	2.20999	2.40084	1.28146	1.88501	1.85527
tRNA-Ile-AAT-9_antisense	0	0	0	0	0	0	0	0	0	0	0	0	0	0	0	0	0	0	0	0	0	0	0	0	0	0
tRNA-Ile-GAT-1_wholecounts	0	0	0	0	0	0	0	0	0	0	0	0	0	0	0	0	0	0	0	0	0	0	0	0	0	0
tRNA-Ile-GAT-1_fiveprime	24.9503	20.1561	20.8366	32.1498	20.9512	14.1656	1.56172	20.2256	10.9416	18.9438	17.1496	56.5841	13.7589	25.1122	89.444	12.9807	37.4735	30.9312	20.4819	50.0852	59.4329	92.0827	20.8073	17.9404	9.42506	22.8817
tRNA-Ile-GAT-1_threeprime	1.1341	0	0	0	1.82184	0	0	0	0	3.78876	0	0	0	0	0	1.52714	1.46955	0	0	0	0	0	0	0	0	0
tRNA-Ile-GAT-1_other	1.1341	0	3.47276	2.7557	0	1.88875	0	3.19351	8.95221	5.05168	0	1.36347	4.58631	1.09183	2.12962	0	3.67388	11.2477	6.30213	3.71001	4.2452	0.736662	3.20112	0	3.77002	4.9474
tRNA-Ile-GAT-1_antisense	0	0	0	0	0	0	0	0	0	0	0	0	0	0	0	0	0	0	0	0	0	0	0	0	0	0
tRNA-Ile-TAT-1_wholecounts	0	0	0	0	0	0	0	0	0	0	0	0	0	0	0	0	0	0	0	0	0	0	0	0	0	0
tRNA-Ile-TAT-1_fiveprime	86.192	79.7479	108.813	85.4266	163.966	23.6094	24.9876	21.2901	66.6442	34.0989	15.132	17.7251	22.9315	37.1224	19.1666	27.4886	39.6779	19.6835	33.8739	11.13	42.452	32.4131	8.00279	39.7252	41.4703	38.3423
tRNA-Ile-TAT-1_threeprime	77.1191	141.969	30.0973	33.9869	132.995	79.3276	10.9321	8.51602	54.7079	200.804	380.317	12.953	24.0781	70.9692	3.19443	9.92642	29.391	44.9908	10.241	22.2601	316.975	12.5233	104.837	602.285	54.6653	228.817
tRNA-Ile-TAT-1_other	12.4752	25.4142	13.8911	19.2899	17.3075	23.6094	31.2344	13.8385	27.8513	15.1551	22.1936	16.3617	22.9315	45.857	13.8425	32.07	69.8036	30.9312	30.7229	27.8251	25.4712	13.2599	16.8059	17.9404	37.7002	18.5527
tRNA-Ile-TAT-1_antisense	0	0	0	0	0	0	0	0	0	0	0	0	0	1.09183	0	0	1.46955	0	0	0	0	0	0	0	0	0
tRNA-Ile-TAT-2_wholecounts	0	0.87635	3.47276	0	0	0	0	0	0	0	0	0	0	0	3.19443	0	0	0	0	0	0	0	0	0	0	0
tRNA-Ile-TAT-2_fiveprime	86.192	79.7479	108.813	85.4266	163.966	23.6094	24.9876	21.2901	66.6442	34.0989	15.132	17.7251	22.9315	37.1224	19.1666	27.4886	39.6779	19.6835	33.8739	11.13	42.452	32.4131	8.00279	39.7252	41.4703	38.3423
tRNA-Ile-TAT-2_threeprime	288.063	441.68	26.6245	15.6156	482.789	202.096	6.24689	7.45152	216.842	823.424	1538.42	18.4069	36.6905	160.5	10.6481	6.10857	16.8998	139.19	11.0287	90.8953	1477.33	49.3563	272.095	2607.77	32.0452	920.216
tRNA-Ile-TAT-2_other	18.1457	24.5378	13.8911	17.4528	17.3075	28.3313	35.9196	18.0965	30.8354	11.3663	25.22	19.7703	24.0781	49.1325	13.8425	33.5971	72.008	35.149	33.0862	28.7526	31.1315	19.8899	16.8059	19.2219	37.7002	18.5527
tRNA-Ile-TAT-2_antisense	0	0	0	0	0	0	0	0	0	0	0	0	0	1.09183	0	0	1.46955	0	0	0	0	0	0	0	0	0
tRNA-Ile-TAT-3_wholecounts	0	0	0	0	0	0	0	0	0	0	0	0	0	0	0	0	0	0	0	0	0	0	0	0	0	0
tRNA-Ile-TAT-3_fiveprime	86.192	79.7479	108.813	85.4266	163.966	23.6094	24.9876	21.2901	66.6442	34.0989	15.132	17.7251	22.9315	37.1224	19.1666	27.4886	39.6779	19.6835	33.8739	11.13	42.452	32.4131	8.00279	39.7252	41.4703	38.3423
tRNA-Ile-TAT-3_threeprime	5.67052	33.3013	9.2607	5.5114	6.37646	3.7775	1.56172	0	3.97876	16.418	15.132	6.13563	0	2.18367	0	0.763571	0.734775	1.40596	3.93883	4.63752	24.0562	0	1.60056	33.3179	0	24.737
tRNA-Ile-TAT-3_other	10.2069	21.9088	11.5759	13.7785	17.3075	22.665	31.2344	12.774	23.8726	10.1034	20.176	12.2713	22.9315	44.7652	11.7129	30.5428	68.3341	28.1192	25.2085	19.4776	24.0562	11.0499	12.0042	17.9404	35.8152	17.9343
tRNA-Ile-TAT-3_antisense	0	0	0	0	0	0	0	0	0	0	0	0	0	1.09183	0	0	1.46955	0	0	0	0	0	0	0	0	0
tRNA-Leu-AAG-1_wholecounts	0	0	0	0	0	0	0	0	0	0	0	0	0	0	0	0	0	0	0	0	0	0	0	0	0	0
tRNA-Leu-AAG-1_fiveprime	277.856	199.808	196.79	387.635	428.133	144.49	114.006	333.189	212.864	160.391	140.223	458.808	135.296	275.142	884.857	198.528	268.193	542.701	162.28	564.85	382.068	758.762	380.933	283.202	120.641	130.488
tRNA-Leu-AAG-1_threeprime	1713.63	2943.66	2175.11	2480.13	1996.74	1446.78	1646.06	2449.42	1245.35	2928.71	1406.26	1535.27	3404.19	5135.99	351.387	2342.64	4385.14	999.639	3032.11	1228.94	3803.7	652.682	3730.9	2530.88	2825.63	6114.36
tRNA-Leu-AAG-1_other	10.2069	5.2581	8.10311	9.18566	5.46553	0.944376	10.9321	10.645	3.97876	8.84045	4.03519	5.45389	5.73289	2.18367	11.7129	6.10857	7.34775	8.43577	7.87766	4.63752	4.2452	0.736662	18.4064	0	16.9651	9.8948
tRNA-Leu-AAG-1_antisense	0	0	0	0	0	1.88875	0	0	0	0	0	0	0	0	0	0	0	0	0	0	0	0	0	0	0	0
tRNA-Leu-AAG-2_wholecounts	2.26821	1.7527	3.47276	0	0.910922	0	0	0	0	0	0	2.04521	1.14658	0	1.06481	0	0	16.8715	0.787766	0.927503	0	3.68331	0	0	7.54005	0.618425
tRNA-Leu-AAG-2_fiveprime	281.258	199.808	197.947	387.635	428.133	144.49	115.567	333.189	212.864	162.917	141.232	486.078	139.882	280.601	888.052	198.528	270.397	545.513	169.37	575.98	382.068	767.602	380.933	283.202	120.641	130.488
tRNA-Leu-AAG-2_threeprime	1713.63	2945.41	2176.26	2479.21	1994.92	1449.62	1646.06	2450.49	1240.38	2929.98	1407.27	1535.95	3404.19	5137.08	352.452	2344.16	4385.87	1006.67	3032.9	1228.01	3807.95	650.472	3742.11	2530.88	2825.63	6122.4
tRNA-Leu-AAG-2_other	5.67052	14.898	12.7335	14.6971	10.0201	7.55501	18.7407	9.58053	7.95752	6.3146	1.0088	23.179	8.02604	52.408	41.5276	14.5078	9.55208	12.6537	27.5718	18.5501	5.66027	25.0465	103.236	6.40729	20.7351	36.4871
tRNA-Leu-AAG-2_antisense	0	0	0	0	0	1.88875	0	0	0	0	0	0	0	0	0	0	0	0	0	0	0	0	0	0	0	0
tRNA-Leu-AAG-3_wholecounts	0	0	0	0	0	0	0	0	0	0	0	0	0	0	0	0	0	0	0	0	0	0	0	0	0	0
tRNA-Leu-AAG-3_fiveprime	281.258	199.808	197.947	387.635	428.133	144.49	115.567	333.189	212.864	162.917	141.232	486.078	139.882	280.601	888.052	198.528	270.397	545.513	169.37	575.98	382.068	767.602	380.933	283.202	120.641	130.488
tRNA-Leu-AAG-3_threeprime	1709.1	2929.64	2172.79	2475.54	1969.41	1441.12	1644.49	2445.16	1232.42	2917.35	1398.19	1523	3400.75	5131.62	346.063	2341.11	4376.32	998.233	3029.75	1225.23	3799.46	641.632	3722.1	2482.18	2814.32	6077.26
tRNA-Leu-AAG-3_other	4.53642	12.2689	8.10311	13.7785	5.46553	7.55501	21.8641	9.58053	6.96283	6.3146	1.0088	19.7703	8.02604	42.5815	38.3332	14.5078	8.08253	11.2477	25.2085	13.9125	5.66027	19.1532	95.2332	6.40729	20.7351	35.8686
tRNA-Leu-AAG-3_antisense	0	0	0	0	0	1.88875	0	0	0	0	0	0	0	0	0	0	0	0	0	0	0	0	0	0	0	0
tRNA-Leu-AAG-4_wholecounts	0	0	0	0	0	0	0	0	0	0	0	0	0	0	0	0	0	0	0	0	0	0	0	0	0	0
tRNA-Leu-AAG-4_fiveprime	241.564	206.819	184.056	331.602	201.314	87.827	45.2899	134.127	92.5062	46.7281	43.3783	83.1718	36.6905	34.9387	273.656	53.45	80.0905	262.915	24.4207	229.093	103.3	207.002	17.6061	115.331	71.6304	75.4478
tRNA-Leu-AAG-4_threeprime	1710.23	2928.76	2172.79	2469.11	1971.24	1441.12	1644.49	2445.16	1235.4	2921.14	1400.21	1523	3400.75	5133.8	346.063	2339.58	4376.32	998.233	3030.54	1224.3	3795.21	641.632	3721.3	2491.15	2814.32	6082.21
tRNA-Leu-AAG-4_other	2.26821	6.13445	2.31518	11.0228	5.46553	2.83313	12.4938	4.25801	9.9469	6.3146	0	25.2242	8.02604	38.2142	37.2684	12.2171	8.08253	7.02981	20.4819	19.4776	0	21.3632	90.4316	10.2517	20.7351	32.1581
tRNA-Leu-AAG-4_antisense	0	0	0	0	0	1.88875	0	0	0	0	0	0	0	0	0	0	0	0	0	0	0	0	0	0	0	0
tRNA-Leu-AAG-6_wholecounts	0	0	0	0	0	0	0	0	0	0	0	0	0	0	0	0	0	0	0	0	0	0	0	0	0	0
tRNA-Leu-AAG-6_fiveprime	2.26821	3.5054	1.15759	2.7557	0	0.944376	4.68517	15.9675	0	2.52584	0	0.681736	1.14658	2.18367	0	2.29071	2.9391	2.81192	1.57553	4.63752	1.41507	5.89329	0	3.84437	1.88501	3.09212
tRNA-Leu-AAG-6_threeprime	0	3.5054	0	0	0	0	0	1.0645	0	0	0	0	0	0	0	0	1.46955	0	0	0	0	0	8.00279	1.28146	0	2.4737
tRNA-Leu-AAG-6_other	0	0	0	0	0	0	0	2.12901	0	0	0	0	0	0	0	0	0	0	0	0	0	0	0	0	0	0
tRNA-Leu-AAG-6_antisense	0	0	0	0	0	0	0	0	0	0	0	0	0	0	0	0	0	0	0	0	0	0	0	0	0	0
tRNA-Leu-AAG-8_wholecounts	0	0	0	0	0	0	0	0	0	0	0	0	0	0	0	0	0	0	0	0	0	0	0	0	0	0
tRNA-Leu-AAG-8_fiveprime	0	10.5162	0	0	0	0.944376	0	0	0	2.52584	8.07039	0	0	1.09183	0	0	0	0	0	0	0	0.736662	0	0	0	11.1316
tRNA-Leu-AAG-8_threeprime	1.1341	0.87635	2.31518	2.7557	0	0	0	1.0645	0.99469	1.26292	1.0088	0	0	0	1.06481	0	3.67388	0	0.787766	0.927503	0	0	0	0	0	7.4211
tRNA-Leu-AAG-8_other	0	0	0	0	0	0	0	0	0	0	0	0	0	0	1.06481	0	0	0	0.787766	0	0	0	16.8059	0	0	0.618425
tRNA-Leu-AAG-8_antisense	0	0	0	0	0	0	0	0	0	0	0	0	0	0	0	0	0	0	0	0	0	0	0	0	0	0
tRNA-Leu-CAA-1_wholecounts	3.40231	4.38175	2.31518	0	0	3.7775	0	0	0.99469	0	3.0264	0	0	0	1.06481	1.52714	1.46955	0	0.787766	0	0	0	0	0	0	0
tRNA-Leu-CAA-1_fiveprime	458.178	496.014	523.23	1390.71	869.931	395.694	85.8947	1241.21	881.295	112.4	175.531	340.186	133.003	177.969	693.191	296.266	146.22	530.047	151.251	371.001	133.016	348.441	56.8198	128.146	250.707	190.475
tRNA-Leu-CAA-1_threeprime	2413.37	3766.55	5455.71	5715.32	1242.5	2680.14	167.104	2154.55	905.168	593.573	790.898	298.6	1801.27	2809.29	502.59	1512.63	4318.27	438.66	4206.67	424.797	1797.14	202.582	2282.4	1094.37	475.023	7490.36
tRNA-Leu-CAA-1_other	36.2913	40.3121	38.2004	30.3127	19.1294	84.9938	98.3885	58.5477	16.9097	146.499	65.5719	105.669	128.417	221.642	62.8238	67.9578	114.625	56.2385	151.251	57.5052	121.696	120.813	110.439	21.7848	173.421	49.474
tRNA-Leu-CAA-1_antisense	0	0	0	0	0	0	0	0	0	0	0	0	0	0	0	0	0	0	0	0	0	0	0	0	0	0
tRNA-Leu-CAA-2_wholecounts	0	0	0	0	0	0.944376	0	0	0	0	0	0	0	0	0	0	0	0	0	0	0	0	0	0	0	0
tRNA-Leu-CAA-2_fiveprime	455.91	493.385	523.23	1390.71	869.931	394.749	85.8947	1240.15	881.295	114.926	174.522	340.186	131.856	177.969	616.525	293.975	146.22	525.83	147.312	364.509	133.016	346.968	56.8198	128.146	248.822	190.475
tRNA-Leu-CAA-2_threeprime	2411.11	3757.79	5453.39	5710.72	1231.57	2675.42	167.104	2151.36	897.21	593.573	788.88	289.738	1800.13	2809.29	497.266	1512.63	4313.86	426.006	4189.34	417.376	1792.89	200.372	2275.99	1090.52	475.023	7475.52
tRNA-Leu-CAA-2_other	9.07284	8.7635	6.94553	10.1042	3.64369	18.8875	28.111	3.19351	7.95752	29.0472	9.07919	21.8156	18.3452	41.4897	5.32405	11.4536	11.0216	12.6537	18.1186	6.49252	15.5657	6.62996	35.2123	8.97021	32.0452	8.65795
tRNA-Leu-CAA-2_antisense	0	0	0	0	0	0	0	0	0	0	0	0	0	0	0	0	0	0	0	0	0	0	0	0	0	0
tRNA-Leu-CAA-3_wholecounts	0	0	0	0	0	0	0	0	0	0	0	0	0	0	0	0	0	0	0	0	0	0	0	0	0	0
tRNA-Leu-CAA-3_fiveprime	455.91	493.385	520.914	1390.71	869.931	393.805	85.8947	1240.15	881.295	112.4	174.522	340.186	131.856	177.969	615.46	293.975	146.22	525.83	147.312	364.509	133.016	346.968	56.8198	128.146	248.822	190.475
tRNA-Leu-CAA-3_threeprime	2411.11	3757.79	5453.39	5710.72	1230.66	2674.47	167.104	2150.3	897.21	593.573	788.88	289.738	1800.13	2808.2	499.396	1511.11	4313.86	426.006	4186.98	417.376	1792.89	200.372	2275.99	1090.52	475.023	7476.75
tRNA-Leu-CAA-3_other	9.07284	8.7635	6.94553	10.1042	3.64369	14.1656	26.5493	1.0645	7.95752	25.2584	9.07919	17.7251	16.0521	36.0305	5.32405	9.92642	11.0216	12.6537	18.9064	6.49252	15.5657	6.62996	35.2123	8.97021	32.0452	8.65795
tRNA-Leu-CAA-3_antisense	0	0	0	0	0	0	0	0	0	0	0	0	0	0	0	0	0	0	0	0	0	0	0	0	0	0
tRNA-Leu-CAA-4_wholecounts	2.26821	0	0	0	0	0	0	0	0	0	0	0.681736	0	0	0	0	0	0	0.787766	0	0	0	0	0	0	0
tRNA-Leu-CAA-4_fiveprime	459.312	494.261	522.072	1390.71	869.931	394.749	85.8947	1242.27	881.295	112.4	174.522	340.186	134.15	181.244	742.173	293.975	146.22	525.83	149.676	368.219	133.016	359.491	62.4218	128.146	250.707	192.949
tRNA-Leu-CAA-4_threeprime	2414.51	3761.29	5455.71	5711.64	1239.77	2674.47	167.104	2153.49	900.194	593.573	790.898	297.237	1802.42	2813.66	515.368	1513.4	4313.86	431.63	4186.98	419.232	1794.31	203.319	2285.6	1095.65	476.908	7488.5
tRNA-Leu-CAA-4_other	31.7549	33.3013	19.679	41.3355	19.1294	39.6638	101.512	63.8702	19.8938	106.085	39.3431	105.669	79.1138	171.418	91.5737	74.8299	72.7427	67.4861	129.194	106.663	83.489	82.5061	198.469	28.1921	105.561	53.1845
tRNA-Leu-CAA-4_antisense	0	0	0	0	0	0	0	0	0	0	0	0	0	0	0	0	0	0	0	0	0	0	0	0	0	0
tRNA-Leu-CAA-5_wholecounts	0	0	0	0	0	0	0	0	0	0	0	0	0	0	0	0	0	0	0	0	0	0	0	0	0	0
tRNA-Leu-CAA-5_fiveprime	0	0.87635	0	2.7557	0	0	0	0	0	0	0	0	0	0	1.06481	0	0	0	0	0	0	0	0	5.12583	0	0
tRNA-Leu-CAA-5_threeprime	0	0	0	0	0	0	0	0	0	0	0	1.36347	0	0	0	0	0	0	0	2.78251	1.41507	0	0	0	0	0
tRNA-Leu-CAA-5_other	0	0	0	0	0	1.88875	0	1.0645	0	0	0	0.681736	2.29315	2.18367	2.12962	1.52714	2.9391	0	3.15106	2.78251	0	3.68331	0	0	0	0
tRNA-Leu-CAA-5_antisense	0	0	0	0	0	0	0	0	0	0	0	0	0	0	0	0	0	0	0	0	0	0	0	0	0	0
tRNA-Leu-CAA-6_wholecounts	0	0	0	0	0	0	0	0	0	0	0	0	0	0	0	0	0	0	0	0	0	0	0	0	0	0
tRNA-Leu-CAA-6_fiveprime	7.93873	7.88715	5.78794	2.7557	9.10922	5.66626	20.3024	20.2256	7.95752	3.78876	9.07919	16.3617	3.43973	10.9183	12.7777	6.87214	11.7564	19.6835	7.87766	46.3752	26.8863	31.6765	0	0	0	5.56582
tRNA-Leu-CAA-6_threeprime	1.1341	7.88715	3.47276	0	0	0.944376	0	0	2.98407	7.57753	5.04399	0	0	2.18367	0	0	0	0	0.787766	0	0	0	0	12.8146	0	15.4606
tRNA-Leu-CAA-6_other	3.40231	0.87635	1.15759	0.918566	0.910922	0.944376	0	0	3.97876	3.78876	1.0088	8.18083	3.43973	15.2857	0	3.05428	2.20433	2.81192	3.15106	1.85501	0	2.20999	19.2067	0	0	4.32897
tRNA-Leu-CAA-6_antisense	0	0	0	0	0	0	0	0	0	0	0	0	0	0	0	0	0	0	0	0	0	0	0	0	0	0
tRNA-Leu-CAG-1_wholecounts	9.07284	0	13.8911	0	0	6.61063	4.68517	1.0645	0	0	1.0088	12.953	0	1.09183	4.25924	2.29071	0	9.84173	1.57553	8.34753	0	8.10328	0.800279	0	3.77002	0.618425
tRNA-Leu-CAG-1_fiveprime	2052.73	845.678	1102.02	1966.65	1947.55	831.051	529.424	13917.3	1609.41	815.847	550.804	3266.88	665.015	928.059	8047.83	1239.28	1009.58	6577.09	496.293	5808.03	588.668	7135.31	334.517	561.279	188.501	494.74
tRNA-Leu-CAG-1_threeprime	2087.89	2695.65	3220.41	2389.19	1179.64	2691.47	451.338	1668.08	1197.61	801.955	845.373	525.619	1815.03	2700.11	496.201	1732.54	4333.7	687.515	3577.25	797.653	2230.15	350.651	4683.23	1499.31	1046.18	5398.23
tRNA-Leu-CAG-1_other	20.4139	12.2689	20.8366	16.5342	10.9311	30.22	34.3579	43.6446	10.9416	23.9955	17.1496	19.0886	34.3973	67.6937	33.0091	25.1978	38.2083	26.7133	46.4782	42.6652	22.6411	48.6197	30.4106	10.2517	24.5051	14.2238
tRNA-Leu-CAG-1_antisense	0	0	0	0	0	0	0	0	0	0	0	0	0	2.18367	0	0	0	0	0	0	0	0	0	0	0	0
tRNA-Leu-CAG-2_wholecounts	13.6093	5.2581	11.5759	0	1.82184	7.55501	9.37033	3.19351	0	1.26292	6.05279	28.6329	1.14658	0	2.12962	6.10857	3.67388	4.21788	3.15106	21.3326	0	16.2066	0	0	9.42506	0
tRNA-Leu-CAG-2_fiveprime	2052.73	845.678	1102.02	1966.65	1947.55	831.051	529.424	13917.3	1609.41	815.847	550.804	3266.88	665.015	928.059	8047.83	1239.28	1009.58	6577.09	496.293	5808.03	588.668	7135.31	334.517	561.279	188.501	494.74
tRNA-Leu-CAG-2_threeprime	2409.97	3756.91	5456.87	5707.97	1232.48	2670.7	165.543	2149.23	896.216	593.573	788.88	289.738	1800.13	2806.01	497.266	1503.47	4319.74	426.006	4184.61	413.666	1791.48	200.372	2273.59	1084.11	475.023	7477.99
tRNA-Leu-CAG-2_other	20.4139	12.2689	20.8366	16.5342	10.9311	30.22	34.3579	43.6446	10.9416	23.9955	17.1496	19.0886	34.3973	67.6937	33.0091	25.1978	38.2083	26.7133	46.4782	42.6652	22.6411	48.6197	30.4106	10.2517	24.5051	14.2238
tRNA-Leu-CAG-2_antisense	0	0	0	0	0	0	0	0	0	0	0	0	0	2.18367	0	0	0	0	0	0	0	0	0	0	0	0
tRNA-Leu-TAA-1_wholecounts	2.26821	0	4.63035	0	0	0	4.68517	0	0	0	0	2.72694	0	0	0	0	0	0	0	0	0	3.68331	0	0	0	0
tRNA-Leu-TAA-1_fiveprime	56.7052	34.1777	108.813	97.368	124.796	39.6638	31.2344	77.7087	98.4743	7.57753	30.264	63.4015	17.1987	14.1938	91.5737	46.5778	35.2692	74.516	27.5718	61.2152	5.66027	113.446	9.60335	44.851	7.54005	21.0264
tRNA-Leu-TAA-1_threeprime	503.542	875.474	1952.85	709.133	522.869	477.854	49.9751	192.675	348.141	174.283	247.156	98.17	237.341	177.969	130.972	197.765	337.262	165.903	166.219	157.676	602.819	42.7264	568.198	685.58	250.707	719.228
tRNA-Leu-TAA-1_other	12.4752	14.898	17.3638	4.59283	6.37646	16.9988	21.8641	5.32251	7.95752	12.6292	15.132	36.8138	10.3192	19.653	31.9443	6.10857	18.3694	40.7729	26.784	36.1726	42.452	37.5698	7.20251	16.659	28.2752	10.5132
tRNA-Leu-TAA-1_antisense	0	0	0	0	0	0	0	0	0	0	0	0	0	0	0	0	0	0	0	0	0	0	0	0	0	0
tRNA-Leu-TAA-2_wholecounts	0	0	0	0	0	0	0	0	0	0	0	0	0	0	0	0	0	0	0	0	0	0	0	0	0	0
tRNA-Leu-TAA-2_fiveprime	0	1.7527	1.15759	1.83713	0	3.7775	0	0	0.99469	0	3.0264	0	0	0	1.06481	0	0	0	1.57553	0	0	2.20999	0	0	0	0
tRNA-Leu-TAA-2_threeprime	0	0.87635	2.31518	0	0	0	0	0	0	0	0	0	0	0	0	0	0	0	0	0	0	0	0	5.12583	0	1.85527
tRNA-Leu-TAA-2_other	1.1341	1.7527	1.15759	0	3.64369	4.72188	4.68517	4.25801	0.99469	0	2.0176	2.72694	2.29315	4.36734	3.19443	5.345	8.08253	0	6.30213	0	4.2452	2.94665	0	6.40729	3.77002	2.4737
tRNA-Leu-TAA-2_antisense	0	0	0	0	0	0	0	0	0	0	0	0	0	0	0	0	0	0	0	0	0	0	0	0	0	0
tRNA-Leu-TAA-3_wholecounts	3.40231	0	2.31518	0	1.82184	0	1.56172	0	0	0	0	2.72694	0	0	0	0	0	0	0	0.927503	0	0	0	0	1.88501	0
tRNA-Leu-TAA-3_fiveprime	0	2.62905	2.31518	2.7557	5.46553	5.66626	7.80861	3.19351	4.97345	2.52584	3.0264	14.9982	2.29315	8.73467	9.58329	5.345	5.14343	7.02981	4.7266	5.56502	1.41507	8.83994	3.20112	0	1.88501	0
tRNA-Leu-TAA-3_threeprime	2.26821	28.0432	34.7276	11.9414	11.842	4.72188	0	4.25801	6.96283	0	7.06159	2.04521	16.0521	1.09183	2.12962	4.58143	9.55208	0	3.15106	1.85501	5.66027	4.41997	4.80168	3.84437	1.88501	22.2633
tRNA-Leu-TAA-3_other	1.1341	1.7527	1.15759	0	3.64369	5.66626	4.68517	4.25801	0.99469	1.26292	2.0176	2.72694	2.29315	6.551	3.19443	3.81785	10.2869	0	6.30213	0	4.2452	3.68331	0	6.40729	9.42506	2.4737
tRNA-Leu-TAA-3_antisense	0	0	0	0	0	0	0	0	0	0	0	0	0	0	0	0	0	0	0	0	0	0	0	0	0	0
tRNA-Leu-TAA-4_wholecounts	0	0	0	0	0	0	0	0	0	0	0	0	0	0	0	0	0	0	0.787766	0	0	1.47332	0	0	0	0
tRNA-Leu-TAA-4_fiveprime	0	0	0	0	0	0	0	0	0	0	2.0176	0	0	0	0	1.52714	0	0	0	0	0	0	0	0	0	3.09212
tRNA-Leu-TAA-4_threeprime	0	0	0	0	0	0	0	0	0	0	0	0	0	0	0	0	0	0	0	0.927503	0	0	0	0	0	0
tRNA-Leu-TAA-4_other	1.1341	1.7527	2.31518	0.918566	3.64369	0.944376	4.68517	2.12901	0.99469	0	2.0176	2.04521	2.29315	2.18367	2.12962	3.81785	8.08253	0	6.30213	0	4.2452	2.20999	0	6.40729	3.77002	2.4737
tRNA-Leu-TAA-4_antisense	0	0	0	0	0	0	0	0	0	0	0	0	0	0	0	0	0	0	0	0	0	0	0	0	0	0
tRNA-Leu-TAG-1_wholecounts	0	0	0	0	0	0	0	0	0	0	0	5.45389	0	0	0	0	0	1.40596	0	0	0	1.47332	0	0	5.65503	0
tRNA-Leu-TAG-1_fiveprime	281.258	201.561	194.475	388.553	431.777	143.545	114.006	333.189	215.848	160.391	143.249	456.763	135.296	271.867	917.866	199.292	269.662	555.355	161.492	578.762	382.068	766.865	381.733	280.639	120.641	129.869
tRNA-Leu-TAG-1_threeprime	1713.63	2943.66	2175.11	2480.13	1996.74	1446.78	1647.62	2449.42	1245.35	2928.71	1406.26	1535.27	3404.19	5135.99	351.387	2342.64	4385.14	999.639	3032.11	1228.94	3803.7	652.682	3730.9	2530.88	2825.63	6114.36
tRNA-Leu-TAG-1_other	7.93873	4.38175	6.94553	8.26709	5.46553	2.83313	10.9321	9.58053	4.97345	11.3663	4.03519	4.77215	5.73289	5.45917	13.8425	9.16285	9.55208	7.02981	4.7266	3.71001	5.66027	0.736662	16.0056	0	5.65503	10.5132
tRNA-Leu-TAG-1_antisense	0	0	0	0	0	0	0	0	0	0	0	0	0	0	0	0	1.46955	0	0	0	0	0	0	0	0	0
tRNA-Leu-TAG-2_wholecounts	0	0	0	0	0	0	0	0	0	0	0	2.72694	0	0	1.06481	0	0	0	0	0	0	0	0	0	0	0
tRNA-Leu-TAG-2_fiveprime	55.5711	23.6615	55.5642	101.042	81.983	17.9431	9.37033	92.6117	51.7239	37.8876	12.1056	27.2694	21.785	12.0102	80.9256	22.9071	11.7564	42.1788	11.0287	28.7526	9.90548	36.0964	7.20251	25.6292	3.77002	9.27637
tRNA-Leu-TAG-2_threeprime	82.7896	97.2749	111.128	70.7296	44.6352	83.1051	20.3024	88.3537	27.8513	79.564	37.3255	27.2694	79.1138	150.673	11.7129	37.415	152.098	14.0596	82.7154	37.1001	162.733	13.2599	215.275	73.0431	75.4005	162.027
tRNA-Leu-TAG-2_other	3.40231	14.0216	11.5759	13.7785	10.0201	9.44376	18.7407	8.51602	8.95221	8.84045	1.0088	22.4973	8.02604	54.5917	42.5924	17.5621	11.0216	11.2477	24.4207	17.6226	7.07534	25.0465	100.835	6.40729	9.42506	37.1055
tRNA-Leu-TAG-2_antisense	0	0	0	0	0	0	0	0	0	0	0	0	0	0	0	0	0	0	0	0	0	0	0	0	0	0
tRNA-Leu-TAG-3_wholecounts	36.2913	6.13445	64.8249	4.59283	7.28738	6.61063	10.9321	1.0645	0	0	9.07919	38.1772	2.29315	0	11.7129	3.05428	0.734775	61.8623	1.57553	30.6076	2.83014	36.8331	0.800279	5.12583	28.2752	0.618425
tRNA-Leu-TAG-3_fiveprime	485.397	439.928	442.198	881.823	845.336	220.04	90.5799	361.931	406.828	84.6157	108.95	144.528	105.485	55.6835	1049.9	145.842	163.12	894.191	74.8378	504.562	145.752	776.442	52.8184	187.093	84.8255	129.251
tRNA-Leu-TAG-3_threeprime	1719.3	2947.17	2177.42	2487.48	2003.12	1446.78	1647.62	2449.42	1245.35	2928.71	1407.27	1537.32	3404.19	5139.26	348.193	2344.16	4389.55	1003.86	3032.9	1230.8	3802.29	660.049	3732.5	2538.57	2825.63	6118.69
tRNA-Leu-TAG-3_other	9.07284	2.62905	17.3638	14.6971	11.842	4.72188	35.9196	11.7095	3.97876	12.6292	6.05279	6.81736	17.1987	10.9183	10.6481	12.9807	13.9607	1.40596	13.392	34.3176	15.5657	5.15663	12.0042	3.84437	9.42506	23.5001
tRNA-Leu-TAG-3_antisense	0	0	0	0	0	0	0	0	0	0	0	0	0	0	0	0	0	0	0	0	0	0	0	0	0	0
tRNA-Leu-TAG-4_wholecounts	0	0	0	0	0	0	0	0	0	0	0	0	0	0	0	0	0	0	0	0	0	0	0	0	0	0
tRNA-Leu-TAG-4_fiveprime	0	0	0	0	0	0	0	0	0	0	0	0	0	0	0	0	0	0	0	0	0	0	0	0	0	0
tRNA-Leu-TAG-4_threeprime	0	0	0	0	0	0	0	0	0	0	0	0	0	0	0	0	0	0	0	0	0	0	0	0	0	0
tRNA-Leu-TAG-4_other	0	0	0	0	0	0	0	0	0	0	0	0	0	0	0	0	0	0	3.15106	0	0	0	12.8045	0	0	0.618425
tRNA-Leu-TAG-4_antisense	0	0	0	0	0	0	0	0	0	0	0	0	0	0	0	0	0	0	0	0	0	0	0	0	0	0
tRNA-Lys-CTT-1_wholecounts	3.40231	3.5054	3.47276	1.83713	0	2.83313	3.12344	0	0	2.52584	0	19.7703	4.58631	1.09183	4.25924	2.29071	1.46955	1.40596	1.57553	3.71001	0	7.36662	0	0	22.6201	1.23685
tRNA-Lys-CTT-1_fiveprime	72842.4	41627.5	34156.9	46371.1	88001.5	18665.6	60424.6	39396.2	49958.3	23198.6	5531.24	203304	6643.27	15010.5	665037	10819	15039.4	371089	7071.78	390451	33275.3	530956	15479	26571	24001.9	14361.1
tRNA-Lys-CTT-1_threeprime	168.982	216.458	21.9942	23.8827	221.354	203.985	21.8641	22.3546	191.975	604.939	839.32	280.875	19.4918	238.02	210.832	16.035	63.1907	766.249	29.1473	644.615	550.461	500.93	140.849	1146.91	18.8501	417.437
tRNA-Lys-CTT-1_other	906.15	621.332	401.683	496.944	838.959	1069.03	2654.93	1400.89	882.29	1065.91	576.024	1337.57	658.135	1443.4	6614.6	820.839	1921.44	2825.98	1245.46	5495.46	905.644	3233.95	809.883	360.09	804.9	538.648
tRNA-Lys-CTT-1_antisense	0	0	0	0	0	0	0	0	0	0	0	0	0	0	0	0	0	0	0	0	0	0	0	0	0	0
tRNA-Lys-CTT-10_wholecounts	0	0	0	0	0	0	0	0	0	0	0	0	0	0	0	0	0	0	0	0	0	0	0	0	0	0
tRNA-Lys-CTT-10_fiveprime	9.07284	2.62905	19.679	20.2085	20.0403	8.49938	3.12344	11.7095	20.8885	1.26292	0	9.54431	0	2.18367	38.3332	0.763571	5.8782	43.5848	1.57553	29.6801	4.2452	14.7332	1.60056	1.28146	1.88501	4.32897
tRNA-Lys-CTT-10_threeprime	0	0	0	0	0	0	0	0	0	0	0	0	0	0	0	0	0	0	0	0	0	0	0	0	0	0
tRNA-Lys-CTT-10_other	1.1341	5.2581	1.15759	2.7557	3.64369	12.2769	14.0555	12.774	4.97345	6.3146	6.05279	1.36347	4.58631	14.1938	1.06481	9.16285	3.67388	0	4.7266	1.85501	4.2452	0.736662	12.0042	0	1.88501	5.56582
tRNA-Lys-CTT-10_antisense	0	0	0	0	0	0	0	0	0	0	0	0	0	0	0	0	0	0	0	0	0	0	0	0	0	0
tRNA-Lys-CTT-11_wholecounts	0	0	0	0	0	0	0	0	0	0	0	0	0	0	0	0	0	0	0	0	0	0	0	0	0	0
tRNA-Lys-CTT-11_fiveprime	418.485	261.152	167.85	379.368	635.824	506.186	409.171	935.698	1093.16	392.768	356.106	343.595	181.159	373.407	1323.56	436.763	387.226	1233.03	263.902	887.621	280.183	769.075	584.204	162.745	69.7454	236.238
tRNA-Lys-CTT-11_threeprime	0	0	0	0	0	0	0	0	0	0	0	0	0	0	0	0	0	0	0	0	0	0	0	0	0	0
tRNA-Lys-CTT-11_other	814.287	728.247	491.975	688.925	930.052	1929.36	3705.97	2709.16	1512.92	1411.95	1023.93	1171.22	1169.51	2474.1	4125.07	1375.95	4186.01	2137.06	2412.93	4181.19	1013.19	3030.63	2243.18	366.497	1377.94	887.439
tRNA-Lys-CTT-11_antisense	0	0	0	0	0	0	0	0	0	0	0	0	0	0	0	0	0	0	0	0	0	0	0	0	0	0
tRNA-Lys-CTT-12_wholecounts	0	0	0	0	0	0	0	0	0	0	0	0	0	0	0	0	0	0	0	0	0	0	0	0	0	0
tRNA-Lys-CTT-12_fiveprime	0	0	0	0	0	0	0	0	0	0	0	0	0	0	0	0	0	0	0	0	0	0	0	0	0	0
tRNA-Lys-CTT-12_threeprime	0	0	0	0	0	0	0	0	0	0	0	0	0	0	0	0	0	0	0	0	0	0	0	0	0	0
tRNA-Lys-CTT-12_other	3.40231	1.7527	6.94553	1.83713	3.64369	3.7775	3.12344	1.0645	0	0	2.0176	15.6799	3.43973	12.0102	3.19443	4.58143	5.14343	9.84173	1.57553	9.27503	2.83014	6.62996	10.4036	7.68875	0	5.56582
tRNA-Lys-CTT-12_antisense	0	0	0	0	0	0	0	0	0	0	0	0	0	0	0	0	0	0	0	0	0	0	0	0	0	0
tRNA-Lys-CTT-14_wholecounts	0	0	0	0	0	0	0	0	0	0	0	0	0	0	0	0	0	0	0	0	0	0	0	0	0	0
tRNA-Lys-CTT-14_fiveprime	0	0	0	0	0.910922	0	0	0	0	0	0	0	0	0	1.06481	0	0	0	0	0	0	0	0	0	0	0
tRNA-Lys-CTT-14_threeprime	0	0	0	0	0	0	0	0	0	0	0	0	0	0	0	0	0	0	0	0	0	0	0	0	0	0
tRNA-Lys-CTT-14_other	3.40231	1.7527	6.94553	2.7557	3.64369	3.7775	3.12344	1.0645	0	0	2.0176	15.6799	3.43973	12.0102	3.19443	2.29071	5.14343	9.84173	1.57553	9.27503	2.83014	6.62996	10.4036	7.68875	0	5.56582
tRNA-Lys-CTT-14_antisense	0	0	0	0	0	0	0	0	0	0	0	0	0	0	0	0	0	0	0	0	0	0	0	0	0	0
tRNA-Lys-CTT-16_wholecounts	0	0	0	0	0	0	0	0	0	0	0	0	0	0	0	0	0	0	0	0	0	0	0	0	0	0
tRNA-Lys-CTT-16_fiveprime	0	0	0	1.83713	1.82184	0	0	0	0.99469	0	0	3.40868	0	0	1.06481	0	0.734775	0	0	5.56502	0	0	0	0	0	0
tRNA-Lys-CTT-16_threeprime	0	0	0	0	0	0	0	0	0	0	0	0	0	0	0	0	0	0	0	0	0	0	0	0	0	0
tRNA-Lys-CTT-16_other	18.1457	33.3013	32.4125	18.3713	5.46553	113.325	46.8517	90.4827	63.6602	54.3056	73.6423	25.2242	94.0193	58.959	31.9443	70.2485	81.56	26.7133	64.5968	24.1151	36.7918	32.4131	67.2235	20.5033	33.9302	30.3028
tRNA-Lys-CTT-16_antisense	0	0	0	0	0	0	0	0	0	0	0	0	0	0	0	0	0	0	0	0	0	0	0	0	0	0
tRNA-Lys-CTT-2_wholecounts	11.341	5.2581	6.94553	1.83713	0.910922	1.88875	3.12344	0	0	0	0	6.81736	0	0	7.45367	0.763571	0.734775	5.62385	0.787766	9.27503	0	11.7866	0	0	41.4703	0.618425
tRNA-Lys-CTT-2_fiveprime	162518	77614.8	63741.4	80226.6	195868	44523.6	97776.3	121895	112663	81863.8	16447.4	190283	29124.2	76749.4	536842	43619.8	57801.1	552837	24253.7	384788	83460.7	473896	48070.4	60491.2	42559.8	49131.4
tRNA-Lys-CTT-2_threeprime	198.468	225.222	32.4125	25.7198	246.86	205.874	29.6727	23.4191	190.98	622.62	846.382	447.901	26.3713	270.775	387.591	25.1978	77.8862	1076.97	48.0537	1094.45	575.933	733.715	145.651	1155.88	20.7351	427.331
tRNA-Lys-CTT-2_other	1081.94	897.382	599.63	917.647	1360.92	2233.45	3887.13	3231.83	2158.48	1601.38	1254.95	1293.94	1256.65	2677.18	4680.9	1624.12	4400.57	2601.03	2549.21	4524.36	1218.37	3331.92	2787.37	481.828	1413.76	1035.24
tRNA-Lys-CTT-2_antisense	0	0	0	0	0	0	0	0	0	0	0	0	0	0	0	0	0	0	0	0	0	0	0	0	0	0
tRNA-Lys-CTT-3_wholecounts	0	0	0	0	0	0	0	0	0	0	0	0	0	0	0	0	0	2.81192	0	0	0	0	0	0	0	0
tRNA-Lys-CTT-3_fiveprime	93807.5	49841.5	32759.7	65809.7	135174	24796.5	28229.7	95500.8	80080.5	46619.5	8769.48	73458.4	21110.8	61620.9	231683	35208.3	36588.1	298376	17329.3	113375	50184	205233	30099.3	38619.3	12693.7	40230.4
tRNA-Lys-CTT-3_threeprime	198.468	224.346	32.4125	25.7198	247.771	205.874	26.5493	23.4191	189.986	621.357	846.382	443.81	26.3713	270.775	379.072	25.1978	77.8862	1078.37	48.0537	1087.03	575.933	728.559	144.851	1155.88	20.7351	425.476
tRNA-Lys-CTT-3_other	675.926	518.799	358.852	712.807	920.031	1394.84	1386.81	2317.42	1404.5	885.308	679.93	559.705	848.467	2061.38	2193.51	1175.14	3256.52	1545.15	2031.65	1637.04	716.024	1101.31	1570.15	313.957	812.44	781.689
tRNA-Lys-CTT-3_antisense	0	0	0	0	0	0	0	0	0	0	0	0	0	0	0	0	0	0	0	0	0	0	0	0	0	0
tRNA-Lys-CTT-4_wholecounts	0	0	1.15759	0	0	0	0	0	0	0	0	0	0	0	0	0	0	0	0	0	0	0	0	0	3.77002	0
tRNA-Lys-CTT-4_fiveprime	72809.5	41593.3	34081.7	46349.9	87993.3	18626.9	60398.1	39355.7	49949.3	23156.9	5509.05	203019	6591.67	14965.8	664848	10790.8	14990.9	370905	6985.91	390343	33249.9	530738	15463	26558.2	23958.5	14341.9
tRNA-Lys-CTT-4_threeprime	198.468	224.346	32.4125	25.7198	246.86	205.874	28.111	23.4191	189.986	621.357	846.382	439.72	26.3713	270.775	375.878	25.1978	77.8862	1076.97	47.266	1093.53	575.933	728.559	145.651	1155.88	20.7351	425.476
tRNA-Lys-CTT-4_other	880.065	574.886	355.379	471.224	825.296	900.935	2519.06	1173.08	797.741	952.242	448.915	1169.18	521.693	1294.91	6528.35	730.737	1770.81	2755.68	1061.12	5425.89	837.72	3079.25	532.186	333.179	742.695	492.266
tRNA-Lys-CTT-4_antisense	0	0	0	0	0	0	0	0	0	0	0	0	0	0	0	0	0	0	0	0	0	0	0	0	0	0
tRNA-Lys-CTT-5_wholecounts	0	0	0	0	0	0	0	0	0	0	0	0	0	0	0	0	0	0	0	0	0	0	0	0	0	0
tRNA-Lys-CTT-5_fiveprime	15.8775	23.6615	90.2918	104.717	33.7041	18.8875	4.68517	45.7736	104.442	3.78876	1.0088	26.5877	1.14658	4.36734	69.2127	32.07	8.08253	81.5458	2.3633	44.5202	4.2452	60.4063	6.40223	23.0662	0	28.4475
tRNA-Lys-CTT-5_threeprime	0	7.88715	0	0	0	1.88875	0	0	1.98938	15.1551	18.1584	0	0	2.18367	2.12962	0	0	0	0	12.0575	9.90548	0.736662	6.40223	33.3179	0	6.80267
tRNA-Lys-CTT-5_other	11.341	8.7635	10.4183	1.83713	3.64369	11.3325	7.80861	8.51602	0	3.78876	8.07039	27.2694	4.58631	17.4693	5.32405	7.63571	9.55208	16.8715	1.57553	19.4776	15.5657	17.6799	78.4274	8.97021	1.88501	10.5132
tRNA-Lys-CTT-5_antisense	0	0	0	0	0	0	0	0	0	0	0	0	0	0	0	0	0	0	0	0	0	0	0	0	0	0
tRNA-Lys-CTT-6_wholecounts	0	0	0	0	0	0	0	0	0	0	0	0	0	0	0	0	0	0	0	0	0	0	0	0	0	0
tRNA-Lys-CTT-6_fiveprime	115.679	65.7263	67.1401	121.251	147.569	126.546	203.024	292.738	208.885	109.874	65.5719	229.063	89.433	200.897	980.69	201.583	121.238	657.99	103.985	729.018	60.8479	698.355	46.4162	79.4504	18.8501	156.461
tRNA-Lys-CTT-6_threeprime	0	0	0	0	0	0	0	0	0	0	0	0	0	0	0	0	0	0	0	0	0	0	0	0	0	0
tRNA-Lys-CTT-6_other	905.015	621.332	397.053	494.189	837.137	1068.09	2650.24	1398.76	877.317	1065.91	576.024	1330.07	658.135	1442.31	6613.53	818.548	1920.7	2823.17	1242.31	5491.75	905.644	3232.47	808.282	360.09	804.9	536.793
tRNA-Lys-CTT-6_antisense	0	0	0	0	0	0	0	0	0	0	0	0	0	0	0	0	0	0	0	0	0	0	0	0	0	0
tRNA-Lys-CTT-7_wholecounts	0	0	0	0	0	0	0	0	0	0	0	0	0	0	0	0	0	0	0	0	0	0	0	0	0	0
tRNA-Lys-CTT-7_fiveprime	263.112	137.587	105.34	203.922	309.714	239.872	290.48	482.22	515.249	246.27	142.241	291.783	111.218	239.112	913.607	215.327	210.88	878.726	145.737	645.542	117.451	578.28	142.45	90.9835	52.7803	120.593
tRNA-Lys-CTT-7_threeprime	0	0	0	0	0	0	0	0	0	0	0	0	0	0	0	0	0	0	0	0	0	0	0	0	0	0
tRNA-Lys-CTT-7_other	1074	894.753	590.37	915.81	1357.27	2222.12	3877.76	3226.51	2157.48	1601.38	1249.9	1262.58	1252.06	2656.43	4670.26	1614.95	4392.49	2578.53	2546.85	4500.25	1208.47	3314.24	2713.75	471.577	1411.87	1027.2
tRNA-Lys-CTT-7_antisense	0	0	0	0	0	0	0	0	0	0	0	0	0	0	0	0	0	0	0	0	0	0	0	0	0	0
tRNA-Lys-CTT-8_wholecounts	0	0	0	0	0	0	0	0	0	0	0	0	0	0	0	0	0	0	0	0	0	0	0	0	0	0
tRNA-Lys-CTT-8_fiveprime	0	0	0	0	0	0	0	0	0	0	0	0	0	0	0	0	0	0	0	0	0	0	0	0	0	0
tRNA-Lys-CTT-8_threeprime	0	0	0	0	0	0	0	0	0	0	1.0088	0	0	0	1.06481	0	0	0	0	0	0	0	0	0	0	1.85527
tRNA-Lys-CTT-8_other	5.67052	0.87635	3.47276	0.918566	0.910922	0	3.12344	3.19351	0	3.78876	3.0264	14.9982	0	2.18367	4.25924	3.05428	0.734775	5.62385	1.57553	9.27503	7.07534	7.36662	18.4064	8.97021	0	3.71055
tRNA-Lys-CTT-8_antisense	0	0	0	0	0	0	0	0	0	0	0	0	0	0	0	0	0	0	0	0	0	0	0	0	0	0
tRNA-Lys-CTT-9_wholecounts	0	0	0	0	0	0	0	0	0	0	0	0	0	0	0	0	0	0	0	0	0	0	0	0	0	0
tRNA-Lys-CTT-9_fiveprime	1.1341	2.62905	0	0	0.910922	0	0	1.0645	1.98938	0	0	4.09042	0	0	4.25924	0	0	4.21788	0	3.71001	0	1.47332	1.60056	0	0	0
tRNA-Lys-CTT-9_threeprime	0	0	0	0	0	0	0	0	0	0	0	0	0	0	0	0	0	0	0	0	0	0	0	0	0	0
tRNA-Lys-CTT-9_other	0	0	0	0	0	0	0	0	0	0	0	0.681736	0	0	2.12962	0.763571	0	1.40596	0	1.85501	0	0	0	0	0	0
tRNA-Lys-CTT-9_antisense	0	0	0	0	0	0	0	0	0	0	0	0	0	0	0	0	0	0	0	0	0	0	0	0	0	0
tRNA-Lys-TTT-1_wholecounts	0	0	0	0	0	0	0	0	0	0	0	0	0	0	0	1.52714	0	0	0	0	0	0	0	0	0	0
tRNA-Lys-TTT-1_fiveprime	71.4486	84.1296	63.6673	122.169	103.845	50.9963	26.5493	128.805	115.384	5.05168	12.1056	32.0416	25.2247	26.204	55.3701	38.9421	27.9215	33.7431	16.5431	66.7802	24.0562	67.7729	60.8212	34.5994	20.7351	69.882
tRNA-Lys-TTT-1_threeprime	26.0844	89.3877	216.469	67.9739	25.5058	54.7738	4.68517	13.8385	11.9363	16.418	23.2024	19.0886	11.4658	17.4693	14.9073	16.7986	32.3301	12.6537	51.9926	25.9701	73.5835	14.7332	40.8142	52.5398	26.3902	106.987
tRNA-Lys-TTT-1_other	24.9503	14.0216	28.9397	19.2899	9.10922	42.4969	81.2096	22.3546	9.9469	66.9348	32.2815	67.4919	13.7589	75.3365	38.3332	35.1243	55.1081	37.961	39.3883	83.4753	42.452	93.5561	22.4078	24.3477	114.986	33.3949
tRNA-Lys-TTT-1_antisense	0	0	0	0	0	0	0	0	0	0	0	0	0	0	0	0	0	0	0	0	0	0	0	0	0	0
tRNA-Lys-TTT-10_wholecounts	0	0	0	0	0	0	0	0	0	0	0	0	0	0	0	0	0	0	0	0	0	0	0	0	0	0
tRNA-Lys-TTT-10_fiveprime	0	0	0	0	0	0	0	0	0	0	1.0088	0	0	0	0	0	0	0	0	0	0	0	0	0	0	0
tRNA-Lys-TTT-10_threeprime	1.1341	6.13445	1.15759	0.918566	0	0	0	0	2.98407	11.3663	6.05279	0	0	1.09183	0	0	0	1.40596	0	0.927503	4.2452	1.47332	3.20112	0	0	7.4211
tRNA-Lys-TTT-10_other	3.40231	0.87635	0	0	0	0.944376	0	1.0645	1.98938	1.26292	1.0088	0	1.14658	2.18367	0	0	1.46955	4.21788	1.57553	5.56502	1.41507	2.20999	0.800279	1.28146	5.65503	0.618425
tRNA-Lys-TTT-10_antisense	0	0	0	0	0	0	0	0	0	0	0	0	0	0	0	0	0	0	0	0	0	0	0	0	0	0
tRNA-Lys-TTT-11_wholecounts	0	0	0	0	0	0	0	0	0	0	0	0	0	0	0	0	0	0	0	0	0	0	0	0	0	0
tRNA-Lys-TTT-11_fiveprime	0	0	0	0	0	0	0	0	0	0	1.0088	1.36347	0	0	0	0	0	0	0	0	0	0.736662	0	0	0	0
tRNA-Lys-TTT-11_threeprime	0	0	0	0	0	0	0	0	0	0	0	0	0	0	0	0	0	0	0	0	0	0	0	0	0	0
tRNA-Lys-TTT-11_other	2.26821	0.87635	3.47276	0.918566	0	0.944376	3.12344	2.12901	0.99469	2.52584	4.03519	0	1.14658	7.64284	0	0	2.20433	4.21788	1.57553	0.927503	0	0.736662	1.60056	0	1.88501	1.85527
tRNA-Lys-TTT-11_antisense	0	0	0	0	0	0	0	0	0	0	0	0	0	0	0	0	0	0	0	0	0	0	0	0	0	0
tRNA-Lys-TTT-12_wholecounts	0	0	0	0	0	0	0	0	0	0	0	0	0	0	0	0	0	0	0	0	0	0	0	0	0	0
tRNA-Lys-TTT-12_fiveprime	0	0	0	0	0	0	0	0	0	0	0	0	0	0	0	0	0	0	0	0	0	0	0	0	0	0
tRNA-Lys-TTT-12_threeprime	0	0	0	0	0	0	0	0	0	0	1.0088	0	0	0	0	0	0	0	0	0	0	0	0	0	0	2.4737
tRNA-Lys-TTT-12_other	0	0	0	0.918566	0	0	0	2.12901	0	0	0	0	0	0	0	0.763571	0	1.40596	0	0	0	0	0	0	0	0.618425
tRNA-Lys-TTT-12_antisense	0	0	0	0	0	0	0	0	0	0	0	0	0	0	0	0	0	0	0	0	0	0	0	0	0	0
tRNA-Lys-TTT-13_wholecounts	0	0	0	0	0	0	0	0	0	0	0	0	0	0	0	0	0	0	0	0	0	0	0	0	0	0
tRNA-Lys-TTT-13_fiveprime	4.53642	0.87635	3.47276	14.6971	10.9311	0	0	5.32251	8.95221	0	0	0.681736	0	0	3.19443	0	0	0	0	0.927503	0	0	0.800279	0	0	0
tRNA-Lys-TTT-13_threeprime	0	0	0	0	0	0	0	0	0	0	0	0	0	0	0	0	0	0	0	0	0	0	0	0	0	0
tRNA-Lys-TTT-13_other	0	0	0	0	0	0	0	0	0	0	0	0	0	0	0	0	0	0	0	0	0	0	0	0	0	0
tRNA-Lys-TTT-13_antisense	0	0	0	0	0	0	0	0	0	0	0	0	0	0	0	0	0	0	0	0	0	0	0	0	0	0
tRNA-Lys-TTT-14_wholecounts	0	0	0	0	0	0	0	0	0	0	0	0	0	0	0	0	0	0	0	0	0	0	0	0	0	0
tRNA-Lys-TTT-14_fiveprime	2.26821	0	0	0	0	0	1.56172	0	0	0	2.0176	0	1.14658	0	0	0	0.734775	0	0	1.85501	0	0	0.800279	0	0	0
tRNA-Lys-TTT-14_threeprime	0	0	0	0	3.64369	0	0	0	0	0	0	0	0	0	0	0	0	1.40596	0	0	0	0	0.800279	0	0	1.23685
tRNA-Lys-TTT-14_other	2.26821	0	9.2607	1.83713	0.910922	9.44376	21.8641	9.58053	0.99469	10.1034	3.0264	12.953	3.43973	12.0102	10.6481	7.63571	5.8782	7.02981	11.8165	20.4051	2.83014	31.6765	2.40084	3.84437	13.1951	3.71055
tRNA-Lys-TTT-14_antisense	0	0	0	0	0	0	0	0	0	0	0	0	0	0	0	0	0	0	0	0	0	0	0	0	0	0
tRNA-Lys-TTT-2_wholecounts	0	0	0	0	0	0	0	0	0	0	0	0	0	0	0	1.52714	0	0	0	0	0	0	0	0	0	0
tRNA-Lys-TTT-2_fiveprime	71.4486	84.1296	63.6673	122.169	103.845	50.9963	26.5493	128.805	115.384	5.05168	12.1056	32.0416	25.2247	26.204	55.3701	38.9421	27.9215	33.7431	16.5431	66.7802	24.0562	67.7729	60.8212	34.5994	20.7351	69.882
tRNA-Lys-TTT-2_threeprime	13.6093	9.63985	30.0973	18.3713	16.3966	24.5538	4.68517	5.32251	11.9363	8.84045	15.132	10.9078	6.87946	12.0102	8.51848	6.87214	8.8173	4.21788	11.0287	6.49252	11.3205	8.83994	8.00279	10.2517	11.3101	12.3685
tRNA-Lys-TTT-2_other	24.9503	14.0216	28.9397	19.2899	9.10922	42.4969	81.2096	22.3546	9.9469	66.9348	32.2815	67.4919	13.7589	75.3365	38.3332	35.1243	55.1081	37.961	39.3883	83.4753	42.452	93.5561	22.4078	24.3477	114.986	33.3949
tRNA-Lys-TTT-2_antisense	0	0	0	0	0	0	0	0	0	0	0	0	0	0	0	0	0	0	0	0	0	0	0	0	0	0
tRNA-Lys-TTT-3_wholecounts	0	6.13445	4.63035	0.918566	0	0	0	1.0645	0	0	4.03519	0	0	0	2.12962	2.29071	0	4.21788	0	0	0	0	0	0	1.88501	0.618425
tRNA-Lys-TTT-3_fiveprime	37047.8	45189	27513.5	50270.4	82457.6	24007.9	5348.9	66954	83738	8690.16	11632.5	18246	11015.2	14897	67547.3	14091.7	15129.8	67706.9	9472.89	29874	17095.4	29263.2	39766.7	18044.2	3713.47	22043.7
tRNA-Lys-TTT-3_threeprime	994.61	2014.73	2326.75	1877.55	589.367	1162.53	138.993	549.283	1076.25	320.782	540.716	329.96	294.67	372.315	327.961	268.777	758.288	530.047	465.57	440.564	791.023	368.331	475.366	982.878	282.752	1509.57
tRNA-Lys-TTT-3_other	663.451	735.258	469.981	578.697	790.68	2042.69	1827.22	2317.42	1124.99	1583.7	1364.9	778.543	1307.1	2922.84	1485.41	1080.45	2795.08	1249.9	2230.17	1280.88	1072.62	1003.33	948.331	428.007	1487.27	1424.85
tRNA-Lys-TTT-3_antisense	0	0	0	0	0	0	0	0	0	0	0	0	0	0	0	0	0	0	0	0	0	0	0	0	0	0
tRNA-Lys-TTT-4_wholecounts	0	0	0	0	0	0	0	0	0	0	0	0	0	0	0	0	0	0	0	0	0	0	0	0	1.88501	0
tRNA-Lys-TTT-4_fiveprime	241.564	188.415	134.28	376.612	404.449	248.371	134.308	473.704	597.809	159.128	183.601	172.479	136.443	251.122	287.499	194.711	138.138	417.571	219.787	181.791	96.2246	184.165	267.293	96.1094	54.6653	116.882
tRNA-Lys-TTT-4_threeprime	13.6093	9.63985	30.0973	18.3713	16.3966	24.5538	4.68517	5.32251	11.9363	8.84045	15.132	10.9078	6.87946	13.102	8.51848	6.87214	8.8173	4.21788	11.0287	6.49252	11.3205	8.83994	8.00279	10.2517	11.3101	12.3685
tRNA-Lys-TTT-4_other	663.451	735.258	469.981	578.697	790.68	2042.69	1827.22	2317.42	1124.99	1583.7	1364.9	778.543	1307.1	2922.84	1485.41	1080.45	2795.08	1249.9	2230.17	1280.88	1072.62	1003.33	948.331	428.007	1487.27	1424.85
tRNA-Lys-TTT-4_antisense	0	0	0	0	0	0	0	0	0	0	0	0	0	0	0	0	0	0	0	0	0	0	0	0	0	0
tRNA-Lys-TTT-5_wholecounts	0	0	0	0	0	0	0	0	0	0	0	0	0	0	0	0	0	0	0	0	0	0	0	0	0	0
tRNA-Lys-TTT-5_fiveprime	37009.2	45167.1	27460.3	50253.8	82443.9	23973.9	5328.6	66939.1	83725	8687.63	11606.2	17938.5	10995.7	14892.6	67460	14079.5	15112.1	67556.4	9451.62	29793.3	17078.5	29120.2	39761.1	18017.3	3679.54	22022.1
tRNA-Lys-TTT-5_threeprime	920.893	1907.81	2319.81	1850.91	463.659	1077.53	104.635	525.864	982.754	127.555	297.596	198.385	275.179	305.713	203.379	261.141	742.123	258.697	449.814	191.993	561.782	106.079	416.946	521.553	267.672	1311.68
tRNA-Lys-TTT-5_other	645.306	726.494	445.671	564	781.571	2014.35	1792.86	2299.33	1117.04	1560.97	1348.76	730.139	1299.07	2886.81	1451.34	1058.31	2773.04	1231.62	2208.9	1234.51	1052.81	922.301	936.327	406.222	1443.92	1406.3
tRNA-Lys-TTT-5_antisense	0	0	0	0	0	0	0	0	0	0	0	0	0	0	0	0	0	0	0	0	0	0	0	0	0	0
tRNA-Lys-TTT-6_wholecounts	0	0	0	0	0	0	0	0	0	0	0	0	0	0	0	0	0	0	0	0	0	0	0	0	0	0
tRNA-Lys-TTT-6_fiveprime	141.763	107.791	64.8249	169.935	286.94	192.653	71.8392	312.964	504.308	84.6157	115.003	85.217	81.407	176.877	151.203	146.606	84.4991	194.023	117.377	92.7503	58.0178	108.289	190.466	74.3246	24.5051	128.014
tRNA-Lys-TTT-6_threeprime	6.80463	4.38175	5.78794	4.59283	2.73277	4.72188	0	0	4.97345	6.3146	6.05279	1.36347	5.73289	1.09183	1.06481	1.52714	5.8782	16.8715	11.0287	0.927503	4.2452	0	20.007	5.12583	5.65503	6.18425
tRNA-Lys-TTT-6_other	663.451	735.258	469.981	578.697	790.68	2042.69	1827.22	2317.42	1124.99	1583.7	1364.9	778.543	1307.1	2922.84	1485.41	1080.45	2795.08	1249.9	2230.17	1280.88	1072.62	1003.33	948.331	428.007	1487.27	1424.85
tRNA-Lys-TTT-6_antisense	0	0	0	0	0	0	0	0	0	0	0	0	0	0	0	0	0	0	0	0	0	0	0	0	0	0
tRNA-Lys-TTT-7_wholecounts	0	0	0	0	0	0	0	0	0	0	0	0	0	0	0	0	0	0	0	0	0	0	0	0	0	0
tRNA-Lys-TTT-7_fiveprime	13.6093	15.7743	10.4183	13.7785	31.8823	10.3881	6.24689	31.9351	16.9097	2.52584	0	1.36347	3.43973	4.36734	30.8795	9.16285	0.734775	5.62385	3.15106	32.4626	16.9808	31.6765	6.40223	19.2219	3.77002	9.8948
tRNA-Lys-TTT-7_threeprime	9.07284	7.88715	26.6245	15.6156	6.37646	22.665	0	5.32251	6.96283	7.57753	7.06159	3.40868	1.14658	7.64284	1.06481	3.81785	7.34775	0	9.45319	2.78251	7.07534	2.20999	6.40223	3.84437	3.77002	6.80267
tRNA-Lys-TTT-7_other	0	0	0	0.918566	0	0	0	0	0	0	0	0	0	0	0	0	0	0	0	0	0	0	0	0	0	0
tRNA-Lys-TTT-7_antisense	0	0	0	0	0	0	0	0	0	0	0	0	0	0	0	0	0	0	0	0	0	0	0	0	0	0
tRNA-Lys-TTT-8_wholecounts	0	0	0	0	0	0	0	0	0	0	0	0	0	0	0	0	0	0	0	0	0	0	0	0	0	0
tRNA-Lys-TTT-8_fiveprime	1.1341	0.87635	0	0.918566	0	0	0	0	0.99469	0	1.0088	0	0	0	2.12962	0	0	1.40596	0.787766	0.927503	0	0	0	0	1.88501	0
tRNA-Lys-TTT-8_threeprime	0	0	0	0	0	0	0	0	0	0	0	0	0	0	0	0	0	0	0	0.927503	0	0	0	0	0	0
tRNA-Lys-TTT-8_other	19.2798	7.88715	21.9942	11.0228	9.10922	30.22	34.3579	18.0965	9.9469	26.5213	24.2112	40.9042	10.3192	36.0305	38.3332	22.9071	28.6562	30.9312	24.4207	51.0127	22.6411	78.0862	13.6047	21.7848	47.1253	17.9343
tRNA-Lys-TTT-8_antisense	0	0	0	0	0	0	0	0	0	0	0	0	0	0	0	0	0	0	0	0	0	0	0	0	0	0
tRNA-Lys-TTT-9_wholecounts	0	0	0	0	0	0	0	0	0	0	0	0	0	0	0	0	0	0	0	0	0	0	0	0	0	0
tRNA-Lys-TTT-9_fiveprime	0	0	1.15759	0	0	0	0	0	0	0	0	0	0	0	1.06481	0	0	0	0	0	0	0	0	0	0	0
tRNA-Lys-TTT-9_threeprime	4.53642	2.62905	5.78794	4.59283	0.910922	4.72188	0	0	3.97876	1.26292	5.04399	1.36347	5.73289	1.09183	0	1.52714	5.8782	2.81192	11.0287	0	1.41507	0	20.007	0	1.88501	5.56582
tRNA-Lys-TTT-9_other	0	1.7527	0	2.7557	0	1.88875	1.56172	2.12901	0.99469	1.26292	3.0264	1.36347	1.14658	5.45917	4.25924	0.763571	6.61298	4.21788	1.57553	2.78251	1.41507	2.20999	1.60056	0	3.77002	2.4737
tRNA-Lys-TTT-9_antisense	0	0	0	0	0	0	0	0	0	0	0	0	0	0	0	0	0	0	0	0	0	0	0	0	0	0
tRNA-Met-CAT-1_wholecounts	0	0	0	0	0	0	0	0	0	0	0	0	0	0	0	0	0	0	0	0	0	0	0	0	0	0
tRNA-Met-CAT-1_fiveprime	196.2	265.534	207.208	717.4	118.42	128.435	3.12344	1185.86	788.789	36.6247	14.1232	12.953	17.1987	15.2857	60.6942	193.947	14.6955	30.9312	13.392	45.4477	2.83014	34.6231	14.405	30.755	5.65503	37.7239
tRNA-Met-CAT-1_threeprime	388.998	715.102	370.428	315.987	622.16	265.37	57.7837	40.4511	285.476	834.791	1118.76	42.2676	68.7946	185.612	64.9534	54.9771	229.985	130.754	157.553	121.503	1785.82	95.0294	484.169	3258.75	130.066	1264.06
tRNA-Met-CAT-1_other	73.7168	110.42	116.916	108.391	54.6553	298.423	171.789	441.769	150.198	121.24	175.531	221.564	166.254	521.897	218.286	188.602	262.315	265.727	381.279	274.541	104.715	325.605	48.0168	47.414	67.8604	148.422
tRNA-Met-CAT-1_antisense	0	0	0	0	0	0	0	0	0	0	0	0	0	0	0	0	0	0	0	0	0	0	0	0	0	0
tRNA-Met-CAT-2_wholecounts	0	0	0	0	0	0	0	0	0	0	0	0	0	0	0	0	0	0	0	0	0	0	0	0	0	0
tRNA-Met-CAT-2_fiveprime	0	0	0	0	0	0	0	3.19351	0	0	0	0	0	0	1.06481	3.81785	0	0	0	0	0	0	0.800279	0	7.54005	0
tRNA-Met-CAT-2_threeprime	30.6208	59.5918	4.63035	5.5114	51.9226	34.9419	0	4.25801	31.8301	150.288	146.276	3.40868	8.02604	62.2345	3.19443	0	2.20433	0	0	12.985	104.715	5.15663	27.2095	235.788	7.54005	68.0267
tRNA-Met-CAT-2_other	34.0231	39.4358	55.5642	36.7426	16.3966	133.157	56.222	159.675	38.7929	93.4561	57.5015	62.7197	81.407	145.214	61.759	78.6478	80.8253	39.3669	76.4133	55.6502	26.8863	64.0896	40.8142	11.5331	71.6304	39.5792
tRNA-Met-CAT-2_antisense	0	0	0	0	0	0	0	0	0	0	0	0	0	0	0	0	0	0	0	0	0	0	0	0	0	0
tRNA-Met-CAT-3_wholecounts	0	0	0	0	0	0	0	0	0	0	0	0	0	0	1.06481	0	0	0	0	0	0	0	0	0	0	0
tRNA-Met-CAT-3_fiveprime	6.80463	13.1453	4.63035	11.9414	12.7529	9.44376	7.80861	3.19351	14.9203	8.84045	9.07919	12.953	0	3.2755	14.9073	3.81785	2.20433	4.21788	1.57553	1.85501	7.07534	4.41997	5.60196	8.97021	0	1.85527
tRNA-Met-CAT-3_threeprime	486.531	333.889	219.942	145.133	431.777	237.038	40.6048	80.9022	165.119	448.337	631.508	39.5407	122.684	278.418	36.2035	120.644	249.824	42.1788	238.693	96.4603	1606.1	83.9794	302.506	2227.17	339.302	845.387
tRNA-Met-CAT-3_other	37.4255	38.5594	60.1946	37.6612	21.8621	135.046	64.0306	159.675	45.7557	93.4561	58.5103	62.7197	83.7001	145.214	63.8886	78.6478	81.56	40.7729	77.2011	58.4327	29.7164	69.2462	46.4162	11.5331	77.2855	40.1976
tRNA-Met-CAT-3_antisense	0	0	0	0	0	0	0	0	0	0	0	0	0	0	0	0	0	0	0	0	0	0	0	0	0	0
tRNA-Met-CAT-4_wholecounts	0	0	0	0	0	0	0	0	0	0	0	0	0	0	0	0	0	0	0	0	0	0	0	0	0	0
tRNA-Met-CAT-4_fiveprime	1.1341	0	0	0	0.910922	0	0	0	0	0	0	0	0	3.2755	0	0	1.46955	0	0.787766	0	0	0	0	0	0	0
tRNA-Met-CAT-4_threeprime	30.6208	59.5918	4.63035	5.5114	51.9226	34.9419	0	4.25801	31.8301	150.288	146.276	3.40868	8.02604	62.2345	3.19443	0	2.20433	0	0	12.985	104.715	5.15663	27.2095	235.788	7.54005	68.0267
tRNA-Met-CAT-4_other	34.0231	38.5594	55.5642	37.6612	13.6638	133.157	56.222	159.675	38.7929	93.4561	57.5015	64.7649	81.407	145.214	61.759	77.8842	80.8253	39.3669	76.4133	55.6502	26.8863	64.0896	40.8142	11.5331	71.6304	39.5792
tRNA-Met-CAT-4_antisense	0	0	0	0	0	0	0	0	0	0	0	0	0	0	0	0	0	0	0	0	0	0	0	0	0	0
tRNA-Met-CAT-5_wholecounts	0	0	0	0	0	0	0	0	0	0	0	0	0	0	0	0	0	0	0	0	0	0	0	0	0	0
tRNA-Met-CAT-5_fiveprime	0	0	0	0	0	0	0	0	0	0	0	0	0	0	0	0	0	0	0	0	0	0	0	0	0	0
tRNA-Met-CAT-5_threeprime	0	0	1.15759	1.83713	0.910922	0.944376	0	0	0	2.52584	0	0.681736	0	0	2.12962	0	0	0	0	0	0	0	0	0	1.88501	0.618425
tRNA-Met-CAT-5_other	34.0231	38.5594	53.249	34.9055	9.10922	133.157	54.6603	162.869	36.8035	93.4561	57.5015	59.311	80.2604	145.214	59.6294	77.8842	77.8862	33.7431	76.4133	54.7227	26.8863	61.1429	38.4134	10.2517	71.6304	36.4871
tRNA-Met-CAT-5_antisense	0	0	0	0	0	0	0	0	0	0	0	0	0	0	0	0	0	0	0	0	0	0	0	0	0	0
tRNA-Met-CAT-6_wholecounts	0	0.87635	0	0	0	0	0	0	0	0	0	0	0	0	0	0	0	0	0	0	0	0	0	0	0	0
tRNA-Met-CAT-6_fiveprime	11.341	23.6615	17.3638	18.3713	27.3277	8.49938	3.12344	20.2256	49.7345	13.8921	8.07039	10.9078	8.02604	4.36734	52.1757	0	0.734775	9.84173	2.3633	45.4477	0	30.2031	8.00279	12.8146	0	4.32897
tRNA-Met-CAT-6_threeprime	234.76	305.846	27.7821	25.7198	454.55	185.098	57.7837	19.1611	207.89	707.236	1056.21	66.1284	25.2247	169.234	55.3701	16.7986	22.778	243.231	14.9676	193.848	1108	58.9329	219.277	2264.34	54.6653	512.056
tRNA-Met-CAT-6_other	71.4486	100.78	116.916	106.554	53.7444	292.757	167.104	436.446	144.23	119.977	173.513	215.429	165.107	515.346	212.962	178.676	251.293	268.539	373.401	268.976	96.2246	325.605	52.0182	41.0067	54.6653	147.185
tRNA-Met-CAT-6_antisense	0	0	0	0	0	0	0	0	0	0	0	0	0	0	0	0	1.46955	0	0	0	0	0	0	0	0	0
tRNA-Phe-GAA-1_wholecounts	0	0	1.15759	0	0	0	0	0	0	0	0	0	0	0	1.06481	0	0	0	0	0	0	2.20999	0	0	0	0
tRNA-Phe-GAA-1_fiveprime	10.2069	3.5054	8.10311	6.42996	3.64369	7.55501	20.3024	6.38702	3.97876	2.52584	12.1056	30.6781	2.29315	2.18367	26.6203	9.16285	8.8173	28.1192	6.30213	24.1151	4.2452	61.8796	0.800279	10.2517	1.88501	1.23685
tRNA-Phe-GAA-1_threeprime	961.721	922.797	546.381	607.172	694.123	562.848	124.938	399.189	266.577	339.726	598.217	140.438	212.117	244.571	202.314	239.761	390.9	276.974	506.534	188.283	1355.64	170.906	784.274	2309.19	1387.37	1354.35
tRNA-Phe-GAA-1_other	3.40231	16.6507	11.5759	4.59283	10.0201	10.3881	6.24689	6.38702	13.9257	8.84045	8.07039	4.09042	4.58631	9.8265	3.19443	1.52714	2.9391	5.62385	3.15106	11.13	4.2452	8.83994	0.800279	3.84437	15.0801	9.8948
tRNA-Phe-GAA-1_antisense	0	0	0	0	0	0	0	0	0	0	0	0	0	0	0	0	0	0	0	0	0	0	0	0	0	0
tRNA-Phe-GAA-10_wholecounts	0	0	0	0	0	0.944376	0	0	0	0	0	0	0	0	0	0	0	0	0	0	0	0	0	0	0	0
tRNA-Phe-GAA-10_fiveprime	0	0	0	0	0	0	0	0	0	0	0	0	0	0	0	0	1.46955	0	0	0	0	0	0	0	0	0
tRNA-Phe-GAA-10_threeprime	208.675	755.414	931.858	531.85	130.262	445.745	31.2344	106.45	243.699	34.0989	149.302	100.215	141.029	49.1325	152.268	71.0121	221.167	57.6444	155.19	92.7503	311.315	56.723	2069.52	203.752	60.3204	1261.59
tRNA-Phe-GAA-10_other	0	0	0	0.918566	1.82184	0.944376	0	1.0645	0.99469	3.78876	0	2.72694	0	0	1.06481	0	2.20433	0	1.57553	0	0	0	0.800279	0	1.88501	0
tRNA-Phe-GAA-10_antisense	0	0	0	0	0	0	0	0	0	0	0	0	0	0	0	0	0	0	0	0	0	0	0	0	0	0
tRNA-Phe-GAA-2_wholecounts	0	0	0	0	0	0	0	0	0	0	0	0	0	0	1.06481	0	0	0	0	0	0	0	0	0	0	0
tRNA-Phe-GAA-2_fiveprime	10.2069	3.5054	8.10311	6.42996	3.64369	7.55501	20.3024	6.38702	3.97876	2.52584	12.1056	30.6781	2.29315	2.18367	26.6203	9.16285	8.8173	28.1192	6.30213	24.1151	4.2452	61.8796	0.800279	10.2517	1.88501	1.23685
tRNA-Phe-GAA-2_threeprime	863.054	690.564	518.599	588.801	397.162	457.078	112.444	387.479	181.034	204.593	234.041	105.669	201.798	179.061	168.24	227.544	375.47	199.647	493.142	140.053	1033	133.336	625.818	709.928	1276.15	883.729
tRNA-Phe-GAA-2_other	1.1341	11.3926	3.47276	0	4.55461	7.55501	3.12344	3.19351	8.95221	7.57753	4.03519	4.09042	0	7.64284	2.12962	0.763571	0.734775	5.62385	6.30213	7.42003	1.41507	4.41997	0.800279	2.56292	3.77002	5.56582
tRNA-Phe-GAA-2_antisense	0	0	0	0	0	0	0	0	0	0	0	0	0	0	0	0	0	0	0	0	0	0	0	0	0	0
tRNA-Phe-GAA-3_wholecounts	0	0	0	0	0	0	0	0	0	0	0	0	0	0	0	0	0	0	0	0	0	0	0	0	0	0
tRNA-Phe-GAA-3_fiveprime	0	0	4.63035	0.918566	0	0	0	0	0.99469	0	0	2.72694	0	0	3.19443	2.29071	1.46955	2.81192	0.787766	0.927503	0	0	0	0	0	0
tRNA-Phe-GAA-3_threeprime	863.054	690.564	518.599	588.801	397.162	457.078	112.444	387.479	181.034	204.593	234.041	105.669	201.798	179.061	168.24	227.544	375.47	199.647	493.142	140.053	1033	133.336	625.818	709.928	1276.15	883.729
tRNA-Phe-GAA-3_other	1.1341	11.3926	3.47276	0	4.55461	7.55501	3.12344	3.19351	8.95221	7.57753	4.03519	4.09042	0	7.64284	2.12962	0.763571	0.734775	5.62385	6.30213	7.42003	1.41507	4.41997	0.800279	2.56292	3.77002	5.56582
tRNA-Phe-GAA-3_antisense	0	0	0	0	0	0	0	0	0	0	0	0	0	0	0	0	0	0	0	0	0	0	0	0	0	0
tRNA-Phe-GAA-4_wholecounts	0	0	0	0	0	0	0	0	0	0	0	0	0	0	0	0	0	0	0	0	0	0	0	0	0	0
tRNA-Phe-GAA-4_fiveprime	7.93873	3.5054	5.78794	5.5114	3.64369	7.55501	20.3024	5.32251	3.97876	2.52584	12.1056	23.8608	2.29315	2.18367	23.4258	6.87214	8.8173	23.9013	4.7266	22.2601	4.2452	61.8796	0.800279	5.12583	1.88501	1.23685
tRNA-Phe-GAA-4_threeprime	861.92	687.935	518.599	588.801	392.607	455.189	112.444	387.479	178.049	200.804	231.015	105.669	201.798	179.061	168.24	227.544	375.47	198.241	493.142	140.053	1028.75	131.862	624.218	698.395	1276.15	876.308
tRNA-Phe-GAA-4_other	0	0	1.15759	0	0	0	0	2.12901	0	0	0	0	0	0	0	0	0	0	0	0	0	0	0	0	0	0
tRNA-Phe-GAA-4_antisense	0	0	0	0	0	0	0	0	0	0	0	0	0	0	0	0	0	0	0	0	0	0	0	0	0	0
tRNA-Phe-GAA-5_wholecounts	0	0	0	0	0	0	0	0	0	0	0	0	0	0	0	0	0	0	0	0	0	0	0	0	0	0
tRNA-Phe-GAA-5_fiveprime	0	0	0	0	0	0	0	0	0	0	0	0	0	0	0	0	0	0	0	0	0	0	0	0	0	0
tRNA-Phe-GAA-5_threeprime	0	0	0	0	0	0	0	0	0	0	0	0	0	0	0	0	0	0	0	0	0	0	0	0	0	0
tRNA-Phe-GAA-5_other	3.40231	16.6507	11.5759	4.59283	10.0201	10.3881	6.24689	6.38702	13.9257	8.84045	8.07039	4.09042	4.58631	10.9183	3.19443	1.52714	2.9391	5.62385	3.15106	11.13	4.2452	8.83994	0.800279	3.84437	15.0801	10.5132
tRNA-Phe-GAA-5_antisense	0	0	0	0	0	0	0	0	0	0	0	0	0	0	0	0	0	0	0	0	0	0	0	0	0	0
tRNA-Phe-GAA-9_wholecounts	0	0	0	0	0	0.944376	0	0	0	0	0	0	0	0	0	0	0	0	0	0	0	0	0	0	0	0
tRNA-Phe-GAA-9_fiveprime	0	0	0	0	0	0	0	0	0	0	0	0	0	0	0	0	1.46955	0	0	0	0	0	0	0	0	0
tRNA-Phe-GAA-9_threeprime	212.078	758.043	936.488	538.28	133.906	445.745	31.2344	106.45	249.667	34.0989	149.302	108.396	141.029	49.1325	165.046	71.0121	221.167	66.0802	155.978	113.155	311.315	67.0362	2067.92	206.315	60.3204	1262.82
tRNA-Phe-GAA-9_other	0	0	0	0.918566	1.82184	0.944376	0	1.0645	0.99469	3.78876	0	2.72694	0	0	1.06481	0	2.20433	0	1.57553	0	0	0	0.800279	0	1.88501	0.618425
tRNA-Phe-GAA-9_antisense	0	0	0	0	0	0	0	0	0	0	0	0	0	0	0	0	0	0	0	0	0	0	0	0	0	0
tRNA-Pro-AGG-1_wholecounts	0	0	0	0	0	0	0	0	0	0	0	0	0	0	1.06481	0	0	0	0	0	0	0	0	0	0	0
tRNA-Pro-AGG-1_fiveprime	82.7896	85.8823	82.1887	80.8338	93.825	81.2163	42.1665	126.676	45.7557	32.8359	58.5103	76.3545	47.0097	73.1529	196.99	66.4307	82.2948	150.438	70.1112	107.59	52.3575	94.2927	84.8296	46.1325	32.0452	48.2371
tRNA-Pro-AGG-1_threeprime	7290.02	7207.98	7418.98	9323.45	3405.94	28847.9	3334.28	28284.9	6195.92	9580.52	15896.6	1641.62	22632.3	61224.6	1533.33	17555.3	36085.5	4388.01	83959.3	2045.14	7110.72	1412.18	4171.86	4831.1	3187.55	8866.97
tRNA-Pro-AGG-1_other	79.3873	178.775	147.014	125.844	61.9427	161.488	138.993	287.416	70.623	113.663	92.8094	93.3979	87.1399	147.398	90.5089	108.427	93.3164	113.883	74.05	102.025	127.356	113.446	72.8254	84.5762	113.101	171.304
tRNA-Pro-AGG-1_antisense	0	0	0	0	0	0	0	0	0	0	0	0	0	0	0	0	0	0	0	0	0	0	0	0	0	0
tRNA-Pro-AGG-2_wholecounts	0	0	0	0	0	0	0	0	0	0	0	0	0	0	0	0	0	0	0	0	0	0	0	0	0	0
tRNA-Pro-AGG-2_fiveprime	85.0578	85.8823	84.5039	79.9152	94.7359	83.1051	42.1665	126.676	45.7557	32.8359	58.5103	80.4449	47.0097	73.1529	196.99	66.4307	82.2948	153.25	72.4745	108.518	52.3575	95.0294	84.8296	46.1325	35.8152	48.2371
tRNA-Pro-AGG-2_threeprime	7291.16	7208.86	7421.29	9325.28	3406.85	28849.7	3337.4	28287	6195.92	9581.78	15896.6	1655.26	22632.3	61226.8	1541.84	17558.3	36087.7	4399.25	83960.1	2045.14	7110.72	1422.49	4171.86	4831.1	3189.44	8866.97
tRNA-Pro-AGG-2_other	85.0578	195.426	156.274	130.436	68.3192	175.654	120.253	301.254	76.5911	111.137	106.933	114.532	91.7262	163.775	137.36	120.644	103.603	149.032	91.3809	123.358	127.356	124.496	73.6257	88.4206	96.1356	175.014
tRNA-Pro-AGG-2_antisense	0	0	0	0	0	0	0	0	0	0	0	0	0	0	0	0	0	0	0	0	0	0	0	0	0	0
tRNA-Pro-AGG-3_wholecounts	0	0	0	0	0	0	0	0	0	0	0	0	0	0	0	0	0	0	0	0	0	0	0	0	0	0
tRNA-Pro-AGG-3_fiveprime	0	0	0	0	1.82184	0	0	0	0	0	0	0	0	0	0	0	0	0	0	0	0	0	0.800279	0	3.77002	1.85527
tRNA-Pro-AGG-3_threeprime	7284.35	7205.35	7418.98	9313.34	3386.81	28847.9	3329.59	28281.7	6193.93	9577.99	15894.6	1632.76	22631.1	61223.5	1503.51	17555.3	36084.1	4380.98	83957.8	2033.09	7106.47	1401.87	4166.25	4831.1	3180.01	8865.74
tRNA-Pro-AGG-3_other	0	0	0	0	0	0	0	1.0645	0.99469	2.52584	0	4.09042	1.14658	0	0	1.52714	0	0	0	1.85501	0	0	0	0	5.65503	0.618425
tRNA-Pro-AGG-3_antisense	0	0	0	0	0	0	0	0	0	0	0	0	0	0	0	0	0	0	0	0	0	0	0	0	0	0
tRNA-Pro-CGG-1_wholecounts	0	0	0	0	0	0	0	0	0	0	0	0	0	0	0	0	0	0	0	0	0	0	0	0	0	0
tRNA-Pro-CGG-1_fiveprime	99.8012	91.1404	99.5525	83.5895	104.756	85.9382	48.4134	131.998	45.7557	32.8359	60.5279	85.8988	48.1562	77.5202	212.962	66.4307	90.3773	177.151	74.8378	167.878	62.263	119.339	87.2304	46.1325	32.0452	48.8556
tRNA-Pro-CGG-1_threeprime	7291.16	7208.86	7421.29	9325.28	3406.85	28849.7	3337.4	28287	6195.92	9581.78	15896.6	1655.26	22632.3	61226.8	1541.84	17558.3	36087.7	4399.25	83960.1	2045.14	7110.72	1419.55	4171.86	4831.1	3191.32	8866.97
tRNA-Pro-CGG-1_other	89.5943	213.829	153.959	137.785	69.2301	178.487	131.185	312.964	79.5752	116.189	106.933	122.713	94.0193	167.051	146.944	122.935	104.338	154.656	96.8952	147.473	127.356	128.916	96.0335	94.8279	96.1356	180.58
tRNA-Pro-CGG-1_antisense	0	0	0	0	0	0	0	0	0	0	0	0	0	0	0	0	0	0	0	0	0	0	0	0	0	0
tRNA-Pro-CGG-2_wholecounts	0	0	0	0	0	0	0	0	0	0	0	0	0	0	0	0	0	0	0	0	0	0	0	0	0	0
tRNA-Pro-CGG-2_fiveprime	96.3989	90.2641	96.0798	83.5895	104.756	85.9382	46.8517	131.998	45.7557	32.8359	60.5279	84.5353	48.1562	77.5202	211.897	66.4307	88.9078	174.339	72.4745	166.951	62.263	118.603	87.2304	46.1325	32.0452	48.8556
tRNA-Pro-CGG-2_threeprime	7284.35	7207.1	7418.98	9315.18	3390.45	28847.9	3329.59	28283.8	6193.93	9579.25	15894.6	1633.44	22631.1	61223.5	1509.9	17555.3	36084.8	4380.98	83957.8	2035.87	7110.72	1404.08	4167.05	4831.1	3180.01	8866.35
tRNA-Pro-CGG-2_other	82.7896	192.797	147.014	133.192	60.1209	159.6	118.691	291.674	71.6177	107.348	95.8358	70.9006	85.9933	138.663	63.8886	110.718	81.56	104.041	68.5357	103.88	110.375	91.3461	80.0279	88.4206	84.8255	171.922
tRNA-Pro-CGG-2_antisense	0	0	0	0	0	0	0	0	0	0	0	0	0	0	0	0	0	0	0	0	0	0	0	0	0	0
tRNA-Pro-TGG-1_wholecounts	0	0	0	0	0	0	0	0	0	0	0	0	0	0	0	0	0	0	0	0	0	0	0	0	0	0
tRNA-Pro-TGG-1_fiveprime	0	0	0	0.918566	2.73277	0	0	0	0	0	0	0	0	0	0	0	0	0	0.787766	0	0	0	2.40084	3.84437	1.88501	0.618425
tRNA-Pro-TGG-1_threeprime	7291.16	7208.86	7421.29	9325.28	3406.85	28849.7	3337.4	28287	6195.92	9581.78	15896.6	1655.26	22632.3	61226.8	1541.84	17558.3	36089.2	4399.25	83960.1	2045.14	7110.72	1419.55	4171.86	4831.1	3189.44	8866.97
tRNA-Pro-TGG-1_other	9.07284	24.5378	13.8911	9.18566	16.3966	27.3869	29.6727	35.1286	10.9416	21.4697	13.1144	79.0814	10.3192	55.6835	124.583	19.8528	41.8822	85.7636	35.4495	65.8527	11.3205	66.2996	21.6075	8.97021	18.8501	15.4606
tRNA-Pro-TGG-1_antisense	0	0	0	0	0	0	0	0	0	0	0	0	0	0	0	0	0	0	0	0	0	0	0	0	0	0
tRNA-Pro-TGG-2_wholecounts	0	0	0	0	0	0	0	0	0	0	0	0	0	0	0	0	0	0	0	0	0	0	0	0	3.77002	0
tRNA-Pro-TGG-2_fiveprime	43.096	46.4466	38.2004	33.9869	40.9915	51.9407	26.5493	102.192	37.7982	39.1505	43.3783	40.9042	34.3973	49.1325	128.842	37.415	36.7388	106.853	58.2947	40.8101	26.8863	58.1963	51.2179	15.3775	37.7002	25.3554
tRNA-Pro-TGG-2_threeprime	7286.62	7210.61	7418.98	9315.18	3395.01	28847.9	3329.59	28284.9	6196.92	9579.25	15896.6	1640.26	22632.3	61223.5	1512.03	17555.3	36087	4382.38	83957.8	2034.01	7109.3	1412.18	4169.46	4831.1	3180.01	8866.35
tRNA-Pro-TGG-2_other	114.545	159.496	77.5584	101.042	78.3393	270.092	120.253	454.543	62.6655	197.016	273.384	92.7161	233.902	408.346	87.3144	201.583	149.159	157.468	339.527	115.938	237.731	148.069	57.6201	108.924	141.376	162.646
tRNA-Pro-TGG-2_antisense	0	0	0	0	0	0	0	0	0	0	0	0	0	0	0	0	0	0	0	0	0	0	0	0	0	0
tRNA-Pro-TGG-3_wholecounts	0	0	0	0	0	0	0	0	0	0	0	0	0	0	0	0	0	0	0	0	0	0	0	0	1.88501	0
tRNA-Pro-TGG-3_fiveprime	95.2648	89.3877	89.1342	83.5895	100.201	84.0495	42.1665	129.869	45.7557	36.6247	62.5455	79.7631	50.4494	73.1529	210.832	66.4307	85.9687	167.309	73.2622	116.865	53.7726	98.7127	85.6299	47.414	32.0452	48.8556
tRNA-Pro-TGG-3_threeprime	7291.16	7208.86	7421.29	9325.28	3406.85	28849.7	3337.4	28287	6195.92	9581.78	15896.6	1655.26	22632.3	61226.8	1541.84	17558.3	36089.2	4399.25	83960.1	2045.14	7110.72	1419.55	4171.86	4831.1	3189.44	8866.97
tRNA-Pro-TGG-3_other	85.0578	198.931	156.274	135.948	69.2301	186.986	140.555	312.964	79.5752	125.029	105.924	145.892	96.3125	192.163	186.342	123.698	121.973	175.745	99.2585	146.546	120.281	156.909	80.8282	92.265	98.0206	179.962
tRNA-Pro-TGG-3_antisense	0	0	0	0	0	0	0	0	0	0	0	0	0	0	0	0	0	0	0	0	0	0	0	0	0	0
tRNA-SeC-TCA-1_wholecounts	0	0	1.15759	0.918566	0.910922	0.944376	0	1.0645	0	0	0	1.36347	0	1.09183	2.12962	0.763571	0	1.40596	1.57553	3.71001	0	0.736662	0.800279	0	0	0
tRNA-SeC-TCA-1_fiveprime	10786.5	11813.2	10678.7	19133.7	25559.6	3731.23	2503.44	8061.48	16700.8	2673.6	2587.57	6205.84	2696.75	2538.51	24214.8	3371.93	3549.7	19180.1	2636.65	16226.7	11179	13757.9	13032.5	5029.72	2124.41	9409.33
tRNA-SeC-TCA-1_threeprime	249.503	258.523	346.119	303.127	304.248	198.319	262.369	182.03	259.614	233.64	173.513	471.761	120.391	222.734	800.737	100.791	299.053	1130.39	222.938	775.393	567.442	574.596	194.468	321.646	243.166	322.199
tRNA-SeC-TCA-1_other	86.192	99.0276	75.2432	109.309	84.7158	89.7157	81.2096	120.289	142.241	73.2494	48.4223	36.8138	80.2604	58.959	40.4628	171.04	36.004	21.0894	53.5681	58.4327	33.9616	31.6765	78.4274	41.0067	33.9302	67.4083
tRNA-SeC-TCA-1_antisense	0	0	0	0	0	0	0	0	0	0	0	0	0	0	0	0	0	0	0	0	0	0	0	0	0	0
tRNA-SeC-TCA-2_wholecounts	0	0	0	0	0	0	0	0	0	0	0	0	0	0	0	0	0	0	0	0	0	0	0	0	0	0
tRNA-SeC-TCA-2_fiveprime	159.909	311.104	159.747	370.182	306.07	120.88	60.9072	244.836	367.041	85.8786	48.4223	64.7649	113.511	88.4385	113.935	145.842	116.094	113.883	81.9277	130.778	171.223	57.4596	40.8142	97.3908	15.0801	131.106
tRNA-SeC-TCA-2_threeprime	0	0	0	0	0	0	0	0	0	0	0	0	0	0	0	0	0	8.43577	0	0	0	0	0	0	0	0
tRNA-SeC-TCA-2_other	48.7665	29.7959	30.0973	35.8241	50.1007	38.7194	15.6172	83.0312	62.6655	39.1505	13.1144	10.226	43.5699	28.3877	24.4906	125.989	9.55208	15.4656	24.4207	26.8976	12.7356	6.62996	37.6131	11.5331	1.88501	23.5001
tRNA-SeC-TCA-2_antisense	0	0	0	0	0	0	0	0	0	0	0	0	0	0	0	0	0	0	0	0	0	0	0	0	0	0
tRNA-Ser-ACT-1_wholecounts	0	0	0	0	0	0	0	0	0	0	0	0	0	0	0	0	0	0	0	0	0	0	0	0	0	0
tRNA-Ser-ACT-1_fiveprime	26.0844	28.0432	46.3035	61.5439	33.7041	17.9431	1.56172	25.5481	8.95221	18.9438	20.176	61.3563	17.1987	25.1122	85.1848	17.5621	41.1474	33.7431	24.4207	53.7952	67.9233	95.0294	24.0084	20.5033	24.5051	28.4475
tRNA-Ser-ACT-1_threeprime	0	0	1.15759	0	0	0	0	0	0	0	0	0	0	0	0	0	0	0	0	0	0	0	0	0	0	0
tRNA-Ser-ACT-1_other	0	0	0	0	0	0	3.12344	0	1.98938	1.26292	0	2.04521	0	0	0	0.763571	0	0	0	0	0	0	0	0	0	0
tRNA-Ser-ACT-1_antisense	0	0	0	0	0	0	0	0	0	0	0	0	0	0	0	0	0	0	0	0	0	0	0	0	0	0
tRNA-Ser-AGA-1_wholecounts	0	0	0	0	0	0	0	0	0	0	0	0	0	0	0	0	0	0	0	0	0	0	0	0	0	0
tRNA-Ser-AGA-1_fiveprime	47.6324	78.8715	78.716	173.609	153.946	96.3264	12.4938	218.223	132.294	20.2067	48.4223	20.4521	36.6905	26.204	78.7959	102.319	24.2476	44.9908	47.266	38.0276	14.1507	60.4063	14.405	33.3179	7.54005	21.0264
tRNA-Ser-AGA-1_threeprime	378.791	692.317	702.656	705.459	301.515	586.458	263.931	371.511	248.672	373.825	321.807	207.93	505.641	995.752	130.972	631.473	1224.14	188.399	1058.76	229.093	319.805	123.023	445.756	465.169	614.514	1467.52
tRNA-Ser-AGA-1_other	11.341	17.527	9.2607	22.0456	20.9512	5.66626	21.8641	7.45152	9.9469	16.418	10.088	23.8608	11.4658	14.1938	17.037	10.69	16.1651	11.2477	15.7553	23.1876	26.8863	12.5233	28.8101	21.7848	47.1253	8.65795
tRNA-Ser-AGA-1_antisense	0	0	0	0	0	0	0	0	0	0	0	0	0	0	0	0	0	0	0	0	0	0	0	0	0	0
tRNA-Ser-AGA-2_wholecounts	19.2798	1.7527	19.679	0	4.55461	6.61063	26.5493	4.25801	1.98938	3.78876	3.0264	88.6257	2.29315	0	22.361	3.05428	0.734775	28.1192	3.93883	30.6076	0	46.4097	0.800279	0	16.9651	0.618425
tRNA-Ser-AGA-2_fiveprime	47.6324	78.8715	79.8735	174.528	155.768	96.3264	12.4938	218.223	132.294	23.9955	48.4223	19.7703	36.6905	28.3877	78.7959	102.319	24.2476	44.9908	49.6293	38.0276	14.1507	60.4063	14.405	33.3179	7.54005	21.6449
tRNA-Ser-AGA-2_threeprime	374.255	694.069	702.656	704.54	300.604	583.624	263.931	370.447	248.672	373.825	321.807	206.566	505.641	995.752	128.842	631.473	1221.2	186.993	1058.76	229.093	319.805	123.023	444.155	465.169	614.514	1463.81
tRNA-Ser-AGA-2_other	23.8162	21.0324	10.4183	26.6384	19.1294	1.88875	28.111	6.38702	9.9469	17.6809	15.132	23.179	14.9055	15.2857	7.45367	6.87214	17.6346	7.02981	13.392	10.2025	31.1315	7.36662	11.2039	29.4735	54.6653	5.56582
tRNA-Ser-AGA-2_antisense	0	0	0	0	0	0	0	0	0	0	0	0	0	0	0	0	0	0	0	0	0	0	0	0	0	0
tRNA-Ser-AGA-3_wholecounts	0	0	0	0	0	0	0	0	0	0	0	0	0	0	0	0	0	0	0	0	0	0	0	0	0	0
tRNA-Ser-AGA-3_fiveprime	47.6324	78.8715	78.716	173.609	153.946	96.3264	12.4938	218.223	132.294	20.2067	48.4223	19.7703	36.6905	26.204	78.7959	102.319	24.2476	44.9908	47.266	38.0276	14.1507	60.4063	14.405	33.3179	7.54005	21.0264
tRNA-Ser-AGA-3_threeprime	374.255	689.687	701.498	704.54	292.406	583.624	257.684	370.447	247.678	373.825	321.807	201.112	505.641	995.752	128.842	631.473	1221.2	182.775	1058.76	227.238	319.805	121.549	440.954	448.51	614.514	1455.15
tRNA-Ser-AGA-3_other	3.40231	4.38175	5.78794	4.59283	0.910922	0	4.68517	1.0645	0	1.26292	2.0176	0.681736	1.14658	3.2755	1.06481	2.29071	4.40865	0	1.57553	1.85501	4.2452	5.15663	0	0	9.42506	1.85527
tRNA-Ser-AGA-3_antisense	0	0	0	0	0	0	0	0	0	0	0	0	0	0	0	0	0	0	0	0	0	0	0	0	0	0
tRNA-Ser-AGA-4_wholecounts	0	0	0	0	0	0.944376	0	0	0	0	0	0	0	0	0	0	0	0	0	3.71001	0	0	0	0	0	0
tRNA-Ser-AGA-4_fiveprime	41.9619	58.7155	67.1401	149.726	123.885	80.272	9.37033	188.417	93.5009	13.8921	45.3959	12.2713	24.0781	18.5612	53.2405	82.4657	18.3694	33.7431	33.8739	30.6076	11.3205	63.3529	8.80307	30.755	7.54005	16.079
tRNA-Ser-AGA-4_threeprime	374.255	692.317	702.656	704.54	300.604	583.624	260.808	370.447	248.672	373.825	321.807	201.112	505.641	995.752	128.842	631.473	1221.2	185.587	1058.76	229.093	319.805	121.549	444.155	465.169	614.514	1463.81
tRNA-Ser-AGA-4_other	19.2798	14.898	3.47276	22.0456	17.3075	1.88875	23.4258	5.32251	8.95221	15.1551	14.1232	21.1338	13.7589	12.0102	6.38886	4.58143	12.4912	7.02981	11.8165	8.34753	25.4712	1.47332	11.2039	29.4735	45.2403	4.32897
tRNA-Ser-AGA-4_antisense	0	0	0	0	0	0	0	0	0	0	0	0	0	0	0	0	0	0	0	0	0	0	0	0	0	0
tRNA-Ser-AGA-5_wholecounts	0	0	0	0	0	0	0	0	0	0	0	0	0	0	0	0	0	0	0	0	0	0	0	0	0	0
tRNA-Ser-AGA-5_fiveprime	0	0	0	0	0	0	0	0	0	0	0	0	0	0	0	0	0	0	0	0	0	0	0	0	0	0
tRNA-Ser-AGA-5_threeprime	2.26821	3.5054	9.2607	11.9414	8.1983	21.7206	0	10.645	3.97876	5.05168	6.05279	2.04521	11.4658	30.5713	1.06481	18.3257	52.169	0	54.3559	0	4.2452	0.736662	21.6075	8.97021	1.88501	21.0264
tRNA-Ser-AGA-5_other	13.6093	9.63985	9.2607	19.2899	10.0201	2.83313	3.12344	7.45152	8.95221	2.52584	2.0176	4.77215	2.29315	18.5612	2.12962	16.7986	8.08253	0	7.0899	5.56502	8.49041	0.736662	24.0084	7.68875	0	20.408
tRNA-Ser-AGA-5_antisense	0	0	0	0	0	0	0	0	0	0	0	0	0	0	0	0	0	0	0	0	0	0	0	0	0	0
tRNA-Ser-CGA-1_wholecounts	0	0	1.15759	0	0	0	0	0	0	0	0	0	0	0	1.06481	0	0	0	0	0	0	0	0	0	0	0
tRNA-Ser-CGA-1_fiveprime	300.538	666.026	880.924	2646.39	1202.42	314.477	7.80861	1936.33	1063.32	35.3618	77.6775	36.8138	103.192	43.6734	92.6385	603.221	47.7604	150.438	67.7479	13.9125	55.1877	35.3598	13.6047	120.457	11.3101	162.646
tRNA-Ser-CGA-1_threeprime	193.932	185.786	273.191	188.306	150.302	322.032	229.573	269.319	138.262	267.739	184.61	201.794	247.661	481.499	133.101	241.288	345.344	184.181	343.466	242.078	183.959	119.339	176.061	158.901	382.657	204.08
tRNA-Ser-CGA-1_other	21.548	17.527	8.10311	26.6384	26.4167	7.55501	28.111	11.7095	11.9363	16.418	15.132	23.8608	10.3192	14.1938	18.1018	6.87214	18.3694	11.2477	15.7553	19.4776	25.4712	2.94665	8.80307	29.4735	52.7803	4.32897
tRNA-Ser-CGA-1_antisense	0	0	0	0	0	0	0	0	0	0	0	0	0	0	0	0	0	0	0	0	0	0	0	0	0	0
tRNA-Ser-CGA-2_wholecounts	0	0	0	0	0	0	0	0	0	0	0	0	0	0	0	0	0	0	0	0	0	0	0	0	0	0
tRNA-Ser-CGA-2_fiveprime	300.538	666.026	880.924	2646.39	1202.42	314.477	7.80861	1936.33	1063.32	35.3618	77.6775	36.8138	103.192	43.6734	92.6385	603.221	47.7604	150.438	67.7479	13.9125	55.1877	35.3598	13.6047	120.457	11.3101	162.646
tRNA-Ser-CGA-2_threeprime	191.664	183.157	270.875	187.387	144.837	322.032	229.573	269.319	137.267	258.899	170.487	195.658	246.514	477.131	129.907	240.525	345.344	181.369	343.466	241.151	171.223	119.339	169.659	135.835	378.887	190.475
tRNA-Ser-CGA-2_other	7.93873	3.5054	4.63035	6.42996	11.842	5.66626	4.68517	7.45152	2.98407	2.52584	3.0264	4.77215	0	2.18367	12.7777	2.29071	6.61298	4.21788	5.51436	11.13	1.41507	2.20999	2.40084	2.56292	11.3101	1.23685
tRNA-Ser-CGA-2_antisense	0	0	0	0	0	0	0	0	0	0	0	0	0	0	0	0	0	0	0	0	0	0	0	0	0	0
tRNA-Ser-CGA-3_wholecounts	0	0	0	0	0	0	0	0	0	0	0	0	0	0	0	0	0	0	0	0	0	0	0	0	0	0
tRNA-Ser-CGA-3_fiveprime	260.844	628.343	789.475	2471.86	1025.7	266.314	6.24689	1678.72	854.439	32.8359	56.4927	12.2713	96.3125	26.204	72.4071	529.155	41.8822	94.1994	64.5968	10.2025	50.9424	25.7832	9.60335	101.235	5.65503	143.475
tRNA-Ser-CGA-3_threeprime	193.932	183.157	270.875	187.387	144.837	322.032	229.573	270.384	137.267	258.899	170.487	195.658	247.661	477.131	129.907	241.288	345.344	181.369	343.466	243.006	171.223	119.339	169.659	135.835	378.887	190.475
tRNA-Ser-CGA-3_other	1.1341	0	0	2.7557	3.64369	0	3.12344	0	1.98938	0	0	0.681736	0	2.18367	4.25924	0	0	1.40596	1.57553	4.63752	4.2452	0	0.800279	0	7.54005	1.85527
tRNA-Ser-CGA-3_antisense	0	0	0	0	0	0	0	0	0	0	0	0	0	0	0	0	0	0	0	0	0	0	0	0	0	0
tRNA-Ser-CGA-4_wholecounts	0	0	0	0	0	0.944376	0	0	0	0	0	0	0	0	0	0	0	0	0	0	0	0	0	0	1.88501	0
tRNA-Ser-CGA-4_fiveprime	51.0347	37.6831	94.9222	151.563	78.3393	63.2732	0	185.223	90.5168	1.26292	15.132	15.6799	19.4918	6.551	38.3332	81.7021	13.226	12.6537	16.5431	12.0575	18.3959	30.2031	7.20251	8.97021	1.88501	14.8422
tRNA-Ser-CGA-4_threeprime	134.958	155.99	123.862	150.645	68.3192	215.318	154.611	236.32	71.6177	221.011	173.513	89.3074	170.84	420.356	42.5924	213.036	263.784	94.1994	457.692	83.4753	113.205	70.7195	30.4106	149.931	409.048	204.699
tRNA-Ser-CGA-4_other	7.93873	4.38175	8.10311	7.34853	11.842	5.66626	9.37033	6.38702	4.97345	1.26292	6.05279	4.09042	8.02604	1.09183	14.9073	5.345	8.08253	7.02981	4.7266	12.0575	19.811	5.89329	16.8059	2.56292	22.6201	9.8948
tRNA-Ser-CGA-4_antisense	0	0	0	0	0	0	0	0	0	0	0	0	0	0	0	0	0	0	0	0	0	0	0	0	0	0
tRNA-Ser-GCT-1_wholecounts	0	0	0	0	0	0	0	0	0	0	0	0.681736	0	0	0	0	0	0	0.787766	0.927503	0	2.94665	0	0	0	0
tRNA-Ser-GCT-1_fiveprime	491.067	586.278	1192.32	1611.16	1108.59	636.509	31.2344	2172.65	1010.6	119.977	121.056	93.3979	378.37	156.132	113.935	1386.64	116.829	92.7935	202.456	77.9103	120.281	149.542	81.6285	319.083	32.0452	168.83
tRNA-Ser-GCT-1_threeprime	4.53642	2.62905	6.94553	12.8599	11.842	10.3881	20.3024	15.9675	2.98407	32.8359	9.07919	13.6347	41.2768	52.408	0	16.7986	69.0689	1.40596	25.2085	7.42003	14.1507	3.68331	47.2165	23.0662	9.42506	15.4606
tRNA-Ser-GCT-1_other	6.80463	7.0108	10.4183	13.7785	11.842	4.72188	4.68517	6.38702	7.95752	8.84045	6.05279	12.2713	12.6123	8.73467	5.32405	11.4536	12.4912	18.2775	14.1798	25.9701	16.9808	35.3598	2.40084	12.8146	26.3902	10.5132
tRNA-Ser-GCT-1_antisense	0	0	0	0	0	0	0	0	0	0	0	0	0	0	0	0	0	0	0	0	0	0	0	0	0	0
tRNA-Ser-GCT-2_wholecounts	0	0	1.15759	0	0	0	0	0	0	0	0	0	0	0	1.06481	0	0	0	0	0	0	0.736662	0	0	0	0
tRNA-Ser-GCT-2_fiveprime	491.067	586.278	1192.32	1611.16	1108.59	636.509	31.2344	2172.65	1010.6	119.977	121.056	93.3979	378.37	156.132	113.935	1386.64	116.829	92.7935	202.456	77.9103	120.281	149.542	81.6285	319.083	32.0452	168.83
tRNA-Ser-GCT-2_threeprime	15.8775	6.13445	11.5759	12.8599	16.3966	18.8875	14.0555	20.2256	0.99469	34.0989	10.088	6.13563	28.6644	74.2447	1.06481	24.4343	50.6995	4.21788	48.8415	5.56502	8.49041	0.736662	19.2067	5.12583	52.7803	33.3949
tRNA-Ser-GCT-2_other	6.80463	7.0108	10.4183	13.7785	11.842	4.72188	4.68517	6.38702	7.95752	8.84045	6.05279	12.2713	12.6123	8.73467	5.32405	11.4536	12.4912	18.2775	14.1798	25.9701	16.9808	35.3598	2.40084	12.8146	26.3902	10.5132
tRNA-Ser-GCT-2_antisense	0	0	0	0	0	0	0	0	0	0	0	0	0	0	0	0	0	0	0	0	0	0	0	0	0	0
tRNA-Ser-GCT-3_wholecounts	0	0	0	0	0	0	6.24689	0	0	0	0	18.4069	0	0	1.06481	0	1.46955	0	0	0	0	3.68331	0	0	0	0
tRNA-Ser-GCT-3_fiveprime	491.067	586.278	1187.68	1612.08	1109.5	636.509	31.2344	2172.65	1010.6	119.977	121.056	93.3979	380.664	157.224	113.935	1385.12	116.094	92.7935	201.668	77.9103	117.451	151.752	81.6285	319.083	30.1602	171.304
tRNA-Ser-GCT-3_threeprime	281.258	339.147	233.833	202.085	149.391	303.145	171.789	240.578	96.4849	371.299	210.839	181.342	435.699	607.06	52.1757	260.378	459.969	115.289	496.293	163.241	373.578	115.656	157.655	456.199	269.557	375.384
tRNA-Ser-GCT-3_other	14.7434	12.2689	20.8366	16.5342	13.6638	9.44376	20.3024	9.58053	11.9363	15.1551	11.0968	22.4973	17.1987	17.4693	12.7777	20.6164	16.1651	36.555	18.1186	44.5202	32.5466	51.5663	7.20251	20.5033	35.8152	14.2238
tRNA-Ser-GCT-3_antisense	0	0	0	0	0	0	0	0	0	0	0	0	0	0	0	0	0	0	0	0	0	0	0	0	0	0
tRNA-Ser-GCT-4_wholecounts	6.80463	0	1.15759	1.83713	0.910922	0	37.4813	0	0	3.78876	2.0176	223.609	1.14658	0	34.0739	3.81785	1.46955	42.1788	2.3633	94.6053	0	200.372	0	3.84437	30.1602	0.618425
tRNA-Ser-GCT-4_fiveprime	491.067	586.278	1192.32	1611.16	1108.59	636.509	31.2344	2172.65	1010.6	119.977	121.056	93.3979	378.37	156.132	113.935	1386.64	116.829	92.7935	202.456	77.9103	120.281	149.542	81.6285	319.083	32.0452	168.83
tRNA-Ser-GCT-4_threeprime	277.856	338.271	230.36	200.247	148.48	301.256	170.228	240.578	92.5062	371.299	206.804	164.298	434.553	605.968	43.6572	256.56	451.887	106.853	493.142	140.981	363.672	109.763	156.054	451.073	269.557	372.292
tRNA-Ser-GCT-4_other	6.80463	7.0108	12.7335	13.7785	11.842	4.72188	4.68517	6.38702	7.95752	8.84045	6.05279	12.2713	12.6123	8.73467	6.38886	11.4536	13.226	18.2775	14.1798	25.9701	16.9808	35.3598	2.40084	12.8146	26.3902	10.5132
tRNA-Ser-GCT-4_antisense	0	0	0	0	0	0	0	0	0	0	0	0	0	0	0	0	0	0	0	0	0	0	0	0	0	0
tRNA-Ser-GCT-5_wholecounts	0	0	0	0	0	0	1.56172	0	0	0	0	0.681736	0	0	0	0	0	4.21788	1.57553	0	0	0	0	0	0	0
tRNA-Ser-GCT-5_fiveprime	491.067	586.278	1187.68	1611.16	1108.59	636.509	31.2344	2172.65	1010.6	119.977	121.056	93.3979	378.37	156.132	113.935	1385.12	116.829	92.7935	201.668	77.9103	120.281	149.542	81.6285	319.083	30.1602	168.83
tRNA-Ser-GCT-5_threeprime	274.453	329.508	230.36	199.329	144.837	299.367	162.419	240.578	91.5115	367.51	201.76	162.253	428.82	601.6	43.6572	254.269	450.417	99.8233	492.354	140.981	362.257	94.2927	154.454	425.444	269.557	364.252
tRNA-Ser-GCT-5_other	5.67052	5.2581	5.78794	9.18566	6.37646	2.83313	0	4.25801	1.98938	2.52584	2.0176	0.681736	5.73289	5.45917	1.06481	6.87214	6.61298	0	7.87766	18.5501	5.66027	13.9966	1.60056	0	18.8501	8.03952
tRNA-Ser-GCT-5_antisense	0	0	0	0	0	0	0	0	0	0	0	0	0	0	0	0	0	0	0	0	0	0	0	0	0	0
tRNA-Ser-GCT-6_wholecounts	0	0	0	0	0	0	0	0	0	0	0	0	0	0	0	0	0	0	0	0	0	0	0	0	0	0
tRNA-Ser-GCT-6_fiveprime	1.1341	2.62905	0	0.918566	0.910922	0	0	0	0.99469	0	0	2.72694	0	0	0	0	0.734775	0	1.57553	0	0	1.47332	0	0	0	1.23685
tRNA-Ser-GCT-6_threeprime	277.856	338.271	230.36	200.247	148.48	301.256	163.981	240.578	92.5062	371.299	206.804	164.298	434.553	605.968	43.6572	256.56	451.887	106.853	493.142	140.981	363.672	109.763	156.054	451.073	269.557	372.292
tRNA-Ser-GCT-6_other	6.80463	7.0108	12.7335	14.6971	12.7529	4.72188	4.68517	6.38702	7.95752	8.84045	6.05279	12.2713	12.6123	8.73467	6.38886	11.4536	13.9607	18.2775	14.9676	25.9701	16.9808	35.3598	3.20112	12.8146	26.3902	10.5132
tRNA-Ser-GCT-6_antisense	0	0	0	0	0	0	0	0	0	0	0	0	0	0	0	0	0	0	0	0	0	0	0	0	0	0
tRNA-Ser-TGA-1_wholecounts	1.1341	4.38175	0	0	0	0.944376	0	0	0	0	0	5.45389	0	0	0	0	0	1.40596	0	3.71001	0	2.20999	0	0	0	0
tRNA-Ser-TGA-1_fiveprime	46.4983	61.3445	42.8307	114.821	87.4485	26.4425	6.24689	135.192	47.7451	3.78876	28.2464	6.81736	10.3192	6.551	25.5554	78.6478	17.6346	9.84173	20.4819	4.63752	2.83014	16.9432	4.0014	16.659	3.77002	8.65795
tRNA-Ser-TGA-1_threeprime	256.308	199.808	278.979	198.41	217.71	177.543	285.795	196.933	83.554	320.782	117.021	176.57	381.81	783.937	71.3423	270.304	509.199	109.665	515.987	195.703	499.519	80.2961	446.556	289.61	797.36	235.001
tRNA-Ser-TGA-1_other	14.7434	5.2581	1.15759	16.5342	12.7529	7.55501	6.24689	5.32251	4.97345	8.84045	8.07039	4.77215	1.14658	6.551	8.51848	1.52714	6.61298	1.40596	8.66543	7.42003	0	2.94665	3.20112	14.096	7.54005	3.09212
tRNA-Ser-TGA-1_antisense	0	0	0	0	0	0	0	0	0	0	0	0	0	0	0	0	0	0	0	0	0	0	0	0	0	0
tRNA-Ser-TGA-2_wholecounts	0	0	0	0	0	0	0	0	0	0	0	0	0	0	0	0	0	0	0	0	0	0	0	0	0	0
tRNA-Ser-TGA-2_fiveprime	47.6324	77.9952	78.716	172.69	153.946	100.104	12.4938	218.223	132.294	20.2067	48.4223	20.4521	36.6905	22.9285	78.7959	102.319	23.5128	44.9908	43.3271	38.0276	14.1507	60.4063	14.405	33.3179	7.54005	19.1712
tRNA-Ser-TGA-2_threeprime	378.791	692.317	702.656	705.459	301.515	586.458	263.931	371.511	248.672	373.825	321.807	207.93	505.641	995.752	130.972	631.473	1224.14	188.399	1058.76	229.093	319.805	123.023	445.756	465.169	614.514	1467.52
tRNA-Ser-TGA-2_other	7.93873	17.527	8.10311	22.0456	20.9512	5.66626	17.1789	7.45152	9.9469	16.418	10.088	23.179	10.3192	10.9183	17.037	10.69	13.226	11.2477	16.5431	23.1876	22.6411	12.5233	28.8101	21.7848	47.1253	8.03952
tRNA-Ser-TGA-2_antisense	0	0	0	0	0	0	0	0	0	0	0	0	0	0	0	0	0	0	0	0	0	0	0	0	0	0
tRNA-Ser-TGA-3_wholecounts	14.7434	0.87635	16.2062	0	3.64369	3.7775	15.6172	2.12901	0	0	2.0176	36.8138	1.14658	0	15.9722	2.29071	0.734775	14.0596	0.787766	21.3326	0	32.4131	0	0	15.0801	0
tRNA-Ser-TGA-3_fiveprime	47.6324	77.9952	79.8735	173.609	153.946	100.104	12.4938	218.223	132.294	20.2067	48.4223	19.7703	36.6905	22.9285	78.7959	102.319	23.5128	44.9908	43.3271	38.0276	14.1507	60.4063	14.405	33.3179	7.54005	19.1712
tRNA-Ser-TGA-3_threeprime	374.255	694.069	702.656	704.54	300.604	583.624	263.931	370.447	248.672	373.825	321.807	206.566	505.641	995.752	128.842	631.473	1221.2	186.993	1058.76	229.093	319.805	123.023	444.155	465.169	614.514	1463.81
tRNA-Ser-TGA-3_other	20.4139	21.0324	8.10311	26.6384	19.1294	1.88875	23.4258	6.38702	9.9469	17.6809	15.132	21.8156	13.7589	12.0102	8.51848	6.87214	15.4303	7.02981	13.392	10.2025	26.8863	7.36662	11.2039	29.4735	54.6653	4.9474
tRNA-Ser-TGA-3_antisense	0	0	0	0	0	0	0	0	0	0	0	0	0	0	0	0	0	0	0	0	0	0	0	0	0	0
tRNA-Ser-TGA-4_wholecounts	0	0	1.15759	0	0	0	0	0	0	0	0	0	0	0	0	0	0	0	0	0	0	0	0	0	0	0
tRNA-Ser-TGA-4_fiveprime	47.6324	77.9952	78.716	172.69	153.946	100.104	12.4938	218.223	132.294	20.2067	48.4223	20.4521	36.6905	22.9285	78.7959	102.319	23.5128	44.9908	43.3271	38.0276	14.1507	60.4063	14.405	33.3179	7.54005	19.1712
tRNA-Ser-TGA-4_threeprime	10.2069	12.2689	4.63035	6.42996	6.37646	16.9988	23.4258	15.9675	5.96814	15.1551	8.07039	4.09042	18.3452	27.2958	4.25924	29.0157	19.8389	4.21788	40.1761	4.63752	7.07534	2.20999	0	6.40729	33.9302	14.8422
tRNA-Ser-TGA-4_other	7.93873	17.527	8.10311	22.0456	20.9512	5.66626	17.1789	7.45152	9.9469	16.418	10.088	23.179	10.3192	10.9183	17.037	10.69	13.226	11.2477	16.5431	23.1876	22.6411	12.5233	27.2095	21.7848	47.1253	8.03952
tRNA-Ser-TGA-4_antisense	0	0	0	0	0	0	0	0	0	0	0	0	0	0	0	0	0	0	0	0	0	0	0	0	0	0
tRNA-Sup-TTA-1_wholecounts	0	0	0	0	0	0	0	0	0	0	0	0	0	0	0	0	0	0	0	0	0	0	0	0	0	0
tRNA-Sup-TTA-1_fiveprime	3.40231	8.7635	2.31518	7.34853	6.37646	10.3881	0	4.25801	11.9363	0	11.0968	2.72694	1.14658	0	1.06481	3.05428	2.9391	1.40596	2.3633	0	0	5.89329	8.00279	2.56292	0	1.85527
tRNA-Sup-TTA-1_threeprime	0	1.7527	0	0	0.910922	0.944376	0	0	0	0	3.0264	0	0	0	0	0	0	4.21788	0	4.63752	1.41507	8.83994	0	0	0	4.9474
tRNA-Sup-TTA-1_other	3.40231	6.13445	9.2607	3.67426	0	14.1656	42.1665	5.32251	0.99469	37.8876	11.0968	21.1338	4.58631	38.2142	4.25924	12.2171	30.1258	12.6537	14.9676	24.1151	21.226	11.0499	9.60335	2.56292	65.9754	12.9869
tRNA-Sup-TTA-1_antisense	0	0	0	0	0	0	0	0	0	0	0	0	0	0	0	0	0	0	0	0	0	0	0	0	0	0
tRNA-Thr-AGT-1_wholecounts	0	0	0	0	0	0	0	0	0	0	0	0	0	0	0	0	0	0	0	0	0	0	0	0	0	0
tRNA-Thr-AGT-1_fiveprime	1.1341	10.5162	6.94553	3.67426	5.46553	6.61063	14.0555	8.51602	0.99469	25.2584	8.07039	8.18083	2.29315	27.2958	8.51848	15.2714	9.55208	0	7.0899	19.4776	12.7356	16.2066	3.20112	0	24.5051	4.9474
tRNA-Thr-AGT-1_threeprime	136.093	357.551	177.111	293.023	213.156	242.705	84.333	120.289	571.947	160.391	147.285	77.0362	142.176	467.305	128.842	571.915	576.064	116.695	393.883	110.373	138.677	382.327	312.109	303.706	107.446	1176.24
tRNA-Thr-AGT-1_other	43.096	55.2101	46.3035	42.254	21.8621	82.1607	45.2899	97.9343	79.5752	41.6764	56.4927	102.942	76.8207	60.0509	81.9904	60.3221	99.1946	57.6444	77.2011	55.6502	52.3575	106.816	24.8087	39.7252	26.3902	79.7768
tRNA-Thr-AGT-1_antisense	0	0	0	0	0	0	0	4.25801	0	0	0	0	0	0	0	0	0	0	0	0	0	0	0	0	0	0
tRNA-Thr-AGT-2_wholecounts	0	0	0	0	0	0	0	0	0	0	0	0	0	0	0	0	0	0	0	0	0	0	0	0	0	0
tRNA-Thr-AGT-2_fiveprime	2.26821	0.87635	2.31518	2.7557	5.46553	0	0	4.25801	0	1.26292	3.0264	0	2.29315	2.18367	0	0.763571	0.734775	0	0.787766	7.42003	0	0	0	0	0	0
tRNA-Thr-AGT-2_threeprime	58.9734	60.4682	53.249	50.5211	55.5663	65.1619	24.9876	20.2256	43.7664	36.6247	36.3167	8.86257	16.0521	108.092	23.4258	41.2328	110.216	22.4954	89.8053	34.3176	53.7726	33.1498	68.0237	126.864	22.6201	141.001
tRNA-Thr-AGT-2_other	37.4255	54.3337	41.6732	45.9283	20.9512	75.5501	45.2899	97.9343	77.5858	39.1505	60.5279	102.942	65.3549	56.7754	80.9256	53.45	98.4599	56.2385	74.05	55.6502	45.2822	106.816	24.8087	35.8808	22.6201	79.1584
tRNA-Thr-AGT-2_antisense	0	0	0	0	0	0	0	0	0	0	0	0	0	0	0	0	0	0	0	0	0	0	0	0	0	0
tRNA-Thr-AGT-3_wholecounts	0	0	0	0	0	0	0	0	0	0	0	0	0	0	0	0	0	0	0	0	0	0	0	0	0	0
tRNA-Thr-AGT-3_fiveprime	0	6.13445	3.47276	0.918566	1.82184	6.61063	7.80861	6.38702	0.99469	18.9438	5.04399	2.72694	2.29315	22.9285	7.45367	6.87214	5.14343	0	1.57553	4.63752	7.07534	9.5766	3.20112	0	3.77002	1.85527
tRNA-Thr-AGT-3_threeprime	1.1341	0.87635	0	1.83713	0.910922	0.944376	0	0	0	0	0	1.36347	0	0	0	0	0	2.81192	0	0.927503	0	0	0.800279	1.28146	0	3.09212
tRNA-Thr-AGT-3_other	38.5596	49.952	42.8307	36.7426	17.3075	75.5501	40.6048	96.8698	77.5858	35.3618	54.4751	100.215	76.8207	55.6835	79.8608	58.0314	87.4382	47.8027	70.899	53.7952	41.037	94.2927	21.6075	34.5994	26.3902	76.6847
tRNA-Thr-AGT-3_antisense	0	0	0	0	0	0	0	0	0	0	0	0	0	0	0	0	0	0	0	0	0	0	0	0	0	0
tRNA-Thr-AGT-4_wholecounts	0	0	0	0	0	0	0	0	0	0	0	0	0	0	0	0	0	0	0	0	0	0	0	0	0	0
tRNA-Thr-AGT-4_fiveprime	0	0	2.31518	0.918566	2.73277	0	0	2.12901	0	1.26292	3.0264	0	0	2.18367	0	0.763571	0.734775	0	0.787766	7.42003	0	0	0	0	0	0
tRNA-Thr-AGT-4_threeprime	1.1341	0.87635	2.31518	5.5114	1.82184	3.7775	0	0	2.98407	1.26292	14.1232	0.681736	1.14658	4.36734	6.38886	0	5.8782	0	1.57553	2.78251	0	0.736662	2.40084	10.2517	13.1951	19.1712
tRNA-Thr-AGT-4_other	37.4255	54.3337	41.6732	45.9283	20.9512	75.5501	45.2899	97.9343	77.5858	39.1505	60.5279	102.942	65.3549	56.7754	80.9256	53.45	98.4599	56.2385	74.05	55.6502	45.2822	106.816	24.8087	35.8808	22.6201	79.1584
tRNA-Thr-AGT-4_antisense	0	0	0	0	0	0	0	0	0	0	0	0	0	0	0	0	0	0	0	0	0	0	0	0	0	0
tRNA-Thr-AGT-5_wholecounts	0	0	0	0	0	0	0	0	0	0	0	0	0	0	0	0	0	0	0	0	0	0	0	0	0	0
tRNA-Thr-AGT-5_fiveprime	1.1341	0	2.31518	0.918566	2.73277	0	0	2.12901	0	1.26292	3.0264	0	0	2.18367	0	0.763571	0.734775	0	0.787766	7.42003	0	0	0	0	0	0
tRNA-Thr-AGT-5_threeprime	136.093	357.551	177.111	293.023	213.156	242.705	84.333	120.289	571.947	160.391	147.285	77.0362	142.176	467.305	128.842	571.915	576.064	116.695	393.883	109.445	138.677	382.327	312.109	303.706	107.446	1176.24
tRNA-Thr-AGT-5_other	37.4255	54.3337	41.6732	45.9283	20.9512	75.5501	45.2899	97.9343	77.5858	39.1505	60.5279	102.942	65.3549	56.7754	80.9256	53.45	98.4599	56.2385	74.05	55.6502	45.2822	106.816	24.8087	35.8808	22.6201	79.1584
tRNA-Thr-AGT-5_antisense	0	0	0	0	0	0	0	0	0	0	0	0	0	0	0	0	0	0	0	0	0	0	0	0	0	0
tRNA-Thr-AGT-6_wholecounts	0	0	0	0	0	0	0	0	0	0	0	0	0	0	0	0	0	0	0	0	0	0	0	0	0	0
tRNA-Thr-AGT-6_fiveprime	0	0	1.15759	0.918566	1.82184	0	0	0	0	0	0	0	0	0	0	0	0	0	0	0	0	0	0	0	0	0
tRNA-Thr-AGT-6_threeprime	58.9734	60.4682	53.249	50.5211	55.5663	65.1619	24.9876	20.2256	43.7664	36.6247	36.3167	8.86257	16.0521	108.092	23.4258	41.2328	110.216	22.4954	89.8053	34.3176	53.7726	33.1498	68.0237	126.864	22.6201	141.001
tRNA-Thr-AGT-6_other	31.7549	50.8283	39.358	42.254	19.1294	73.6613	43.7282	93.6762	73.6071	37.8876	53.4663	102.26	65.3549	55.6835	79.8608	51.1593	94.0512	56.2385	72.4745	55.6502	42.452	108.289	24.8087	30.755	22.6201	77.9215
tRNA-Thr-AGT-6_antisense	0	0	0	0	0	0	0	0	0	0	0	0	0	0	0	0	0	0	0	0	0	0	0	0	0	0
tRNA-Thr-AGT-7_wholecounts	0	0	0	0	0	0	0	0	0	0	0	0	0	0	0	0	0	0	0	0	0	0	0	0	0	0
tRNA-Thr-AGT-7_fiveprime	0	0	0	0	0	0	0	0	0	0	0	0	0	0	0	0	0	0	0	0	0	0	0	0	0	0
tRNA-Thr-AGT-7_threeprime	0	0	0	0	0	0	0	0	0	0	0	0	0	0	0	0	0	0	0	0	0	0	0	0	0	0
tRNA-Thr-AGT-7_other	3.40231	2.62905	2.31518	0.918566	0	2.83313	0	9.58053	1.98938	0	5.04399	0.681736	8.02604	5.45917	0	2.29071	8.08253	2.81192	3.15106	1.85501	2.83014	2.20999	0.800279	2.56292	1.88501	8.03952
tRNA-Thr-AGT-7_antisense	0	0	0	0	0	0	0	0	0	0	0	0	0	0	0	0	0	0	0	0	0	0	0	0	0	0
tRNA-Thr-CGT-1_wholecounts	0	0	0	0	0	0	0	0	0	0	0	0	0	0	0	0	0	0	0	0	0	0	0	0	1.88501	0
tRNA-Thr-CGT-1_fiveprime	1.1341	6.13445	2.31518	1.83713	3.64369	4.72188	6.24689	8.51602	0.99469	20.2067	8.07039	6.13563	2.29315	26.204	7.45367	6.87214	7.34775	2.81192	5.51436	10.2025	4.2452	10.3133	3.20112	0	5.65503	2.4737
tRNA-Thr-CGT-1_threeprime	14.7434	2.62905	4.63035	1.83713	1.82184	10.3881	0	6.38702	0.99469	1.26292	5.04399	3.40868	0	10.9183	3.19443	0.763571	16.1651	1.40596	9.45319	0	1.41507	0.736662	10.4036	5.12583	5.65503	6.18425
tRNA-Thr-CGT-1_other	28.3526	48.1993	33.57	36.7426	11.842	74.6057	39.0431	92.6117	71.6177	34.0989	55.4839	100.215	74.5275	56.7754	79.8608	49.6321	82.2948	47.8027	68.5357	51.9402	32.5466	91.3461	20.8073	28.1921	20.7351	74.8294
tRNA-Thr-CGT-1_antisense	0	0	0	0	0	0	0	0	0	0	0	0	0	0	0	0	0	0	0	0	0	0	0	0	0	0
tRNA-Thr-CGT-2_wholecounts	0	0	0	0	0.910922	0	0	0	0	0	0	0	0	0	0	0	0	0	0	0	0	0	0	0	0	0
tRNA-Thr-CGT-2_fiveprime	98.6671	143.721	188.687	439.075	205.868	26.4425	1.56172	128.805	75.5964	7.57753	6.05279	2.72694	9.17262	16.3775	13.8425	51.9228	12.4912	40.7729	17.3309	4.63752	50.9424	1.47332	4.80168	41.0067	0	41.4345
tRNA-Thr-CGT-2_threeprime	138.361	113.049	99.5525	89.1009	104.756	119.936	118.691	107.515	41.777	316.993	92.8094	87.944	380.664	995.752	50.0461	222.963	493.034	137.784	470.296	179.936	226.411	143.649	323.313	270.388	358.152	196.041
tRNA-Thr-CGT-2_other	5.67052	9.63985	9.2607	6.42996	4.55461	11.3325	6.24689	5.32251	16.9097	2.52584	13.1144	14.3165	5.73289	6.551	3.19443	9.92642	9.55208	7.02981	4.7266	0.927503	4.2452	7.36662	4.0014	6.40729	0	0.618425
tRNA-Thr-CGT-2_antisense	0	0	0	0	0	0	0	0	0	0	0	0	0	0	0	0	0	0	0	0	0	0	0	0	0	0
tRNA-Thr-CGT-3_wholecounts	0	0	0	0	0	0	0	0	0	0	0	0	0	0	0	0	0	0	0	0	0	0	0	0	0	0
tRNA-Thr-CGT-3_fiveprime	0	0	0	0	0.910922	0	0	0	2.98407	0	0	0	0	0	0	0	0.734775	0	0	0	0	0.736662	0	0	0	0
tRNA-Thr-CGT-3_threeprime	58.9734	59.5918	53.249	50.5211	53.7444	65.1619	24.9876	20.2256	43.7664	36.6247	36.3167	8.18083	16.0521	108.092	23.4258	41.2328	110.951	22.4954	89.8053	34.3176	53.7726	33.8864	68.0237	126.864	22.6201	140.382
tRNA-Thr-CGT-3_other	29.4867	50.8283	35.8852	38.5798	12.7529	73.6613	43.7282	91.5472	72.6124	37.8876	54.4751	102.942	65.3549	55.6835	80.9256	49.6321	90.3773	57.6444	71.6867	53.7952	42.452	103.869	24.0084	28.1921	18.8501	77.3031
tRNA-Thr-CGT-3_antisense	0	0	0	0	0	0	0	0	0	0	0	0	0	0	0	0	0	0	0	0	0	0	0	0	0	0
tRNA-Thr-CGT-4_wholecounts	0	0	0	0	0	0	0	0	0	0	0	0	0	0	0	0	0	0	0	0	0	0	0	0	0	0
tRNA-Thr-CGT-4_fiveprime	99.8012	143.721	188.687	437.237	205.868	26.4425	1.56172	128.805	75.5964	7.57753	6.05279	2.72694	9.17262	16.3775	13.8425	51.9228	12.4912	40.7729	17.3309	4.63752	49.5274	1.47332	4.80168	38.4437	0	41.4345
tRNA-Thr-CGT-4_threeprime	119.081	98.1512	86.8191	78.0781	102.023	110.492	128.061	108.579	53.7133	323.308	92.8094	122.031	387.543	994.661	80.9256	227.544	485.686	175.745	478.962	191.066	226.411	130.389	324.913	266.543	344.957	178.725
tRNA-Thr-CGT-4_other	13.6093	9.63985	11.5759	6.42996	0.910922	22.665	23.4258	25.5481	19.8938	12.6292	20.176	34.7685	8.02604	16.3775	24.4906	22.1436	18.3694	35.149	14.1798	28.7526	2.83014	30.9398	6.40223	1.28146	5.65503	5.56582
tRNA-Thr-CGT-4_antisense	0	0	0	0	0	0	0	0	0	0	0	0	0	0	0	0	0	0	0	0	0	0	0	0	0	0
tRNA-Thr-CGT-6_wholecounts	0	0	0	0	0	0	0	0	0	0	0	0	0	0	0	0	0	0	0	0	0	0	0	0	0	0
tRNA-Thr-CGT-6_fiveprime	0	0	0	0	0	0	0	0	2.98407	0	0	1.36347	0	0	3.19443	0	0	2.81192	0	3.71001	0	5.15663	0	0	0	0
tRNA-Thr-CGT-6_threeprime	0	0	0	0	0	0	0	0	0	0	0	0	0	0	0	0	0	0	0	0	0	0	0	0	0	0
tRNA-Thr-CGT-6_other	27.2185	25.4142	12.7335	27.557	40.0806	46.2744	54.6603	83.0312	40.7823	53.0427	27.2376	88.6257	28.6644	53.4999	278.98	27.4886	27.1867	254.479	25.2085	235.586	29.7164	124.496	51.2179	23.0662	26.3902	16.6975
tRNA-Thr-CGT-6_antisense	0	0	0	0	0	0	0	0	0	0	0	0	0	0	0	0	0	0	0	0	0	0	0	0	0	0
tRNA-Thr-TGT-1_wholecounts	0	0	0	0	0	0	0	0	0	0	0	0	0	0	0	0	0	0	0	0	0	0	0	0	0	0
tRNA-Thr-TGT-1_fiveprime	1.1341	6.13445	2.31518	1.83713	2.73277	5.66626	6.24689	9.58053	0.99469	20.2067	8.07039	6.13563	2.29315	26.204	9.58329	6.87214	8.08253	0	5.51436	10.2025	4.2452	10.3133	3.20112	0	5.65503	2.4737
tRNA-Thr-TGT-1_threeprime	18.1457	10.5162	13.8911	11.9414	8.1983	67.9951	9.37033	35.1286	13.9257	16.418	49.4311	11.5895	29.811	169.234	18.1018	21.38	105.808	7.02981	127.618	4.63752	11.3205	3.68331	35.2123	15.3775	18.8501	33.3949
tRNA-Thr-TGT-1_other	30.6208	52.581	34.7276	37.6612	13.6638	81.2163	43.7282	93.6762	72.6124	40.4135	53.4663	102.942	74.5275	60.0509	80.9256	52.6864	91.8469	56.2385	74.8378	53.7952	41.037	100.923	24.0084	32.0365	20.7351	77.3031
tRNA-Thr-TGT-1_antisense	0	0	0	0	0	0	0	0	0	0	0	0	0	0	0	0	0	0	0	0	0	0	0	0	0	0
tRNA-Thr-TGT-2_wholecounts	0	0	0	0	0	0	0	0	0	0	0	0	0	0	0	0	0	0	0	0	0	0	0	0	0	0
tRNA-Thr-TGT-2_fiveprime	29.4867	22.7851	12.7335	26.6384	65.5864	1.88875	0	4.25801	16.9097	0	1.0088	8.86257	5.73289	7.64284	23.4258	10.69	7.34775	16.8715	2.3633	10.2025	4.2452	22.8365	12.8045	20.5033	9.42506	14.8422
tRNA-Thr-TGT-2_threeprime	1.1341	9.63985	2.31518	2.7557	5.46553	8.49938	0	3.19351	1.98938	10.1034	22.1936	8.86257	4.58631	38.2142	1.06481	3.81785	18.3694	0	14.9676	2.78251	1.41507	5.15663	10.4036	23.0662	3.77002	19.7896
tRNA-Thr-TGT-2_other	138.361	105.162	104.183	49.6026	64.6755	112.381	232.697	167.127	35.8088	205.856	63.5543	186.796	119.244	200.897	112.87	116.826	206.472	195.429	100.046	147.473	158.488	140.702	38.4134	28.1921	113.101	62.4609
tRNA-Thr-TGT-2_antisense	0	0	0	0	0	0	0	0	0	0	0	0	0	0	0	0	0	0	0	0	0	0	0	0	0	0
tRNA-Thr-TGT-3_wholecounts	0	0	0	0	0	0	0	0	0	0	0	0	0	0	0	0	0	0	0	0	0	0	0	0	1.88501	0
tRNA-Thr-TGT-3_fiveprime	17.0116	46.4466	70.6128	90.938	35.526	5.66626	3.12344	11.7095	5.96814	0	2.0176	1.36347	1.14658	4.36734	5.32405	8.39928	9.55208	7.02981	0	0.927503	16.9808	4.41997	8.80307	11.5331	1.88501	30.9212
tRNA-Thr-TGT-3_threeprime	27.2185	24.5378	19.679	17.4528	61.9427	47.2188	32.7962	29.8061	13.9257	70.7236	75.6599	30.6781	53.8891	508.795	51.1109	71.7757	185.163	43.5848	232.391	52.8677	59.4329	29.4665	52.8184	137.116	99.9056	109.461
tRNA-Thr-TGT-3_other	138.361	103.409	106.498	48.684	63.7646	112.381	231.135	168.191	35.8088	202.067	63.5543	182.705	122.684	201.989	109.675	116.063	207.941	192.617	100.046	141.908	155.657	140.702	40.014	28.1921	111.216	62.4609
tRNA-Thr-TGT-3_antisense	0	0	0	0	0	0	0	0	0	0	0	0	0	0	0	0	0	0	0	0	0	0	0	0	0	0
tRNA-Thr-TGT-4_wholecounts	0	0	0	0	0	0	0	0	0	0	0	0	0	0	0	0	0	0	0	0	0	0	0	0	1.88501	0
tRNA-Thr-TGT-4_fiveprime	819.958	335.642	306.761	470.306	1697.96	84.0495	163.981	176.707	259.614	108.611	65.5719	174.524	65.3549	85.163	384.396	99.2642	92.5817	572.226	58.2947	235.586	437.256	426.527	121.642	352.401	465.598	113.79
tRNA-Thr-TGT-4_threeprime	97.533	138.463	75.2432	77.1595	109.311	203.985	137.432	187.352	64.6548	356.144	338.956	72.264	284.351	3428.36	66.0182	303.138	996.355	80.1398	1435.31	108.518	192.449	69.2462	220.877	465.169	307.257	587.503
tRNA-Thr-TGT-4_other	145.165	111.296	107.656	49.6026	69.2301	114.269	246.752	177.772	39.7876	215.959	64.5631	197.022	122.684	204.173	121.388	124.462	211.615	208.082	102.41	153.038	162.733	150.279	40.8142	28.1921	126.296	67.4083
tRNA-Thr-TGT-4_antisense	0	0	0	0	0	0	0	0	0	0	0	0	0	0	0	0	0	0	0	0	0	0	0	0	0	0
tRNA-Thr-TGT-5_wholecounts	0	0	0	0	0	0	0	0	0	0	0	0	0	0	0	0	0	0	0	0	0	0	0	0	0	0
tRNA-Thr-TGT-5_fiveprime	326.622	170.888	131.965	247.094	800.701	42.4969	60.9072	54.2896	178.049	46.7281	30.264	69.5371	40.1302	26.204	129.907	40.4693	33.0649	181.369	31.5106	96.4603	226.411	195.215	17.6061	117.894	86.7105	57.5135
tRNA-Thr-TGT-5_threeprime	97.533	138.463	75.2432	77.1595	109.311	203.985	137.432	187.352	64.6548	356.144	338.956	72.264	284.351	3428.36	66.0182	303.138	996.355	80.1398	1435.31	108.518	192.449	69.2462	220.877	465.169	307.257	587.503
tRNA-Thr-TGT-5_other	145.165	111.296	107.656	49.6026	69.2301	114.269	246.752	177.772	39.7876	215.959	64.5631	197.022	122.684	204.173	121.388	124.462	211.615	208.082	102.41	153.038	162.733	150.279	40.8142	28.1921	126.296	67.4083
tRNA-Thr-TGT-5_antisense	0	0	0	0	0	0	0	0	0	0	0	0	0	0	0	0	0	0	0	0	0	0	0	0	0	0
tRNA-Thr-TGT-6_wholecounts	0	0	0	0	0	0	0	0	0	0	0	0	0	0	0	0	0	0	0	0	0	0	0	0	0	0
tRNA-Thr-TGT-6_fiveprime	809.751	333.889	294.027	464.794	1690.67	84.0495	157.734	174.578	258.619	101.034	64.5631	150.664	60.7686	82.9794	360.971	98.5006	83.0296	530.047	49.6293	225.383	430.181	413.267	121.642	343.431	337.417	110.698
tRNA-Thr-TGT-6_threeprime	94.1307	134.958	70.6128	74.4038	105.667	203.041	137.432	185.223	60.6761	354.881	336.939	67.4919	284.351	3428.36	56.4349	297.029	984.599	67.4861	1434.52	96.4603	188.204	59.6696	214.475	457.481	307.257	580.082
tRNA-Thr-TGT-6_other	5.67052	5.2581	1.15759	0	5.46553	1.88875	15.6172	8.51602	1.98938	8.84045	0	7.4991	0	2.18367	10.6481	6.87214	3.67388	7.02981	1.57553	10.2025	5.66027	5.15663	0	0	13.1951	4.9474
tRNA-Thr-TGT-6_antisense	0	0	0	0	0	0	0	0	0	0	0	0	0	0	0	0	0	0	0	0	0	0	0	0	0	0
tRNA-Trp-CCA-1_wholecounts	0	0	0	0	0	0	0	0	0	0	0	0	0	0	0	0	0	0	0	0	0	0	0	0	0	0
tRNA-Trp-CCA-1_fiveprime	6.80463	2.62905	3.47276	3.67426	15.4857	2.83313	12.4938	3.19351	3.97876	2.52584	0	2.72694	3.43973	1.09183	3.19443	0.763571	2.9391	12.6537	0	1.85501	0	2.94665	4.0014	1.28146	3.77002	0
tRNA-Trp-CCA-1_threeprime	637.367	737.887	619.309	809.257	457.283	1370.29	957.336	1484.98	374.998	1242.71	995.684	428.812	718.904	1626.83	654.858	1285.09	1634.87	625.653	3563.07	489.722	662.252	304.241	162.457	771.438	1195.1	662.951
tRNA-Trp-CCA-1_other	10.2069	7.0108	6.94553	12.8599	12.7529	7.55501	9.37033	18.0965	8.95221	7.57753	1.0088	10.9078	3.43973	12.0102	9.58329	7.63571	11.0216	12.6537	7.87766	21.3326	9.90548	22.8365	26.4092	1.28146	13.1951	9.27637
tRNA-Trp-CCA-1_antisense	0	0	0	0	0	0	0	0	0	0	0	0	0	0	0	0	0	0	0	0	0	0	0	0	0	0
tRNA-Trp-CCA-2_wholecounts	0	0	0	0	0	0	0	0	0	0	0	0	0	0	0	0	0	0	0	0	0	0	0	0	0	0
tRNA-Trp-CCA-2_fiveprime	22.6821	13.1453	24.3093	31.2312	11.842	2.83313	6.24689	7.45152	7.95752	1.26292	1.0088	6.81736	0	3.2755	26.6203	7.63571	4.40865	18.2775	14.1798	6.49252	0	7.36662	39.2137	3.84437	9.42506	11.7501
tRNA-Trp-CCA-2_threeprime	537.566	680.048	388.949	395.902	501.918	409.859	346.702	357.673	215.848	669.348	880.681	275.421	237.341	510.978	447.22	259.614	503.321	470.997	606.58	383.059	749.986	225.419	284.899	1241.73	759.66	575.135
tRNA-Trp-CCA-2_other	9.07284	7.0108	9.2607	14.6971	10.9311	7.55501	6.24689	19.1611	7.95752	10.1034	1.0088	12.953	3.43973	14.1938	14.9073	3.81785	11.7564	12.6537	11.8165	22.2601	9.90548	18.4165	26.4092	1.28146	9.42506	10.5132
tRNA-Trp-CCA-2_antisense	0	0	0	0	0	0	0	0	0	0	1.0088	0	0	0	0	0	0	0	0	0	0	0	0	0	0	0
tRNA-Trp-CCA-3_wholecounts	0	0	0	0	0	0	0	0	0	0	0	0	0	0	0	0	0	0	0	0	0	0	0	0	0	0
tRNA-Trp-CCA-3_fiveprime	0	6.13445	4.63035	4.59283	17.3075	3.7775	3.12344	2.12901	4.97345	3.78876	0	0	0	1.09183	5.32405	1.52714	3.67388	8.43577	0	0	0	4.41997	1.60056	0	3.77002	0
tRNA-Trp-CCA-3_threeprime	637.367	737.887	619.309	809.257	457.283	1370.29	957.336	1484.98	374.998	1242.71	995.684	428.812	718.904	1626.83	654.858	1285.09	1634.87	625.653	3563.07	489.722	662.252	304.241	162.457	771.438	1195.1	662.951
tRNA-Trp-CCA-3_other	10.2069	7.0108	6.94553	12.8599	12.7529	7.55501	9.37033	18.0965	8.95221	7.57753	1.0088	10.9078	3.43973	12.0102	9.58329	7.63571	11.0216	12.6537	7.87766	21.3326	9.90548	22.8365	26.4092	1.28146	13.1951	9.27637
tRNA-Trp-CCA-3_antisense	0	0	0	0	0	0	0	0	0	0	0	0	0	0	0	0	0	0	0	0	0	0	0	0	0	0
tRNA-Trp-CCA-4_wholecounts	0	0	0	0	0	0	0	0	0	0	0	0	0	0	0	0	0	0	0	0	0	0	0	0	0	0
tRNA-Trp-CCA-4_fiveprime	0	6.13445	4.63035	4.59283	15.4857	3.7775	3.12344	2.12901	4.97345	3.78876	0	0	0	1.09183	5.32405	1.52714	2.9391	8.43577	0	0	0	4.41997	1.60056	0	1.88501	0
tRNA-Trp-CCA-4_threeprime	802.946	1126.99	632.043	828.547	812.543	1654.55	965.144	1493.5	757.954	2062.35	2412.04	432.221	763.62	1801.53	664.441	1299.6	1650.3	686.109	3585.12	553.719	1515.54	338.864	428.149	2687.22	1227.14	1418.05
tRNA-Trp-CCA-4_other	2.26821	3.5054	1.15759	3.67426	6.37646	3.7775	4.68517	2.12901	7.95752	7.57753	3.0264	0.681736	1.14658	3.2755	6.38886	3.81785	2.9391	0	3.93883	2.78251	5.66027	8.83994	24.8087	1.28146	9.42506	3.09212
tRNA-Trp-CCA-4_antisense	0	0	0	0	0	0	0	0	0	0	0	0	0	0	0	0	0	0	0	0	0	0	0	0	0	0
tRNA-Trp-CCA-5_wholecounts	0	0	0	0	0	0	0	0	0	0	0	0	0	0	0	0	0	0	0	0	0	0	0	0	0	0
tRNA-Trp-CCA-5_fiveprime	0	0	0	0	0	0	0	0	0	0	0	0	0	0	3.19443	0	0	0	0	0	0	2.20999	0.800279	0	0	0
tRNA-Trp-CCA-5_threeprime	637.367	737.887	619.309	809.257	457.283	1370.29	957.336	1483.92	374.998	1242.71	989.631	428.812	718.904	1626.83	654.858	1285.09	1634.87	624.247	3561.49	483.229	662.252	304.241	162.457	771.438	1195.1	662.951
tRNA-Trp-CCA-5_other	10.2069	5.2581	6.94553	12.8599	10.9311	6.61063	4.68517	15.9675	5.96814	6.3146	1.0088	10.9078	3.43973	8.73467	9.58329	6.87214	9.55208	12.6537	7.0899	19.4776	9.90548	15.4699	26.4092	0	3.77002	8.03952
tRNA-Trp-CCA-5_antisense	0	0	0	0	0	0	0	0	0	0	0	0	0	0	0	0	0	0	0	0	0	0	0	0	0	0
tRNA-Tyr-GTA-1_wholecounts	0	0	0	0	0	0	0	0	0	0	0	0	0	0	0	0	0	0	0	0	0	0	0	0	0	0
tRNA-Tyr-GTA-1_fiveprime	55.5711	47.3229	47.4611	21.127	28.2386	77.4388	34.3579	67.0637	32.8248	50.5168	33.2903	15.6799	65.3549	36.0305	24.4906	34.3607	30.1258	21.0894	48.8415	27.8251	21.226	30.2031	9.60335	11.5331	11.3101	6.18425
tRNA-Tyr-GTA-1_threeprime	180.323	362.809	192.16	194.736	114.776	333.365	31.2344	262.932	115.384	143.973	246.147	34.7685	223.583	177.969	55.3701	207.691	174.876	67.4861	192.215	94.6053	154.242	30.9398	162.457	266.543	120.641	484.227
tRNA-Tyr-GTA-1_other	29.4867	10.5162	10.4183	13.7785	10.9311	26.4425	35.9196	14.903	7.95752	29.0472	4.03519	25.2242	17.1987	12.0102	6.38886	14.5078	15.4303	14.0596	20.4819	12.985	11.3205	12.5233	5.60196	23.0662	37.7002	6.80267
tRNA-Tyr-GTA-1_antisense	0	0	0	0	0	0	0	0	0	0	0	0	0	0	0	0	0	0	0	0	0	0	0	0	0	0
tRNA-Tyr-GTA-10_wholecounts	0	0	0	0	0	0	0	0	0	0	0	0	0	0	0	0	0	0	0	0	0	0	0	0	0	0
tRNA-Tyr-GTA-10_fiveprime	1.1341	0	0	0	0	0	0	0	0	0	0	0.681736	0	0	0	0	0	0	0	0	0	0	0	0	0	0
tRNA-Tyr-GTA-10_threeprime	0	0	0	0	0	0	0	0	0	0	0	0	0	0	0	0	0	0	0	0	0	0	0	0	0	0
tRNA-Tyr-GTA-10_other	0	1.7527	3.47276	0.918566	0.910922	0	0	1.0645	0	2.52584	0	0	0	1.09183	0	6.87214	1.46955	0	1.57553	0	0	0	0	0	0	0.618425
tRNA-Tyr-GTA-10_antisense	0	0	0	0	0	0	0	0	0	0	0	0	0	0	0	0	0	0	0	0	0	0	0	0	0	0
tRNA-Tyr-GTA-11_wholecounts	0	0	0	0	0	0	0	0	0	0	0	0	0	0	0	0	0	0	0	0	0	0	0	0	0	0
tRNA-Tyr-GTA-11_fiveprime	3.40231	1.7527	1.15759	0	0	0.944376	0	3.19351	2.98407	0	0	0	2.29315	3.2755	1.06481	1.52714	5.8782	2.81192	5.51436	1.85501	1.41507	0.736662	9.60335	7.68875	0	1.85527
tRNA-Tyr-GTA-11_threeprime	0	0	0	0	0	0	0	0	0	0	0	0	0	0	0	0	0	0	0	0	0	0	0	0	0	0
tRNA-Tyr-GTA-11_other	2.26821	0.87635	3.47276	0	1.82184	0	0	4.25801	1.98938	3.78876	0	1.36347	0	0	3.19443	0.763571	2.9391	8.43577	1.57553	7.42003	1.41507	0.736662	5.60196	1.28146	0	0.618425
tRNA-Tyr-GTA-11_antisense	0	0	0	0	0	0	0	0	0	0	0	0	0	0	0	0	0	0	0	0	0	0	0	0	0	0
tRNA-Tyr-GTA-2_wholecounts	0	0	0	0	0	0	0	0	0	0	0	0.681736	0	0	0	0	0	0	0	0	0	4.41997	0	0	0	0
tRNA-Tyr-GTA-2_fiveprime	55.5711	47.3229	47.4611	21.127	28.2386	77.4388	34.3579	67.0637	32.8248	50.5168	33.2903	15.6799	65.3549	36.0305	24.4906	34.3607	30.1258	21.0894	48.8415	27.8251	21.226	30.2031	9.60335	11.5331	11.3101	6.18425
tRNA-Tyr-GTA-2_threeprime	361.779	655.51	429.465	439.993	237.751	851.827	82.7713	574.832	271.55	324.571	611.332	118.622	499.908	411.621	158.657	427.6	418.822	146.22	521.501	237.441	369.333	114.919	458.56	644.573	246.937	1004.32
tRNA-Tyr-GTA-2_other	29.4867	10.5162	15.0486	17.4528	10.9311	26.4425	35.9196	13.8385	7.95752	29.0472	6.05279	25.2242	17.1987	13.102	6.38886	15.2714	17.6346	14.0596	22.8452	13.9125	11.3205	12.5233	5.60196	23.0662	41.4703	6.80267
tRNA-Tyr-GTA-2_antisense	0	0	0	0	0	0	0	0	0	0	0	0	0	0	0	0	0	0	0	0	0	0	0	0	0	0
tRNA-Tyr-GTA-3_wholecounts	0	0	0	0	0	0	0	0	0	0	0	2.72694	0	0	0	0	0	0	0	0	0	2.94665	0	0	0	0
tRNA-Tyr-GTA-3_fiveprime	55.5711	47.3229	47.4611	21.127	28.2386	77.4388	34.3579	67.0637	32.8248	50.5168	33.2903	15.6799	65.3549	36.0305	24.4906	34.3607	30.1258	21.0894	48.8415	27.8251	21.226	30.2031	9.60335	11.5331	11.3101	6.18425
tRNA-Tyr-GTA-3_threeprime	13.6093	28.9196	9.2607	6.42996	1.82184	50.9963	3.12344	18.0965	14.9203	22.7326	47.4135	4.77215	17.1987	64.4182	7.45367	52.6864	19.1042	4.21788	16.5431	11.13	11.3205	2.20999	46.4162	14.096	0	64.9346
tRNA-Tyr-GTA-3_other	29.4867	10.5162	10.4183	13.7785	10.9311	26.4425	35.9196	14.903	7.95752	29.0472	4.03519	25.2242	17.1987	12.0102	6.38886	14.5078	15.4303	14.0596	20.4819	12.985	11.3205	12.5233	5.60196	23.0662	37.7002	6.80267
tRNA-Tyr-GTA-3_antisense	0	0	0	0	0	0	0	0	0	0	0	0	0	0	0	0	0	0	0	0	0	0	0	0	0	0
tRNA-Tyr-GTA-4_wholecounts	0	0	0	0	0	0	0	0	0	0	0	0	0	0	0	0	0	0	0	0	0	0	0	0	0	0
tRNA-Tyr-GTA-4_fiveprime	13.6093	9.63985	18.5214	6.42996	20.0403	21.7206	1.56172	2.12901	17.9044	5.05168	3.0264	10.9078	8.02604	4.36734	4.25924	4.58143	10.2869	7.02981	6.30213	18.5501	1.41507	10.3133	4.80168	1.28146	1.88501	4.32897
tRNA-Tyr-GTA-4_threeprime	0	0	0	1.83713	0.910922	0	0	0	0	0	0	0	2.29315	1.09183	0	0	0.734775	0	0	0.927503	1.41507	0	0	0	0	0.618425
tRNA-Tyr-GTA-4_other	20.4139	5.2581	12.7335	9.18566	9.10922	10.3881	3.12344	13.8385	3.97876	8.84045	1.0088	20.4521	10.3192	6.551	13.8425	9.92642	8.08253	8.43577	14.9676	23.1876	8.49041	10.3133	5.60196	17.9404	9.42506	8.03952
tRNA-Tyr-GTA-4_antisense	0	0	0	0	0	0	0	0	0	0	0	0	0	0	0	0	0	0	0	0	0	0	0	0	0	0
tRNA-Tyr-GTA-5_wholecounts	3.40231	0	8.10311	0	0	1.88875	3.12344	0	0	1.26292	0	62.038	0	0	6.38886	0.763571	0	11.2477	0	7.42003	0	10.3133	0	0	1.88501	0
tRNA-Tyr-GTA-5_fiveprime	13.6093	9.63985	18.5214	6.42996	20.0403	21.7206	1.56172	2.12901	17.9044	5.05168	3.0264	10.9078	8.02604	4.36734	4.25924	4.58143	10.2869	7.02981	6.30213	18.5501	1.41507	10.3133	4.80168	1.28146	1.88501	4.32897
tRNA-Tyr-GTA-5_threeprime	361.779	655.51	429.465	439.993	237.751	851.827	82.7713	574.832	271.55	324.571	611.332	118.622	499.908	411.621	158.657	427.6	418.822	146.22	521.501	237.441	369.333	114.919	458.56	644.573	246.937	1004.32
tRNA-Tyr-GTA-5_other	20.4139	5.2581	15.0486	12.8599	9.10922	10.3881	3.12344	13.8385	4.97345	8.84045	3.0264	20.4521	10.3192	6.551	13.8425	10.69	10.2869	8.43577	15.7553	23.1876	8.49041	10.3133	5.60196	17.9404	11.3101	8.03952
tRNA-Tyr-GTA-5_antisense	0	0	0	0	0	0	0	0	0	0	0	0	0	0	0	0	0	0	0	0	0	0	0	0	0	0
tRNA-Tyr-GTA-6_wholecounts	0	0	0	0	0	0	0	0	0	0	0	0	0	0	0	0	0	0	0	0	0	0	0	0	0	0
tRNA-Tyr-GTA-6_fiveprime	13.6093	9.63985	18.5214	6.42996	20.0403	21.7206	1.56172	2.12901	17.9044	5.05168	3.0264	10.9078	8.02604	4.36734	4.25924	4.58143	10.2869	7.02981	6.30213	18.5501	1.41507	10.3133	4.80168	1.28146	1.88501	4.32897
tRNA-Tyr-GTA-6_threeprime	13.6093	28.9196	9.2607	6.42996	1.82184	50.9963	3.12344	18.0965	14.9203	22.7326	47.4135	4.77215	17.1987	64.4182	7.45367	52.6864	19.1042	4.21788	16.5431	11.13	11.3205	2.20999	46.4162	14.096	0	64.9346
tRNA-Tyr-GTA-6_other	20.4139	5.2581	10.4183	9.18566	9.10922	10.3881	3.12344	14.903	4.97345	8.84045	1.0088	20.4521	10.3192	5.45917	13.8425	9.92642	8.08253	8.43577	13.392	22.2601	8.49041	10.3133	5.60196	17.9404	7.54005	8.03952
tRNA-Tyr-GTA-6_antisense	0	0	0	0	0	0	0	0	0	0	0	0	0	0	0	0	0	0	0	0	0	0	0	0	0	0
tRNA-Tyr-GTA-7_wholecounts	0	0	0	0	0	0	0	0	0	0	0	0	0	0	0	0	0	0	0	0	0	0	0	0	0	0
tRNA-Tyr-GTA-7_fiveprime	13.6093	9.63985	18.5214	6.42996	20.0403	21.7206	1.56172	2.12901	17.9044	5.05168	3.0264	10.9078	8.02604	4.36734	4.25924	4.58143	10.2869	7.02981	6.30213	18.5501	1.41507	10.3133	4.80168	1.28146	1.88501	4.32897
tRNA-Tyr-GTA-7_threeprime	265.38	539.832	375.058	396.821	136.638	779.11	73.401	525.864	175.065	205.856	368.211	96.1248	479.269	360.305	143.749	394.003	393.105	97.0113	482.901	187.356	145.752	92.8194	339.318	194.782	214.891	828.689
tRNA-Tyr-GTA-7_other	18.1457	4.38175	8.10311	6.42996	7.28738	10.3881	1.56172	10.645	3.97876	8.84045	1.0088	15.6799	6.87946	6.551	13.8425	9.16285	8.08253	4.21788	8.66543	22.2601	8.49041	9.5766	2.40084	8.97021	3.77002	8.03952
tRNA-Tyr-GTA-7_antisense	0	0	0	0	0	0	0	0	0	0	0	0	0	0	0	0	0	0	0	0	0	0	0	0	0	0
tRNA-Tyr-GTA-8_wholecounts	0	0	0	0	0	0	0	0	0	0	0	0	0	0	0	0	0	0	0	0	0	0	0	0	0	0
tRNA-Tyr-GTA-8_fiveprime	47.6324	38.5594	45.1459	10.1042	18.2184	70.8282	23.4258	61.7412	15.915	50.5168	31.2727	6.13563	64.2083	26.204	12.7777	28.2521	27.9215	18.2775	44.9027	9.27503	21.226	16.9432	5.60196	11.5331	7.54005	1.85527
tRNA-Tyr-GTA-8_threeprime	183.725	364.562	194.475	234.234	125.707	333.365	34.3579	262.932	119.363	143.973	249.173	68.1736	227.022	182.336	142.685	207.691	224.106	85.7636	205.607	142.836	162.733	52.303	162.457	269.106	137.606	491.029
tRNA-Tyr-GTA-8_other	29.4867	10.5162	10.4183	13.7785	10.9311	26.4425	35.9196	14.903	7.95752	29.0472	4.03519	25.2242	17.1987	12.0102	6.38886	14.5078	15.4303	14.0596	20.4819	12.985	11.3205	12.5233	5.60196	23.0662	37.7002	6.80267
tRNA-Tyr-GTA-8_antisense	0	0	0	0	0	0	0	0	0	0	0	0	0	0	0	0	0	0	0	0	0	0	0	0	0	0
tRNA-Tyr-GTA-9_wholecounts	0	0	0	0	0	0	0	0	0	0	0	0	0	0	0	0	0	0	0	0	0	0	0	0	0	0
tRNA-Tyr-GTA-9_fiveprime	2.26821	1.7527	0	0	2.73277	0.944376	0	1.0645	5.96814	1.26292	1.0088	0.681736	3.43973	0	0	0.763571	5.8782	0	1.57553	1.85501	0	2.94665	0.800279	0	0	0
tRNA-Tyr-GTA-9_threeprime	0	0	0	0	0	0	0	0	0	0	0	0	0	0	0	0	0	0	0	0	0	0	0	0	0	0
tRNA-Tyr-GTA-9_other	14.7434	3.5054	3.47276	2.7557	6.37646	4.72188	1.56172	8.51602	3.97876	8.84045	0	10.226	6.87946	1.09183	12.7777	7.63571	5.8782	4.21788	3.93883	17.6226	2.83014	4.41997	0	2.56292	3.77002	3.09212
tRNA-Tyr-GTA-9_antisense	0	0	0	0	0	0	0	0	0	0	0	0	0	0	0	0	0	0	0	0	0	0	0	0	0	0
tRNA-Und-NNN-3_wholecounts	0	0	0	0	0	0	0	0	0	0	0	0	0	0	0	0	0	0	0	0	0	0	0	0	0	0
tRNA-Und-NNN-3_fiveprime	3.40231	2.62905	4.63035	8.26709	25.5058	1.88875	0	12.774	0	3.78876	7.06159	2.72694	3.43973	2.18367	6.38886	1.52714	0.734775	0	4.7266	10.2025	4.2452	0.736662	9.60335	16.659	0	10.5132
tRNA-Und-NNN-3_threeprime	0	0	0	0	0	0	0	0	0	0	0	0	0	0	0	0	0	0	0	0	0	0	0	0	0	0
tRNA-Und-NNN-3_other	0	0	0	0	0	0	0	0	0	0	0	0	0	1.09183	0	0	0	0	0	0	0	0	0	0	0	0
tRNA-Und-NNN-3_antisense	0	0	0	0	0	0	0	0	0	0	0	0	0	0	0	0	0	0	0	0	0	0	0	0	0	0
tRNA-Und-NNN-4_wholecounts	0	0	0	0	0	0	0	0	0	0	0	0	0	0	0	0	0	0	0	0	0	0	0	0	0	0
tRNA-Und-NNN-4_fiveprime	0	0	0	0	0	0	0	0	0	0	0	0	0	0	0	0	0	0	0	0	1.41507	0	0	0	0	0
tRNA-Und-NNN-4_threeprime	0	7.0108	0	0	0.910922	3.7775	0	0	1.98938	1.26292	6.05279	0	0	1.09183	0	0	0	0	0.787766	0	0	0	0.800279	5.12583	0	8.03952
tRNA-Und-NNN-4_other	0	0	0	0	0	0	0	0	0	0	0	0	0	0	0	0	0	0	0	0	0	0	0	0	0	0
tRNA-Und-NNN-4_antisense	0	0	0	0	0	0	0	0	0	0	0	0	0	0	0	0	0	0	0	0	0	0	0	0	0	0
tRNA-Val-AAC-1_wholecounts	0	0	0	0	0	1.88875	4.68517	1.0645	0	0	1.0088	0	0	0	0	0	0.734775	0	1.57553	0	0	0	0	0	0	0
tRNA-Val-AAC-1_fiveprime	9215.73	5651.58	4459.03	6454.76	12098.9	49201	98758.6	98041.8	70529.5	149752	34893.3	18110.3	54837.3	121619	46673.8	58589.6	51002.9	59584.6	35984.4	30349.8	7502.69	54140.2	3850.94	7818.18	2442.97	4419.26
tRNA-Val-AAC-1_threeprime	1648.99	2198.76	1273.35	1351.21	922.764	804.608	1122.88	1451.98	570.952	1573.6	1106.65	723.322	1101.86	1852.84	794.348	1037.69	1515.11	672.05	1473.12	1071.27	2373.07	523.03	2590.5	2150.29	4165.88	3079.14
tRNA-Val-AAC-1_other	782.532	375.078	427.15	341.707	744.223	395.694	345.141	564.186	363.062	328.359	344	365.411	272.885	532.815	501.526	437.526	677.463	1323.01	542.771	603.805	1003.28	290.245	276.897	296.017	194.156	157.698
tRNA-Val-AAC-1_antisense	0	0	0	0	0	0	0	1.0645	0	0	0	0	0	0	0	0	0	0	0	0	0	0	0	0	0	0
tRNA-Val-AAC-2_wholecounts	0	0	0	0	0	1.88875	7.80861	1.0645	0	0	1.0088	0	1.14658	0	0	0	0	0	0	0	0	0	0	0	0	0.618425
tRNA-Val-AAC-2_fiveprime	2573.28	1965.65	1771.11	3366.54	7013.19	10465.6	23363.4	23498.9	16459.1	24404.7	8293.33	9272.98	9728.71	20157.4	23580.2	12778.4	10071.6	33217.2	10819.2	15387.3	2532.97	24203.8	3534.83	3231.84	1206.41	1260.97
tRNA-Val-AAC-2_threeprime	1648.99	2198.76	1273.35	1351.21	922.764	804.608	1122.88	1451.98	570.952	1573.6	1108.67	723.322	1101.86	1852.84	794.348	1037.69	1515.11	672.05	1473.12	1071.27	2373.07	523.03	2590.5	2150.29	4165.88	3078.52
tRNA-Val-AAC-2_other	773.459	361.933	413.259	321.498	734.203	341.864	277.987	508.832	345.157	314.467	320.798	325.188	244.221	477.131	391.85	389.421	556.225	1289.27	484.476	444.274	993.378	219.525	267.293	289.61	186.616	148.422
tRNA-Val-AAC-2_antisense	0	0	0	0	0	0	0	0	0	0	0	0	0	0	0	0	0	0	0	0	0	0	0	0	0	0
tRNA-Val-AAC-3_wholecounts	0	0	0	0	0	0	0	0	0	0	0	0	0	0	0	0	0	0	0	0	0	0	0	0	0	0
tRNA-Val-AAC-3_fiveprime	9126.14	5616.53	4372.21	6426.29	12055.1	48293.5	97543.6	97370.1	70423.1	148624	33438.6	17119.1	52843.4	118257	46284.1	57465.6	49919.1	58693.3	32022.7	29731.1	7460.24	53159	3829.34	7778.45	2384.54	4341.96
tRNA-Val-AAC-3_threeprime	2.26821	5.2581	0	0.918566	1.82184	3.7775	3.12344	1.0645	0.99469	0	1.0088	3.40868	1.14658	2.18367	1.06481	0.763571	1.46955	0	1.57553	0	4.2452	2.20999	4.80168	6.40729	7.54005	16.6975
tRNA-Val-AAC-3_other	24.9503	20.1561	16.2062	25.7198	20.0403	62.3288	90.5799	81.9667	23.8726	27.7843	42.3695	53.1754	32.1042	79.7039	130.972	52.6864	150.629	59.0504	74.05	178.081	24.0562	86.1894	21.6075	15.3775	16.9651	25.9738
tRNA-Val-AAC-3_antisense	0	0	0	0	0	0	0	1.0645	0	0	0	0	0	0	0	0	0	0	0	0	0	0	0	0	0	0
tRNA-Val-AAC-4_wholecounts	0	0	0	0	0	0	0	0	0	0	0	0	0	0	0	0	0	0	0	0	0	0	0	0	0	0
tRNA-Val-AAC-4_fiveprime	9113.66	5615.65	4369.89	6425.37	12053.3	48271.8	97467.1	97340.3	70422.1	148584	33384.2	17061.8	52812.5	118223	46206.4	57437.3	49903	58656.7	31949.4	29696.8	7453.16	53109.6	3826.94	7775.89	2378.88	4333.92
tRNA-Val-AAC-4_threeprime	1616.1	2034.88	1266.4	1338.35	862.643	769.666	1115.07	1440.27	431.695	1534.45	925.068	665.374	1083.52	1836.46	729.395	1003.33	1488.65	594.722	1466.82	905.243	2266.94	376.434	2539.29	1803.01	4156.45	2744.57
tRNA-Val-AAC-4_other	18.1457	17.527	12.7335	26.6384	17.3075	57.6069	90.5799	71.3217	24.8672	22.7326	35.3079	48.4033	32.1042	68.7855	125.648	51.9228	134.464	53.4265	62.2335	174.371	14.1507	74.4028	16.8059	11.5331	9.42506	16.079
tRNA-Val-AAC-4_antisense	0	0	0	0	0	0	0	1.0645	0	0	0	0	0	0	0	0	0	0	0	0	0	0	0	0	0	0
tRNA-Val-AAC-5_wholecounts	0	0	0	0	0	0	0	0	0	0	0	0	0	0	0	0	0	0	0	0	0	0	0	0	0	0
tRNA-Val-AAC-5_fiveprime	388.998	548.595	927.228	2603.22	651.309	1308.91	163.981	7283.33	2269.88	221.011	279.437	90.6709	267.152	242.387	310.925	1752.4	292.44	262.915	319.045	126.14	74.9986	295.401	24.8087	170.434	32.0452	157.08
tRNA-Val-AAC-5_threeprime	0	0	0	1.83713	0	0	1.56172	0	0	0	1.0088	0	0	0	0	1.52714	0	0	0	0.927503	1.41507	0	0	0	1.88501	1.23685
tRNA-Val-AAC-5_other	766.655	356.674	410.944	314.15	731.471	336.198	256.122	492.865	339.189	305.627	307.684	314.962	239.635	461.846	371.619	387.13	542.264	1269.58	478.962	425.724	990.548	211.422	259.291	285.765	182.846	140.382
tRNA-Val-AAC-5_antisense	0	0	0	0	0	0	0	0	0	0	0	0	0	0	0	0	0	0	0	0	0	0	0	0	0	0
tRNA-Val-AAC-6_wholecounts	0	0	0	0	0	0	0	0	0	0	0	0	0	0	0	0	0	0	0	0	0	0	0	0	0	0
tRNA-Val-AAC-6_fiveprime	22.6821	29.7959	46.3035	39.4983	58.299	10.3881	18.7407	18.0965	12.931	18.9438	8.07039	103.624	9.17262	8.73467	210.832	19.8528	16.8998	97.0113	17.3309	155.821	66.5082	165.749	163.257	48.6954	33.9302	35.2502
tRNA-Val-AAC-6_threeprime	0	0.87635	0	0	0.910922	0	0	0	0	0	0	0	0	0	0	0	0	0	0	0	0	0	0	0	0	1.23685
tRNA-Val-AAC-6_other	0	0	0	0	0	0	0	0	0	0	0	0	0	0	0	0	0	0	0	0	0	0	0	0	0	0
tRNA-Val-AAC-6_antisense	0	0	0	0	0	0	0	0	0	0	0	0	0	0	0	0	0	0	0	0	0	0	0	0	0	0
tRNA-Val-CAC-1_wholecounts	0	0	0	0	0	2.83313	6.24689	3.19351	0	0	2.0176	6.81736	0	0	0	1.52714	2.20433	1.40596	1.57553	0.927503	0	0	0	0	0	0
tRNA-Val-CAC-1_fiveprime	12217.7	6380.7	6087.75	6792.8	13924.4	58543.8	159124	104007	75478.1	183889	44242.9	36373.4	62255.7	141075	57270.8	65860.3	60151.6	85150.6	46268.7	57189.9	9292.75	78895.7	4018.2	8342.29	3896.32	4769.91
tRNA-Val-CAC-1_threeprime	1650.12	2199.64	1273.35	1351.21	923.675	804.608	1124.44	1451.98	570.952	1573.6	1106.65	725.367	1105.3	1855.03	795.413	1039.98	1515.84	672.05	1473.12	1069.41	2373.07	531.133	2590.5	2150.29	4171.53	3078.52
tRNA-Val-CAC-1_other	822.226	418.019	464.193	364.671	767.907	460.855	471.64	622.734	394.892	420.553	399.484	422.676	339.387	702.049	580.321	512.356	819.274	1448.14	652.27	751.278	1086.77	364.648	339.318	321.646	260.132	190.475
tRNA-Val-CAC-1_antisense	0	0	0	0	0	0	0	0	0	0	0	0	0	0	0	0	0	0	0	0	0	0	0	0	0	0
tRNA-Val-CAC-11_wholecounts	0	0	0	0	0	0	0	0	0	0	0	0	0	0	0	0	0	0	0	0	0	0	0	0	0	0
tRNA-Val-CAC-11_fiveprime	0	0	0	0	0	0	1.56172	0	0	0	0	3.40868	0	0	0	0	0	0	0	0	0	0	0.800279	0	0	0
tRNA-Val-CAC-11_threeprime	0	0	0	0	0	0	0	0	0	0	0	0	0	0	0	0	0	0	0	0	0	0	0	0	0	0
tRNA-Val-CAC-11_other	0	0	0	0	0	0	0	0	0	0	0	0	0	0	0	0	0	0	0	0	0	0	0	0	0	0
tRNA-Val-CAC-11_antisense	0	0	0	0	0	0	0	0	0	0	0	0	0	0	0	0	0	0	0	0	0	0	0	0	0	0
tRNA-Val-CAC-13_wholecounts	0	0	0	0	0	0	0	0	0	0	0	0	0	0	0	0	0	0	0	0	0	0	0	0	0	0
tRNA-Val-CAC-13_fiveprime	0	0	0	0	0	0	0	0	0.99469	0	0	0	0	0	0	0	0	0	0.787766	0	0	0	0	0	0	0.618425
tRNA-Val-CAC-13_threeprime	0	0	2.31518	0	0	0.944376	0	0	0	0	0	15.6799	0	0	0	0	0	0	0	0	0	0	0	0	0	0
tRNA-Val-CAC-13_other	0	0	0	0	0	0	0	0	0	0	0	0	0	0	0	0	0	0	0.787766	0	0	0	0	0	0	0
tRNA-Val-CAC-13_antisense	0	0	0	0	0	0	0	0	0	0	0	0	0	0	0	0	0	0	0	0	0	0	0	0	0	0
tRNA-Val-CAC-2_wholecounts	0	0	0	0	0	0	0	0	0	0	0	0	0	0	0	0	0	0	0	0	0	0	0	0	0	0
tRNA-Val-CAC-2_fiveprime	2351	755.414	861.245	1046.25	1765.37	6437.81	21937.5	13928	14788.1	17073.4	3188.81	4579.9	2066.13	11534.1	9045.56	4311.12	4756.93	8736.64	2502.73	9192.49	573.103	9851.38	284.099	574.093	343.072	478.661
tRNA-Val-CAC-2_threeprime	166.713	104.286	72.928	44.0912	85.6267	111.436	82.7713	116.031	53.7133	102.297	97.8534	48.4033	38.9836	107	47.9165	67.1942	99.9294	33.7431	87.442	76.0553	120.281	22.8365	161.656	129.427	228.086	141.001
tRNA-Val-CAC-2_other	822.226	418.019	464.193	364.671	767.907	460.855	471.64	622.734	394.892	420.553	399.484	422.676	339.387	702.049	580.321	512.356	819.274	1448.14	652.27	751.278	1086.77	364.648	339.318	321.646	260.132	190.475
tRNA-Val-CAC-2_antisense	0	0	0	0	0	0	0	0	0	0	0	0	0	0	0	0	0	0	0	0	0	0	0	0	0	0
tRNA-Val-CAC-3_wholecounts	38.5596	49.952	111.128	94.6123	20.9512	112.381	40.6048	87.2892	19.8938	7.57753	19.1672	211.338	37.837	7.64284	36.2035	61.0857	30.8606	139.19	25.9963	383.986	4.2452	71.4562	82.4288	1.28146	16.9651	43.9082
tRNA-Val-CAC-3_fiveprime	53770.2	50738	51288.1	101404	158507	85425.4	94998	349821	213149	107746	23592.8	52040.3	42353.4	62126.4	82096.9	89476.8	41052.6	156065	52529	99289.2	56250.4	91278.3	18644.1	30400	21140.4	27672
tRNA-Val-CAC-3_threeprime	116.813	221.717	135.438	168.098	82.8939	60.4401	51.5368	95.8053	47.7451	113.663	80.7039	48.4033	73.3809	156.132	41.5276	84.7564	125.647	102.635	109.499	155.821	186.789	74.4028	658.63	167.871	103.676	385.279
tRNA-Val-CAC-3_other	806.348	405.75	442.198	348.137	767.907	397.582	349.826	540.767	378.977	390.243	346.018	353.821	295.817	601.6	426.989	448.98	645.867	1355.35	563.253	487.867	1074.04	249.728	347.321	321.646	245.051	174.396
tRNA-Val-CAC-3_antisense	0	0	0	0	0	0	0	0	0	1.26292	0	0	0	0	0	0	0	0	0	0	0	0	0	0	0	0
tRNA-Val-CAC-4_wholecounts	0	0	0	0	0	0	0	0	0	0	0	0	0	0	0	0	0	0	0	0	0	0	0	0	0	0
tRNA-Val-CAC-4_fiveprime	12218.8	6380.7	6087.75	6792.8	13926.2	58552.3	159129	104009	75479.1	183896	44251.9	36376.8	62263.7	141075	57272.9	65864.1	60155.3	85156.3	46278.1	57191.7	9292.75	78896.5	4018.2	8342.29	3896.32	4769.91
tRNA-Val-CAC-4_threeprime	3.40231	24.5378	8.10311	4.59283	1.82184	2.83313	1.56172	3.19351	6.96283	22.7326	15.132	4.77215	2.29315	9.8265	7.45367	2.29071	5.14343	0	8.66543	1.85501	2.83014	3.68331	10.4036	25.6292	7.54005	30.9212
tRNA-Val-CAC-4_other	822.226	418.019	464.193	363.752	767.907	461.8	471.64	622.734	394.892	420.553	399.484	419.268	339.387	702.049	581.386	512.356	818.539	1441.11	652.27	751.278	1086.77	367.594	339.318	321.646	260.132	192.949
tRNA-Val-CAC-4_antisense	0	0	0	0	0	0	0	0	0	0	0	0	0	0	0	0	0	0	0	0	0	0	0	0	0	0
tRNA-Val-CAC-5_wholecounts	0	0	0	0	0	0	0	0	0	0	0	0	0	0	0	0	0	0	0	0	0	0	0	0	0	0
tRNA-Val-CAC-5_fiveprime	12018.1	6314.98	5912.96	6747.79	13857.9	56747.6	157139	102830	75314.9	181443	41218.5	34544.9	58356.2	133147	56421.1	63561.2	58031.8	83552.1	39188.2	56004.5	9217.75	77012.8	3970.99	8224.4	3802.07	4626.44
tRNA-Val-CAC-5_threeprime	1631.98	2192.63	1266.4	1339.27	911.833	799.886	1115.07	1440.27	568.963	1564.76	1091.52	665.374	1085.81	1841.92	729.395	1003.33	1488.65	607.375	1466.82	917.301	2363.16	377.171	2580.9	2131.06	4156.45	3055.02
tRNA-Val-CAC-5_other	26.0844	23.6615	25.4669	29.3941	21.8621	67.9951	135.87	81.9667	34.8141	49.2539	51.4487	71.5823	43.5699	100.449	161.851	61.0857	175.611	120.913	85.8665	275.468	16.9808	107.553	28.0098	15.3775	9.42506	14.8422
tRNA-Val-CAC-5_antisense	0	0	0	0	0	0	0	0	0	0	0	0	0	0	0	0	0	0	0	0	0	0	0	0	0	0
tRNA-Val-CAC-6_wholecounts	0	0	0	0	0	0	0	0	0	0	0	0	0	0	0	0	0	0	0	0	0	0	0	0	0	0
tRNA-Val-CAC-6_fiveprime	19.2798	11.3926	24.3093	5.5114	9.10922	193.597	132.746	188.417	30.8354	238.692	413.607	242.016	534.305	679.121	93.7033	342.843	245.415	251.667	854.726	97.3878	2.83014	222.472	4.80168	24.3477	5.65503	14.2238
tRNA-Val-CAC-6_threeprime	2.26821	9.63985	0	0.918566	0	5.66626	0	1.0645	2.98407	0	3.0264	3.40868	0	2.18367	1.06481	0.763571	0.734775	0	1.57553	0	2.83014	0	4.0014	3.84437	5.65503	14.2238
tRNA-Val-CAC-6_other	813.153	426.782	465.35	372.019	787.948	479.743	476.325	624.863	411.802	418.027	403.519	413.814	360.025	745.723	570.738	510.065	834.704	1449.55	656.997	746.64	1099.51	363.911	312.909	301.143	260.132	184.909
tRNA-Val-CAC-6_antisense	0	0	0	0	0	0	0	0	0	0	0	0	0	0	0	0	0	0	0	0	0	0	0	0	0	0
tRNA-Val-CAC-7_wholecounts	0	0	0	0	0	0	0	0	0	0	0	0	0	0	0	0	0	0	0	0	0	0	0	0	0	0
tRNA-Val-CAC-7_fiveprime	20.4139	13.1453	33.57	43.1726	10.0201	43.4413	39.0431	95.8053	24.8672	41.6764	57.5015	35.4503	10.3192	21.8367	74.5367	74.0664	23.5128	16.8715	32.2984	48.2302	2.83014	182.692	15.2053	17.9404	1.88501	12.3685
tRNA-Val-CAC-7_threeprime	1.1341	0	0	0	0	0	0	0	0	0	0	0	0	0	0	0	0	0	0	0	0	0	0	0	0	0
tRNA-Val-CAC-7_other	0	0	0	0	0	0	0	0	0.99469	0	1.0088	0	0	0	1.06481	1.52714	0	1.40596	0	0.927503	0	0.736662	0	0	0	0
tRNA-Val-CAC-7_antisense	0	0	0	0	0	0	0	0	0	0	0	0	0	0	0	0	0	0	0	0	0	0	0	0	0	0
tRNA-Val-CAC-8_wholecounts	0	0	0	0	0	0	0	0	0	0	0	0	0	0	0	0	0	0	0	0	0	0	0	0	0	0
tRNA-Val-CAC-8_fiveprime	0	1.7527	0	0	0	0	0	0	0.99469	0	1.0088	0	0	0	0	0	0	0	0	0	0	0	0	0	0	0
tRNA-Val-CAC-8_threeprime	0	9.63985	0	0.918566	0	0	0	0	1.98938	0	0	0	0	0	0	0	0	0	0	0	0	2.94665	0	1.28146	1.88501	6.18425
tRNA-Val-CAC-8_other	1.1341	2.62905	1.15759	1.83713	1.82184	0.944376	0	0	0.99469	1.26292	0	0.681736	0	1.09183	2.12962	0	0	0	0	0	0	2.20999	1.60056	0	1.88501	0.618425
tRNA-Val-CAC-8_antisense	0	0	0	0	0	0	0	0	0	0	0	0	0	0	0	0	0	0	0	0	0	0	0.800279	0	0	0
tRNA-Val-TAC-1_wholecounts	0	0	1.15759	0	0	0	1.56172	0	0.99469	0	2.0176	0	0	0	0	0.763571	0	0	0	0	0	0	0	0	0	0
tRNA-Val-TAC-1_fiveprime	1110.29	574.886	701.498	1299.77	1399.18	1159.69	3971.46	3934.4	1986.4	2306.09	1063.27	2271.54	1723.31	2608.39	4263.5	1573.72	2029.45	5203.46	1516.45	3584.8	977.812	4106.89	558.595	499.769	309.142	398.884
tRNA-Val-TAC-1_threeprime	3655.22	3153.98	2868.5	4847.27	4544.59	1471.34	2720.52	1622.3	4185.66	2573.83	1291.26	2908.97	1730.18	2039.55	3968.55	6149.8	3185.25	4736.68	1963.11	6089.06	4208.41	8604.21	6106.93	3024.24	3394.91	6376.58
tRNA-Val-TAC-1_other	31.7549	50.8283	35.8852	41.3355	43.7243	33.9975	24.9876	39.3866	38.7929	25.2584	23.2024	44.3129	27.5179	29.4795	57.4997	33.5971	45.5561	61.8623	28.3596	36.1726	35.3767	45.673	40.8142	35.8808	26.3902	32.7765
tRNA-Val-TAC-1_antisense	0	0	0	0	0	0	0	0	0	0	0	0	0	0	0	0	0	0	0	0	0	0	0	0	0	0
tRNA-Val-TAC-2_wholecounts	0	0	1.15759	0	0.910922	0	0	0	0	0	0	0	0	0	0	0	0.734775	0	0	0	0	0	0	0	0	0.618425
tRNA-Val-TAC-2_fiveprime	3701.72	1518.71	2105.65	3783.57	4279.51	2529.04	11416.2	9566.69	3921.07	4665.23	1485.96	8077.21	3475.28	5465.72	13412.3	3749.9	3711.35	11869.1	1889.85	13420	3523.52	17169.4	1602.96	1249.42	772.855	1419.9
tRNA-Val-TAC-2_threeprime	3655.22	3153.98	2868.5	4847.27	4544.59	1471.34	2720.52	1622.3	4185.66	2573.83	1291.26	2908.97	1730.18	2039.55	3968.55	6149.8	3185.25	4736.68	1963.11	6089.06	4208.41	8604.21	6106.93	3024.24	3394.91	6376.58
tRNA-Val-TAC-2_other	32.889	46.4466	35.8852	42.254	42.8133	29.2757	20.3024	30.8706	28.846	22.7326	17.1496	42.2676	28.6644	24.0203	44.722	32.07	39.6779	49.2086	23.633	28.7526	35.3767	39.0431	40.014	35.8808	22.6201	32.1581
tRNA-Val-TAC-2_antisense	0	0	0	0	0	0	0	0	0	1.26292	0	0	0	0	0	0	0	0	0	0	0	0	0	0	0	0
tRNA-Val-TAC-3_wholecounts	0	0	0	0	0	0	0	0	0	0	0	0	0	0	0	0	0	0	0	0	0	0	0	0	0	0
tRNA-Val-TAC-3_fiveprime	210.943	126.194	285.924	704.54	164.877	78.3832	132.746	590.799	136.273	71.9865	52.4575	128.848	65.3549	114.643	255.554	183.257	92.5817	158.874	70.1112	198.486	65.0931	260.042	40.8142	32.0365	20.7351	72.3557
tRNA-Val-TAC-3_threeprime	156.506	132.329	136.595	105.635	80.1612	40.6082	7.80861	28.7416	15.915	45.4652	30.264	27.2694	44.7165	89.5304	27.6851	60.3221	141.077	32.3371	73.2622	42.6652	454.237	30.9398	577.001	162.745	299.717	200.37
tRNA-Val-TAC-3_other	21.548	38.5594	27.7821	23.8827	33.7041	20.7763	9.37033	11.7095	21.8832	17.6809	14.1232	19.0886	14.9055	12.0102	31.9443	13.7443	20.5737	43.5848	14.1798	17.6226	31.1315	9.5766	13.6047	32.0365	11.3101	16.079
tRNA-Val-TAC-3_antisense	0	0	0	0	0	0	0	0	0	0	0	0	0	0	0	0	0	0	0	0	0	0	0	0	0	0
tRNA-Val-TAC-4_wholecounts	0	0	0	0	0	0	0	0	0	0	0	0	0	0	0	0	0	0	0	0	0	0	0	0	0	0
tRNA-Val-TAC-4_fiveprime	78.2532	45.5702	35.8852	56.0325	109.311	331.476	691.843	702.572	524.202	1097.48	240.094	138.392	437.992	789.396	518.562	463.488	382.818	577.85	214.272	314.424	100.47	434.63	24.0084	64.0729	28.2752	36.4871
tRNA-Val-TAC-4_threeprime	3.40231	2.62905	1.15759	0.918566	1.82184	6.61063	0	0	0.99469	7.57753	1.0088	0	2.29315	7.64284	0	0.763571	1.46955	0	1.57553	2.78251	1.41507	0	0.800279	0	3.77002	5.56582
tRNA-Val-TAC-4_other	0	0	0	0	0	0	0	2.12901	0.99469	0	2.0176	0	0	0	2.12962	0.763571	1.46955	0	2.3633	5.56502	0	2.20999	0.800279	0	0	2.4737
tRNA-Val-TAC-4_antisense	0	0	0	0	0	0	0	0	0	0	0	0	0	0	0	0	0	0	0	0	0	0	0	0	0	0
tRNA-iMet-CAT-1_wholecounts	0	0	0	0	0	0.944376	0	1.0645	0	0	1.0088	0	0	1.09183	0	0	0	0	0	0.927503	0	0	0	0	3.77002	0
tRNA-iMet-CAT-1_fiveprime	403.741	333.013	212.996	413.355	672.261	261.592	235.82	529.058	624.665	157.865	104.915	822.856	165.107	184.52	4691.55	161.113	146.955	3122.64	173.309	2295.57	149.997	3058.62	188.066	155.056	49.0103	105.751
tRNA-iMet-CAT-1_threeprime	200.737	609.94	118.074	99.2051	410.826	276.702	93.7033	70.2572	395.887	356.144	1015.86	62.038	57.3289	81.8875	52.1757	51.1593	80.8253	133.566	47.266	83.4753	394.804	24.3098	209.673	1358.35	229.971	990.098
tRNA-iMet-CAT-1_other	159.909	141.969	164.377	253.524	150.302	305.033	237.382	357.673	622.676	165.443	166.452	285.647	152.495	243.479	511.109	261.905	127.116	577.85	184.337	471.172	93.3945	374.961	247.286	71.7617	135.721	136.672
tRNA-iMet-CAT-1_antisense	0	0	0	0	0	0	0	0	0	0	0	0	0	0	0	0	0	0	0	0	0	0	0	0	0	0
tRNA-iMet-CAT-2_wholecounts	0	0	0	0	0	0	0	0	0	0	0	0	0	0	0	0	0	0	0	0	0	0	0	0	0	0
tRNA-iMet-CAT-2_fiveprime	401.473	333.013	209.523	410.599	672.261	261.592	235.82	529.058	623.671	157.865	104.915	824.901	165.107	177.969	4688.36	160.35	146.22	3122.64	170.157	2295.57	149.997	3060.09	186.465	155.056	43.3553	104.514
tRNA-iMet-CAT-2_threeprime	60.1075	141.969	69.4553	21.127	40.0806	85.9382	40.6048	35.1286	39.7876	87.1415	79.6951	38.859	10.3192	15.2857	26.6203	15.2714	16.8998	35.149	10.241	34.3176	38.2068	12.5233	17.6061	121.739	179.076	102.658
tRNA-iMet-CAT-2_other	162.177	127.071	147.014	215.863	143.926	295.59	207.709	343.834	602.782	143.973	156.364	263.832	135.296	213.999	480.229	232.126	111.686	568.008	148.1	447.984	80.6589	357.281	235.282	58.9471	122.526	126.159
tRNA-iMet-CAT-2_antisense	0	0	0	0	0	0	0	0	0	0	0	0	0	0	0	0	0	0	0	0	0	0	0	0	0	0
tRNA-iMet-CAT-3_wholecounts	0	0	0	0	0	0	0	0	0	0	0	0	0	0	0	0	0	0	0	0	0	0	0	0	0	0
tRNA-iMet-CAT-3_fiveprime	0	0	0	0	0	0	0	0	0	0	0	0	0	0	0	0	0	0	0	0	0	0	0	0	0	0
tRNA-iMet-CAT-3_threeprime	58.9734	152.485	70.6128	21.127	45.5461	90.6601	40.6048	35.1286	42.7717	90.9303	102.897	38.859	10.3192	15.2857	26.6203	15.2714	17.6346	37.961	10.241	35.2451	43.8671	13.9966	21.6075	151.212	177.191	121.83
tRNA-iMet-CAT-3_other	0	0	0	0.918566	0	0.944376	0	0	0	0	0	0	0	0	0	0	0	0	0	0.927503	0	0	0	0	0	0
tRNA-iMet-CAT-3_antisense	0	0	0	0	0	0	0	0	0	0	0	0	0	0	0	0	0	0	0	0	0	0	0	0	0	0
tRX-Asp-NNN-1_wholecounts	0	0	0	0	0	0	0	0	0	0	0	0	0	0	0	0	0	0	0	0	0	0	0	0	0	0
tRX-Asp-NNN-1_fiveprime	86.192	78.8715	78.716	102.879	92.9141	31.1644	12.4938	48.9671	15.915	7.57753	11.0968	78.3997	27.5179	18.5612	208.703	114.536	46.2908	182.775	21.2697	257.846	141.507	139.966	217.676	92.265	50.8953	197.896
tRX-Asp-NNN-1_threeprime	172.384	152.485	362.325	270.058	141.193	261.592	12.4938	121.353	53.7133	174.283	110.968	27.9512	184.599	328.642	27.6851	196.238	725.223	81.5458	210.334	91.8228	324.051	16.2066	460.961	88.4206	135.721	868.268
tRX-Asp-NNN-1_other	0	0	0	0	0	0	0	0	0	0	0	0	0	0	0	0	0	0	0	0	0	0	0	0	0	0
tRX-Asp-NNN-1_antisense	0	0	0	0	0	0	0	0	0	0	0	0	0	0	0	0	0	0	0	0	0	0	0	0	0	0
tRX-Cys-NNN-2_wholecounts	0	0	0	0	0	0	0	0	0	0	0	0	0	0	0	0	0	0	0	0	0	0	0	0	0	0
tRX-Cys-NNN-2_fiveprime	0	0	0	0	0	0	0	0	0	0	0	0	0	0	0	0	0	0	0	0	0	0	0	0	0	0
tRX-Cys-NNN-2_threeprime	0	0	0	0	0	0	0	0	0	0	0	0	0	0	0	0	0	0	0	0	0	0	0	0	0	0
tRX-Cys-NNN-2_other	0	0	1.15759	4.59283	0	3.7775	0	0	3.97876	5.05168	0	2.04521	1.14658	2.18367	2.12962	3.05428	2.20433	2.81192	3.93883	0	1.41507	0.736662	0	0	0	0.618425
tRX-Cys-NNN-2_antisense	0	0	0	0	0	0	0	0	0	0	0	0	0	0	0	0	0	0	0	0	0	0	0	0	0	0
tRX-Cys-NNN-3_wholecounts	0	0	0	0	0	0	0	0	0	0	0	0	0	0	0	0	0	0	0	0	0	0	0	0	0	0
tRX-Cys-NNN-3_fiveprime	0	0	0	0	0	0	0	0	0	0	0	0	0	0	0	0	0	0	0	0	0	0	0	0	0	0
tRX-Cys-NNN-3_threeprime	2.26821	0.87635	3.47276	0	0.910922	0.944376	0	0	3.97876	2.52584	1.0088	0.681736	0	1.09183	0	3.05428	2.9391	0	1.57553	0.927503	0	0	0.800279	3.84437	1.88501	4.9474
tRX-Cys-NNN-3_other	1.1341	0.87635	0	0	0	0.944376	0	1.0645	0	0	0	0	0	0	0	0	0	1.40596	1.57553	0	0	0	0	0	0	0
tRX-Cys-NNN-3_antisense	0	0	0	0	0	0	0	0	0	0	0	0	0	0	0	0	0	0	0	0	0	0	0	0	0	0
tRX-Glu-NNN-1_wholecounts	0	0	0	0	0	0	0	0	0	0	0	0	0	0	0	0	0	0	0	0	0	0	0	0	0	0
tRX-Glu-NNN-1_fiveprime	0	0	0	0	0	0	0	0	0	0	0	0	0	0	0	0	0	0	0	0	0	0	0	0	0	0
tRX-Glu-NNN-1_threeprime	1.1341	0.87635	0	0	0	2.83313	0	0	0	0	6.05279	0	0	0	0	0	0.734775	0	0	0.927503	0	0	0	0	0	8.03952
tRX-Glu-NNN-1_other	0	0	0	0	0	0	0	0	0	0	0	0	0	0	0	0	0	0	0	0	0	0	0	0	0	0
tRX-Glu-NNN-1_antisense	0	0	0	0	0	0	0	0	0	0	0	0	0	0	0	0	0	0	0	0	0	0	0	0	0	0
tRX-Gly-NNN-1_wholecounts	0	0	0	0	0	0	0	0	0	0	0	0	0	0	0	0	0	0	0	0	0	0	0	0	0	0
tRX-Gly-NNN-1_fiveprime	0	0	0	0	0	0	0	0	0.99469	0	0	0	0	0	0	0	0	0	0	0	0	0	0	0	0	0
tRX-Gly-NNN-1_threeprime	0	0	0	0	0.910922	0.944376	0	0	0	0	0	0	0	0	0	0	0	0	0	0	0	0.736662	0.800279	0	0	0
tRX-Gly-NNN-1_other	1.1341	4.38175	2.31518	2.7557	0.910922	0.944376	0	0	0	0	0	0	0	1.09183	0	0	0	0	0.787766	0	1.41507	0.736662	1.60056	0	0	0.618425
tRX-Gly-NNN-1_antisense	0	0	0	0	0	0	0	0	0	0	0	0	0	0	0	0	0	0	0	0	0	0	0	0	0	0
tRX-Leu-NNN-1_wholecounts	0	0	0	0	0	0	0	0	0	0	0	0	0	0	0	0	0	0	0	0	0	0	0	0	0	0
tRX-Leu-NNN-1_fiveprime	0	0	0	0	0	0	0	0	0	0	0	0	0	0	0	0	0	0	0	0	0	0	0	0	0	0
tRX-Leu-NNN-1_threeprime	0	0	1.15759	0	0	0.944376	0	1.0645	0	1.26292	0	0	0	4.36734	0	0	2.20433	0	0.787766	0	0	0	0.800279	2.56292	0	4.32897
tRX-Leu-NNN-1_other	3.40231	0.87635	2.31518	0.918566	0.910922	0.944376	0	0	3.97876	5.05168	2.0176	8.18083	3.43973	15.2857	1.06481	3.05428	4.40865	1.40596	7.87766	2.78251	0	2.20999	20.8073	0	0	4.32897
tRX-Leu-NNN-1_antisense	0	0	0	0	0	0	0	0	0	0	0	0	0	0	0	0	0	0	0	0	0	0	0	0	0	0
tRX-Lys-NNN-1_wholecounts	0	0	0	0	0	0	0	0	0	0	0	0	0	0	0	0	0	0	0	0	0	0	0	0	0	0
tRX-Lys-NNN-1_fiveprime	0	0	0	0	0	0	0	0	0	0	0	0	0	0	0	0	0	0	0	0	0	0	0	0	0	0
tRX-Lys-NNN-1_threeprime	0	0	0	0	0	0	0	0	0	0	0	0	0	0	0	0	0	0	0	0.927503	0	0	0	0	0	0
tRX-Lys-NNN-1_other	3.40231	1.7527	6.94553	1.83713	3.64369	3.7775	3.12344	1.0645	0	0	2.0176	16.3617	3.43973	13.102	3.19443	4.58143	5.14343	9.84173	1.57553	9.27503	2.83014	6.62996	10.4036	7.68875	0	5.56582
tRX-Lys-NNN-1_antisense	0	0	0	0	0	0	0	0	0	0	0	0	0	0	0	0	0	0	0	0	0	0	0	0	0	0
tRX-Lys-NNN-2_wholecounts	0	0	0	0	0	0	0	0	0	0	0	0	0	0	0	0	0	0	0	0	0	0	0	0	0	0
tRX-Lys-NNN-2_fiveprime	0	0	0	0	0	0	0	0	0	0	0	0	0	0	0	0	0	0	0	0	0	0	0	0	0	0
tRX-Lys-NNN-2_threeprime	1.1341	7.0108	0	0	0	0.944376	0	0	3.97876	13.8921	3.0264	0	0	0	0	0	1.46955	8.43577	0	5.56502	11.3205	5.15663	0	3.84437	0	19.7896
tRX-Lys-NNN-2_other	0	0	3.47276	0	0	1.88875	4.68517	1.0645	0	1.26292	1.0088	2.72694	1.14658	3.2755	0	0.763571	2.20433	2.81192	0	0.927503	0	2.20999	1.60056	0	0	0.618425
tRX-Lys-NNN-2_antisense	0	0	0	0	0	0	0	0	0	0	0	0	0	0	0	0	0	0	0	0	0	0	0	0	0	0
tRX-Lys-NNN-3_wholecounts	0	0	0	0	0	0	0	0	0	0	0	0	0	0	0	0	0	0	0	0	0	0	0	0	0	0
tRX-Lys-NNN-3_fiveprime	0	0	0	0	0	0	0	0	0	0	0	0	0	0	0	0	0	0	0	0	0	0	0	0	0	0
tRX-Lys-NNN-3_threeprime	0	2.62905	4.63035	4.59283	1.82184	3.7775	0	5.32251	2.98407	6.3146	6.05279	3.40868	1.14658	1.09183	2.12962	1.52714	5.14343	2.81192	8.66543	3.71001	4.2452	0.736662	0	2.56292	0	16.079
tRX-Lys-NNN-3_other	7.93873	25.4142	32.4125	11.9414	7.28738	98.2151	35.9196	87.2892	64.6548	44.2022	65.5719	47.7215	74.5275	50.2244	35.1387	65.6671	72.008	32.3371	65.3846	34.3176	28.3014	56.723	81.6285	16.659	33.9302	25.9738
tRX-Lys-NNN-3_antisense	0	0	0	0	0	0	0	0	0	0	0	0	0	0	0	0	0	0	0	0	0	0	0	0	0	0
tRX-Lys-NNN-4_wholecounts	0	0	0	0	0	0	0	0	0	0	0	0	0	0	0	0	0	0	0	0	0	0	0	0	0	0
tRX-Lys-NNN-4_fiveprime	0	0.87635	1.15759	0.918566	2.73277	0	0	4.25801	4.97345	0	0	3.40868	0	3.2755	7.45367	0	2.9391	15.4656	1.57553	7.42003	0	2.94665	1.60056	0	0	0.618425
tRX-Lys-NNN-4_threeprime	0	0	0	0	0	0	1.56172	0	0	0	0	0	0	0	0	0	0	0	0	0	0	0	0	0	0	0
tRX-Lys-NNN-4_other	12.4752	8.7635	11.5759	1.83713	4.55461	12.2769	7.80861	9.58053	1.98938	3.78876	8.07039	29.9964	4.58631	19.653	10.6481	9.16285	6.61298	18.2775	4.7266	22.2601	14.1507	21.3632	80.8282	11.5331	1.88501	12.9869
tRX-Lys-NNN-4_antisense	0	0	0	0	0	0	0	0	0	0	0	0	0	0	0	0	0	0	0	0	0	0	0	0	0	0
tRX-Lys-NNN-5_wholecounts	0	0	0	0	0	0	0	0	0	0	0	0	0	0	0	0	0	0	0	0	0	0	0	0	0	0
tRX-Lys-NNN-5_fiveprime	0	0	0	0	0	0	0	0	0	0	0	0	0	0	0	0	0	0	0	0	0	0	0	0	0	0
tRX-Lys-NNN-5_threeprime	0	0	0	0	0	0	0	0	0	0	0	0	0	0	0	0	0	0	0	0	0	0	0	0	0	0
tRX-Lys-NNN-5_other	1.1341	0	1.15759	1.83713	0	1.88875	1.56172	0	1.98938	7.57753	3.0264	0	1.14658	2.18367	6.38886	0	3.67388	2.81192	2.3633	12.0575	0	0.736662	4.80168	0	0	0
tRX-Lys-NNN-5_antisense	0	0	0	0	0	0	0	0	0	0	0	0	0	0	0	0	0	0	0	0	0	0	0	0	0	0
tRX-Lys-NNN-6_wholecounts	0	0	0	0	0	0	0	0	0	0	0	0	0	0	0	0	0	0	0	0	0	0	0	0	0	0
tRX-Lys-NNN-6_fiveprime	0	0	0	0	0	0	0	0	0	0	0	0.681736	0	0	0	0	0	0	0	0	0	0	0	0	0	0
tRX-Lys-NNN-6_threeprime	0	0	0	0	0	0	0	0	0	0	0	0	0	0	0	0	0	0	0	0	0	0	0	0	0	0
tRX-Lys-NNN-6_other	1.1341	1.7527	0	0.918566	0	0.944376	1.56172	3.19351	0.99469	1.26292	5.04399	2.04521	0	2.18367	9.58329	0.763571	2.20433	2.81192	1.57553	3.71001	0	2.94665	0	1.28146	0	0.618425
tRX-Lys-NNN-6_antisense	0	0	0	0	0	0	0	0	0	0	0	0	0	0	0	0	0	0	0	0	0	0	0	0	0	0
tRX-Trp-NNN-1_wholecounts	0	0	0	0	0	0	0	0	0	0	0	0	0	0	0	0	0	0	0	0	0	0	0	0	0	0
tRX-Trp-NNN-1_fiveprime	0	0	0	0	0	0	0	0	0	0	0	0	0	0	0	0	0	0	0	0	0	0	0	0	0	0
tRX-Trp-NNN-1_threeprime	0	6.13445	1.15759	0	0.910922	0.944376	0	1.0645	0.99469	11.3663	9.07919	0	0	0	22.361	0.763571	0.734775	0	0.787766	0	2.83014	0.736662	0.800279	0	0	3.09212
tRX-Trp-NNN-1_other	1.1341	0	0	0	0.910922	0.944376	1.56172	0	0	0	0	0	0	0	0	0	0	0	0	1.85501	0	0	0	0	0	0
tRX-Trp-NNN-1_antisense	0	0	0	0	0	0	0	0	0	0	0	0	0	0	0	0	0	0	0	0	0	0	0	0	0	0
tRX-Val-NNN-1_wholecounts	0	0	0	0	0	0	0	0	0	0	0	0	0	0	0	0	0	0	0	0	0	0	0	0	0	0
tRX-Val-NNN-1_fiveprime	0	0	0	0	0	0	0	0	0	0	0	0	0	0	0	0	0	0	0	0	0	0	0	0	0	0
tRX-Val-NNN-1_threeprime	1573	1937.61	1228.2	1319.06	792.502	749.835	1097.89	1425.37	392.903	1464.99	834.276	651.74	1078.93	1815.72	712.358	988.824	1467.35	568.008	1457.37	877.418	2156.56	360.964	2496.07	1440.36	4120.64	2598.62
tRX-Val-NNN-1_other	0	0	1.15759	0.918566	1.82184	0	0	0	0	0	0	0.681736	0	0	1.06481	0	0	1.40596	0	0.927503	0	0.736662	0	1.28146	0	0
tRX-Val-NNN-1_antisense	0	0	0	0	0	0	0	0	0	0	0	0	0	0	0	0	0	0	0	0	0	0	0	0	0	0
tRNA-Ala-AGC-1-1_wholeprecounts	1.1341	0	0	0	0	0	0	0	0	0	0	17.0434	0	0	8.51848	0	0	12.6537	0	5.56502	0	8.10328	0	0	0	0
tRNA-Ala-AGC-1-1_partialprecounts	2.26821	0	2.31518	0	0	2.83313	0	0	0	3.78876	4.03519	0.681736	2.29315	0	2.12962	2.29071	3.67388	1.40596	0	5.56502	0	12.5233	0	1.28146	7.54005	0.618425
tRNA-Ala-AGC-1-1_trailercounts	0	0	0	0	0	0	0	0	0	0	0	0	1.14658	3.2755	0	0	0	0	0	0	0	0	0	0	0	0.618425
tRNA-Ala-AGC-11-1_wholeprecounts	0	0	0	0	0	0	0	0	0	0	0	0	0	0	0	0	0	0	0	0	0	0	0	0	0	0
tRNA-Ala-AGC-11-1_partialprecounts	6.80463	9.63985	23.1518	2.7557	4.55461	5.66626	9.37033	3.19351	6.96283	5.05168	13.1144	3.40868	11.4658	5.45917	5.32405	3.81785	2.20433	9.84173	3.93883	6.49252	0	13.2599	0	2.56292	1.88501	3.09212
tRNA-Ala-AGC-11-1_trailercounts	0	0.87635	0	0.918566	0	0	0	0	0.99469	2.52584	0	0	0	1.09183	3.19443	0	0.734775	2.81192	3.15106	0.927503	0	2.94665	0	0	0	0
tRNA-Ala-AGC-2-1_wholeprecounts	0	0	0	0	0	0	0	0	0	0	0	0	0	0	4.25924	0	0	0	0	0	0	0	0	0	0	0
tRNA-Ala-AGC-2-1_partialprecounts	4.53642	3.5054	1.15759	0.918566	7.28738	2.83313	3.12344	3.19351	0	0	2.0176	0	0	4.36734	4.25924	0.763571	1.46955	1.40596	5.51436	4.63752	4.2452	2.20999	4.0014	3.84437	13.1951	4.9474
tRNA-Ala-AGC-2-1_trailercounts	0	0.87635	0	0	0	0	0	0	0	0	0	0	0	0	0	0	0	0	0	0	0	0	0	0	3.77002	0
tRNA-Ala-AGC-2-2_wholeprecounts	0	0	0	0	0.910922	0	0	0	0	0	0	4.09042	0	0	0	0	0	11.2477	0	1.85501	0	0	0	2.56292	0	0
tRNA-Ala-AGC-2-2_partialprecounts	2.26821	2.62905	6.94553	0.918566	0.910922	4.72188	4.68517	0	0	6.3146	2.0176	10.226	2.29315	2.18367	0	3.81785	2.20433	14.0596	2.3633	2.78251	0	4.41997	0	3.84437	3.77002	6.18425
tRNA-Ala-AGC-2-2_trailercounts	1.1341	0.87635	0	0	0	0.944376	4.68517	1.0645	0.99469	0	0	0	0	3.2755	0	3.05428	0.734775	0	3.93883	0	0	0	0	1.28146	0	0
tRNA-Ala-AGC-3-1_wholeprecounts	0	0	0	0	0	0	0	0	0	0	0	0	0	0	0	0	0	0	0	0	0	0	0	0	0	0
tRNA-Ala-AGC-3-1_partialprecounts	64.644	43.8175	55.5642	45.0097	51.9226	29.2757	26.5493	31.9351	31.8301	49.2539	30.264	19.7703	48.1562	76.4284	33.0091	47.3414	70.5384	43.5848	40.1761	30.6076	32.5466	29.4665	63.2221	55.1027	56.5503	42.0529
tRNA-Ala-AGC-3-1_trailercounts	0	0	0	0	0	0	0	0	0	0	0	0	0	0	0	0.763571	0	0	0	0	0	0	0	0	0	0
tRNA-Ala-AGC-4-1_wholeprecounts	14.7434	23.6615	37.0428	11.9414	2.73277	3.7775	15.6172	7.45152	1.98938	6.3146	7.06159	291.783	4.58631	9.8265	60.6942	0.763571	6.61298	136.378	9.45319	89.9678	15.5657	246.782	2.40084	1.28146	84.8255	17.9343
tRNA-Ala-AGC-4-1_partialprecounts	139.495	141.969	219.942	110.228	189.472	51.9407	92.1416	63.8702	58.6867	68.1977	42.3695	212.02	47.0097	61.1427	143.749	33.5971	47.0256	122.319	60.658	89.0403	99.0548	113.446	43.2151	61.51	180.961	103.895
tRNA-Ala-AGC-4-1_trailercounts	1.1341	0	2.31518	0.918566	0.910922	10.3881	7.80861	5.32251	3.97876	3.78876	0	0.681736	0	3.2755	0	7.63571	4.40865	4.21788	7.87766	0.927503	0	0	0	1.28146	3.77002	0
tRNA-Ala-AGC-6-1_wholeprecounts	0	0	0	0	0	0	0	0	0	7.57753	0	0	0	0	0	0	0	9.84173	0	0	0	0	0	0	3.77002	0
tRNA-Ala-AGC-6-1_partialprecounts	0	0	0	0.918566	0	0	0	1.0645	6.96283	8.84045	0	1.36347	0	0	3.19443	0.763571	0	0	0	0	0	3.68331	0	0	0	0
tRNA-Ala-AGC-6-1_trailercounts	0	0	0	0	0	0	0	0	0	0	0	0	0	0	0	0	0	0	0	0	0	0	0	0	0	0
tRNA-Ala-AGC-8-2_wholeprecounts	0	0	1.15759	0	0	0	0	0	0	0	0	1.36347	0	1.09183	3.19443	0	0	1.40596	0	0	0	2.94665	0	0	0	0
tRNA-Ala-AGC-8-2_partialprecounts	2.26821	1.7527	5.78794	0.918566	7.28738	6.61063	3.12344	2.12901	3.97876	0	6.05279	11.5895	2.29315	2.18367	4.25924	0.763571	1.46955	5.62385	3.93883	5.56502	0	8.83994	6.40223	0	1.88501	6.80267
tRNA-Ala-AGC-8-2_trailercounts	34.0231	22.7851	33.57	24.8013	15.4857	34.9419	54.6603	22.3546	23.8726	26.5213	15.132	23.8608	38.9836	68.7855	18.1018	60.3221	95.5208	15.4656	40.1761	25.9701	19.811	15.4699	19.2067	17.9404	167.766	30.3028
tRNA-Ala-AGC-8-1_wholeprecounts	0	0.87635	1.15759	0	0	0	0	0	0	0	0	2.72694	0	0	0	0	0	0	0	0	0	0	0	0	0	0
tRNA-Ala-AGC-8-1_partialprecounts	6.80463	5.2581	2.31518	2.7557	2.73277	2.83313	1.56172	5.32251	3.97876	6.3146	5.04399	20.4521	6.87946	5.45917	5.32405	4.58143	3.67388	9.84173	11.0287	7.42003	0	12.5233	2.40084	10.2517	1.88501	4.32897
tRNA-Ala-AGC-8-1_trailercounts	1.1341	0.87635	1.15759	1.83713	0	0	0	1.0645	0	0	0	0	1.14658	1.09183	0	3.05428	0	1.40596	0.787766	0	0	0.736662	0	0	1.88501	0
tRNA-Ala-CGC-1-1_wholeprecounts	7.93873	7.0108	16.2062	3.67426	0.910922	0	4.68517	4.25801	0	1.26292	4.03519	25.906	1.14658	3.2755	5.32405	0	0	33.7431	0.787766	23.1876	0	13.2599	0	5.12583	16.9651	8.03952
tRNA-Ala-CGC-1-1_partialprecounts	23.8162	16.6507	35.8852	18.3713	20.0403	23.6094	45.2899	10.645	5.96814	18.9438	16.1408	79.0814	19.4918	27.2958	44.722	11.4536	27.1867	71.704	21.2697	41.7376	14.1507	64.0896	2.40084	17.9404	43.3553	9.8948
tRNA-Ala-CGC-1-1_trailercounts	4.53642	1.7527	4.63035	3.67426	5.46553	0	4.68517	2.12901	0	2.52584	0	0	1.14658	0	1.06481	0	5.14343	1.40596	3.15106	1.85501	2.83014	2.20999	0	1.28146	11.3101	3.09212
tRNA-Ala-CGC-2-1_wholeprecounts	1.1341	2.62905	13.8911	0	0.910922	0.944376	4.68517	0	0	0	0	18.4069	0	0	1.06481	0	3.67388	7.02981	0	6.49252	0	14.7332	0	0	7.54005	0
tRNA-Ala-CGC-2-1_partialprecounts	1.1341	0	2.31518	1.83713	6.37646	0.944376	0	2.12901	0.99469	0	1.0088	6.81736	4.58631	2.18367	4.25924	3.81785	3.67388	0	0.787766	1.85501	2.83014	11.0499	3.20112	1.28146	0	0.618425
tRNA-Ala-CGC-2-1_trailercounts	3.40231	10.5162	8.10311	1.83713	4.55461	21.7206	21.8641	17.032	8.95221	11.3663	19.1672	14.3165	14.9055	33.8468	7.45367	30.5428	14.6955	2.81192	15.7553	10.2025	2.83014	8.83994	3.20112	0	33.9302	10.5132
tRNA-Ala-CGC-3-1_wholeprecounts	1.1341	0	0	0	0	0	0	0	0	0	1.0088	0	0	0	0	0	0	0	0	0	0	0	0	0	0	0
tRNA-Ala-CGC-3-1_partialprecounts	7.93873	5.2581	21.9942	12.8599	18.2184	9.44376	4.68517	8.51602	6.96283	8.84045	4.03519	6.13563	4.58631	6.551	11.7129	2.29071	2.20433	9.84173	9.45319	0.927503	7.07534	3.68331	2.40084	3.84437	3.77002	4.32897
tRNA-Ala-CGC-3-1_trailercounts	34.0231	21.9088	61.3521	22.0456	32.7932	37.775	37.4813	21.2901	64.6548	10.1034	12.1056	5.45389	33.2507	8.73467	10.6481	25.1978	25.7171	5.62385	14.9676	13.9125	8.49041	5.89329	12.8045	24.3477	49.0103	22.8817
tRNA-Ala-CGC-4-1_wholeprecounts	0	0	0	0	0	0	0	0	0	0	0	0	0	0	0	0	0	0	0	0	0	0	0	0	0	0
tRNA-Ala-CGC-4-1_partialprecounts	0	0.87635	0	0	10.0201	0	0	1.0645	0	0	1.0088	1.36347	0	0	1.06481	0	2.20433	0	0	1.85501	9.90548	2.94665	0	0	0	0.618425
tRNA-Ala-CGC-4-1_trailercounts	0	0.87635	1.15759	0.918566	1.82184	0.944376	1.56172	0	0.99469	0	2.0176	0	0	0	0	0	1.46955	0	2.3633	0	8.49041	0	0	1.28146	1.88501	1.23685
tRNA-Ala-CGC-5-1_wholeprecounts	0	0	0	0	0	0	0	0	0	0	0	0	0	0	0	0	0	0	0	0	0	0	0	0	0	0
tRNA-Ala-CGC-5-1_partialprecounts	0	0	0	0	13.6638	0	0	0	0.99469	0	0	0	0	0	0	0	2.20433	0	0	0	0	1.47332	0	0	0	0
tRNA-Ala-CGC-5-1_trailercounts	0	0	0	0	0	0	0	0	0	0	0	0	0	0	0	0	0	0	0	0	0	0	0	0	0	0
tRNA-Ala-TGC-1-1_wholeprecounts	0	0	0	0.918566	0	0	0	0	0	0	3.0264	2.04521	0	0	1.06481	0	0	7.02981	0	3.71001	0	1.47332	0	0	9.42506	0.618425
tRNA-Ala-TGC-1-1_partialprecounts	6.80463	0	1.15759	2.7557	2.73277	2.83313	4.68517	6.38702	1.98938	5.05168	7.06159	25.906	1.14658	2.18367	11.7129	2.29071	13.9607	16.8715	5.51436	21.3326	4.2452	7.36662	0	3.84437	18.8501	4.32897
tRNA-Ala-TGC-1-1_trailercounts	0	0	0	0	0	0	0	0	0	0	0	0	0	0	0	0	0	0	0	0	0	0	0	0	0	0
tRNA-Ala-TGC-2-1_wholeprecounts	1.1341	0	5.78794	0	0	0.944376	0	0	0	0	0	7.4991	0	0	3.19443	0	0	7.02981	0	2.78251	0	5.89329	0	0	11.3101	0
tRNA-Ala-TGC-2-1_partialprecounts	1.1341	0.87635	3.47276	0	0	0.944376	1.56172	2.12901	0	0	1.0088	0	0	0	3.19443	1.52714	1.46955	1.40596	0.787766	0.927503	0	2.94665	0	0	1.88501	0
tRNA-Ala-TGC-2-1_trailercounts	0	0	0	0	0	0	0	0	0	0	0	0	0	0	0	0	0	2.81192	0	0	0	1.47332	0	0	0	0
tRNA-Ala-TGC-3-1_wholeprecounts	19.2798	0	5.78794	1.83713	0	0	4.68517	0	0	0	2.0176	45.6763	0	0	21.2962	0	0	56.2385	3.15106	11.13	0	44.1997	0	0	22.6201	0.618425
tRNA-Ala-TGC-3-1_partialprecounts	26.0844	15.7743	32.4125	16.5342	20.9512	19.8319	53.0986	19.1611	5.96814	30.3101	17.1496	65.4467	22.9315	30.5713	35.1387	28.2521	18.3694	49.2086	66.1724	59.3602	32.5466	55.9863	8.00279	11.5331	101.791	16.079
tRNA-Ala-TGC-3-1_trailercounts	1.1341	1.7527	17.3638	0	0	7.55501	1.56172	0	1.98938	0	0	0.681736	1.14658	0	2.12962	6.10857	0.734775	0	0.787766	0	0	0	0	0	0	0.618425
tRNA-Ala-TGC-3-2_wholeprecounts	0	0	4.63035	0	0	0	3.12344	0	0	0	0	17.7251	0	0	1.06481	0	0	2.81192	0	2.78251	0	4.41997	0	0	3.77002	0
tRNA-Ala-TGC-3-2_partialprecounts	40.8278	14.0216	27.7821	9.18566	21.8621	17.9431	51.5368	3.19351	8.95221	10.1034	14.1232	23.179	11.4658	26.204	23.4258	23.6707	16.8998	37.961	16.5431	27.8251	2.83014	39.0431	6.40223	14.096	81.0555	4.32897
tRNA-Ala-TGC-3-2_trailercounts	1.1341	0.87635	0	3.67426	0	1.88875	0	0	1.98938	0	2.0176	0.681736	0	1.09183	0	3.05428	0	0	0.787766	3.71001	0	4.41997	0	0	0	0
tRNA-Ala-TGC-4-1_wholeprecounts	4.53642	0.87635	4.63035	0	0	0	6.24689	0	0	0	0	12.2713	0	0	6.38886	1.52714	0.734775	42.1788	0	11.13	0	16.2066	0	0	3.77002	0
tRNA-Ala-TGC-4-1_partialprecounts	26.0844	7.88715	12.7335	15.6156	19.1294	12.2769	26.5493	14.903	8.95221	22.7326	13.1144	19.0886	9.17262	16.3775	27.6851	12.9807	8.8173	18.2775	29.1473	10.2025	8.49041	10.3133	8.80307	15.3775	32.0452	6.18425
tRNA-Ala-TGC-4-1_trailercounts	1.1341	0	1.15759	0	0	0	0	3.19351	0	0	0	0	0	0	0	0	0	0	1.57553	0	0	0	0	0	0	0
tRNA-Ala-TGC-5-1_wholeprecounts	0	0	0	0	0	0	0	0	0	0	0	0	0	0	0	0	0	0	0	0	0	0	0	0	0	0
tRNA-Ala-TGC-5-1_partialprecounts	0	0	0	0	0	0	0	0	0	0	0	0	0	0	2.12962	0	0	1.40596	0	0	0	0	0	0	0	0
tRNA-Ala-TGC-5-1_trailercounts	0	1.7527	1.15759	0	1.82184	0.944376	0	0	0	0	1.0088	4.09042	0	0	2.12962	0	0	4.21788	0	1.85501	0	2.20999	0	2.56292	1.88501	0
tRNA-Ala-TGC-6-1_wholeprecounts	0	0	0	0	0	0	0	0	0	0	0	0	0	0	0	0	0	0	0	0	0	0	0	0	0	0
tRNA-Ala-TGC-6-1_partialprecounts	1.1341	0	0	0	0	0	0	1.0645	0	0	0	4.09042	0	0	0	0	0	1.40596	0	0	0	0	0	0	5.65503	0
tRNA-Ala-TGC-6-1_trailercounts	0	0	0	0	0	0	0	0	0	0	0	0	0	0	0	0	0	0	0	0	0	0	0	0	0	0
tRNA-Arg-ACG-1-2_wholeprecounts	0	0	0	0	0	0	1.56172	0	0	0	0	6.13563	1.14658	0	0	0	0	2.81192	0	0	0	2.20999	0.800279	0	0	0
tRNA-Arg-ACG-1-2_partialprecounts	1.1341	1.7527	1.15759	4.59283	7.28738	0.944376	4.68517	0	0.99469	1.26292	1.0088	0.681736	3.43973	12.0102	1.06481	0.763571	1.46955	0	3.93883	1.85501	0	2.94665	0.800279	1.28146	7.54005	1.23685
tRNA-Arg-ACG-1-2_trailercounts	28.3526	33.3013	17.3638	20.2085	20.9512	40.6082	267.055	38.3221	23.8726	40.4135	38.3343	42.9494	24.0781	64.4182	51.1109	62.6128	83.0296	82.9517	39.3883	59.3602	15.5657	71.4562	0	19.2219	356.267	12.9869
tRNA-Arg-ACG-1-3_wholeprecounts	1.1341	0	0	0	0.910922	0	0	0	0	0	0	0	0	0	0	0	0	0	0	0	0	0	0	0	0	0
tRNA-Arg-ACG-1-3_partialprecounts	10.2069	6.13445	3.47276	7.34853	11.842	4.72188	7.80861	1.0645	4.97345	1.26292	3.0264	4.09042	2.29315	9.8265	2.12962	2.29071	2.20433	2.81192	10.241	2.78251	11.3205	12.5233	0	2.56292	1.88501	3.09212
tRNA-Arg-ACG-1-3_trailercounts	525.09	203.313	307.918	47.7654	494.631	169.988	766.806	212.901	13.9257	183.124	125.091	330.642	194.918	26.204	74.5367	30.5428	169.733	146.22	48.0537	351.524	260.373	81.0328	17.6061	274.232	2818.09	70.5004
tRNA-Arg-ACG-1-1_wholeprecounts	0	0	0	0	0	0	0	0	0	0	0	0	0	0	0	0	0	0	0	0	0	0	0	0	0	0
tRNA-Arg-ACG-1-1_partialprecounts	3.40231	0	5.78794	0	0	0	0	2.12901	0.99469	0	1.0088	0	0	1.09183	0	0	2.20433	0	1.57553	0	0	0	0	0	0	0
tRNA-Arg-ACG-1-1_trailercounts	2.26821	0.87635	3.47276	1.83713	1.82184	1.88875	14.0555	0	1.98938	5.05168	6.05279	11.5895	0	7.64284	6.38886	5.345	11.0216	21.0894	1.57553	16.6951	0	4.41997	0	0	41.4703	1.85527
tRNA-Arg-ACG-2-1_wholeprecounts	1.1341	0	0	0	0	0	0	0	0	1.26292	0	0.681736	0	0	0	0	0	5.62385	0	0	0	0	0	0	0	0
tRNA-Arg-ACG-2-1_partialprecounts	60.1075	54.3337	99.5525	89.1009	101.112	29.2757	32.7962	35.1286	63.6602	22.7326	25.22	25.906	37.837	42.5815	35.1387	35.8878	36.7388	64.6742	51.2048	27.8251	26.8863	84.7161	17.6061	70.4802	24.5051	44.5266
tRNA-Arg-ACG-2-1_trailercounts	2.26821	3.5054	2.31518	2.7557	0	1.88875	0	1.0645	8.95221	0	2.0176	0.681736	1.14658	0	2.12962	3.81785	1.46955	1.40596	0	0	4.2452	0	1.60056	0	3.77002	1.85527
tRNA-Arg-ACG-2-3_wholeprecounts	0	0	0	0.918566	0	0	0	0	0	0	0	0	0	0	0	0	0	2.81192	0	0	0	0	0	0	1.88501	0
tRNA-Arg-ACG-2-3_partialprecounts	1.1341	0.87635	0	0.918566	2.73277	1.88875	0	0	0	3.78876	1.0088	1.36347	0	0	2.12962	6.10857	0	1.40596	0.787766	2.78251	2.83014	0	4.0014	0	3.77002	0.618425
tRNA-Arg-ACG-2-3_trailercounts	0	0	0	2.7557	0	4.72188	0	0	0	0	3.0264	0	2.29315	0	1.06481	0	0	0	0	0	0	0	0	0	0	0.618425
tRNA-Arg-ACG-2-4_wholeprecounts	0	0	0	0	0	0	0	0	0	0	0	0	0	0	0	0	0	0	0	0	0	2.94665	0	0	0	0
tRNA-Arg-ACG-2-4_partialprecounts	5.67052	2.62905	6.94553	0	3.64369	1.88875	0	1.0645	0.99469	0	0	2.04521	0	2.18367	1.06481	0	0	0	0	1.85501	0	2.20999	0	1.28146	0	0
tRNA-Arg-ACG-2-4_trailercounts	0	0	0	0	0	0	0	0	0	0	0	0	0	0	0	0	0	0	0	0	0	0	0	0	0	0
tRNA-Arg-CCG-1-2_wholeprecounts	2.26821	0	0	0	0	1.88875	0	0	0	0	0	0	0	0	0	0	0	0	0	0	0	0	0	0	0	0
tRNA-Arg-CCG-1-2_partialprecounts	5.67052	7.0108	16.2062	2.7557	9.10922	6.61063	9.37033	5.32251	3.97876	10.1034	6.05279	7.4991	18.3452	19.653	8.51848	12.9807	4.40865	14.0596	13.392	19.4776	1.41507	7.36662	0	2.56292	15.0801	5.56582
tRNA-Arg-CCG-1-2_trailercounts	3.40231	7.88715	3.47276	4.59283	1.82184	10.3881	4.68517	4.25801	0	10.1034	6.05279	0	3.43973	2.18367	0	2.29071	4.40865	4.21788	8.66543	0	0	0	0.800279	1.28146	0	0.618425
tRNA-Arg-CCG-1-3_wholeprecounts	0	0	0	0	0	0	0	0	0	0	1.0088	0	0	0	0	0	0	0	0	0	0	0	0	0	0	0.618425
tRNA-Arg-CCG-1-3_partialprecounts	9.07284	0.87635	30.0973	7.34853	5.46553	10.3881	9.37033	0	4.97345	0	7.06159	40.9042	2.29315	2.18367	4.25924	2.29071	7.34775	12.6537	6.30213	13.9125	0	17.6799	0	5.12583	3.77002	1.85527
tRNA-Arg-CCG-1-3_trailercounts	2.26821	2.62905	1.15759	2.7557	1.82184	0	0	2.12901	2.98407	2.52584	0	0.681736	0	1.09183	0	0	1.46955	1.40596	0.787766	7.42003	0	0	0.800279	0	1.88501	0
tRNA-Arg-CCG-2-1_wholeprecounts	0	0.87635	1.15759	0	0	0	0	0	0	0	0	1.36347	0	0	0	0	0	0	2.3633	0.927503	0	5.15663	0	0	0	0
tRNA-Arg-CCG-2-1_partialprecounts	34.0231	8.7635	19.679	16.5342	12.7529	9.44376	10.9321	8.51602	12.931	15.1551	13.1144	15.6799	10.3192	9.8265	11.7129	11.4536	6.61298	81.5458	6.30213	5.56502	4.2452	16.2066	0.800279	6.40729	20.7351	6.80267
tRNA-Arg-CCG-2-1_trailercounts	1.1341	0.87635	2.31518	0	1.82184	2.83313	3.12344	6.38702	6.96283	1.26292	3.0264	1.36347	3.43973	4.36734	0	8.39928	1.46955	2.81192	2.3633	0.927503	0	0.736662	0	5.12583	5.65503	0
tRNA-Arg-CCT-1-1_wholeprecounts	2.26821	0	1.15759	0	0	0	0	0	0	0	0	13.6347	0	0	0	0	0	9.84173	0	13.9125	0	1.47332	0	0	1.88501	0
tRNA-Arg-CCT-1-1_partialprecounts	9.07284	0.87635	2.31518	4.59283	5.46553	0	4.68517	1.0645	3.97876	2.52584	1.0088	6.81736	6.87946	2.18367	4.25924	2.29071	2.9391	7.02981	0	12.985	0	8.83994	0.800279	1.28146	16.9651	0
tRNA-Arg-CCT-1-1_trailercounts	3.40231	0.87635	1.15759	0.918566	2.73277	0	1.56172	0	1.98938	2.52584	2.0176	0	1.14658	2.18367	0	0	0	0	0	2.78251	0	2.94665	0	1.28146	9.42506	0
tRNA-Arg-CCT-2-1_wholeprecounts	0	0	0	0	0	0	0	0	0	0	0	2.04521	0	0	2.12962	0	0	0	0	0	0	7.36662	0	0	1.88501	1.23685
tRNA-Arg-CCT-2-1_partialprecounts	2.26821	0	0	0	0	0	0	0	0	0	0	0	0	0	1.06481	0.763571	0	5.62385	0	0	1.41507	2.20999	0	0	0	0
tRNA-Arg-CCT-2-1_trailercounts	275.587	100.78	210.681	38.5798	167.61	173.765	571.59	67.0637	66.6442	473.595	164.434	404.951	170.84	144.122	212.962	132.861	260.845	753.595	121.316	415.521	117.451	450.837	9.60335	74.3246	778.51	30.9212
tRNA-Arg-CCT-3-1_wholeprecounts	0	0	0	0	0	0	0	0	0	0	0	0	0	0	0	0	0	0	0	0	0	0.736662	0	0	0	0
tRNA-Arg-CCT-3-1_partialprecounts	0	0	0	0.918566	3.64369	1.88875	1.56172	1.0645	1.98938	1.26292	4.03519	25.906	2.29315	1.09183	6.38886	0.763571	1.46955	7.02981	0	7.42003	0	13.9966	0.800279	0	22.6201	0
tRNA-Arg-CCT-3-1_trailercounts	24.9503	32.425	30.0973	19.2899	17.3075	21.7206	123.376	42.5801	12.931	34.0989	17.1496	34.0868	8.02604	13.102	23.4258	20.6164	21.3085	8.43577	26.784	24.1151	21.226	26.5198	16.0056	11.5331	120.641	11.1316
tRNA-Arg-CCT-4-1_wholeprecounts	0	0	0	0	0	0	0	0	0	0	0	0	0	0	0	0	0	0	0	0	0	0	0	0	0	0
tRNA-Arg-CCT-4-1_partialprecounts	15.8775	17.527	20.8366	10.1042	19.1294	11.3325	7.80861	8.51602	17.9044	10.1034	9.07919	6.81736	4.58631	12.0102	12.7777	9.16285	8.8173	15.4656	11.0287	20.4051	9.90548	11.0499	4.0014	20.5033	20.7351	18.5527
tRNA-Arg-CCT-4-1_trailercounts	21.548	5.2581	5.78794	9.18566	8.1983	5.66626	17.1789	12.774	9.9469	7.57753	4.03519	2.72694	13.7589	2.18367	4.25924	6.87214	6.61298	4.21788	0	6.49252	5.66027	0.736662	0.800279	6.40729	1.88501	0
tRNA-Arg-TCG-1-1_wholeprecounts	5.67052	3.5054	8.10311	1.83713	0	0	3.12344	1.0645	1.98938	0	3.0264	12.2713	0	0	9.58329	0.763571	0.734775	15.4656	3.15106	2.78251	0	23.5732	0	0	1.88501	0.618425
tRNA-Arg-TCG-1-1_partialprecounts	24.9503	10.5162	17.3638	5.5114	8.1983	10.3881	0	1.0645	7.95752	2.52584	8.07039	34.7685	6.87946	41.4897	19.1666	18.3257	8.08253	23.9013	19.6942	9.27503	0	13.9966	0	3.84437	1.88501	9.8948
tRNA-Arg-TCG-1-1_trailercounts	226.821	211.2	92.607	110.228	78.3393	43.4413	231.135	71.3217	135.278	92.1932	31.2727	327.915	69.9412	74.2447	113.935	122.935	155.038	84.3577	58.2947	89.9678	65.0931	256.358	0.800279	135.835	582.469	40.1976
tRNA-Arg-TCG-2-1_wholeprecounts	0	0	1.15759	0	0	0	0	0	0	0	0	0	0	0	0	0	0	0	0	0	0	0	0	0	0	0
tRNA-Arg-TCG-2-1_partialprecounts	4.53642	0.87635	5.78794	0	1.82184	0.944376	1.56172	2.12901	0	3.78876	3.0264	4.77215	0	8.73467	1.06481	0.763571	2.20433	7.02981	3.15106	0	5.66027	9.5766	2.40084	2.56292	3.77002	0
tRNA-Arg-TCG-2-1_trailercounts	62.3758	77.1188	97.2374	46.8469	49.1898	225.706	468.517	209.707	115.384	123.766	132.153	143.165	115.804	140.847	121.388	200.056	166.059	92.7935	242.632	135.415	83.489	137.019	25.6089	65.3544	333.647	32.7765
tRNA-Arg-TCG-3-1_wholeprecounts	4.53642	2.62905	9.2607	0	1.82184	0	0	0	0	0	0	5.45389	0	1.09183	11.7129	0	2.9391	8.43577	0.787766	6.49252	0	10.3133	0	1.28146	1.88501	0
tRNA-Arg-TCG-3-1_partialprecounts	28.3526	16.6507	20.8366	25.7198	40.9915	23.6094	14.0555	17.032	14.9203	18.9438	19.1672	65.4467	27.5179	44.7652	26.6203	22.1436	11.0216	53.4265	37.8128	40.8101	28.3014	53.7763	6.40223	10.2517	22.6201	6.18425
tRNA-Arg-TCG-3-1_trailercounts	0	1.7527	1.15759	0	0	0	0	0	1.98938	0	0	0	3.43973	0	0	0	0	2.81192	3.15106	1.85501	0	1.47332	0.800279	0	1.88501	0
tRNA-Arg-TCG-4-1_wholeprecounts	0	0	0	0	0	0	0	0	0	0	0	0	0	0	0	0	0	0	0	0	0	0	0	0	0	0
tRNA-Arg-TCG-4-1_partialprecounts	2.26821	0.87635	0	0	0	0	0	1.0645	0	0	1.0088	1.36347	1.14658	0	0	0.763571	0.734775	0	0	0	0	0	0	0	0	0
tRNA-Arg-TCG-4-1_trailercounts	0	0	1.15759	0	0	1.88875	3.12344	0	0.99469	0	0	0	1.14658	0	1.06481	0	5.8782	4.21788	0	4.63752	0	0.736662	0	0	7.54005	0
tRNA-Arg-TCT-1-1_wholeprecounts	0	0	0	0	0	0	0	0	0	0	0	0	0	0	0	0	0	0	0	0	0	0	0	0	0	0
tRNA-Arg-TCT-1-1_partialprecounts	38.5596	26.2905	31.2549	24.8013	13.6638	44.3857	12.4938	20.2256	13.9257	29.0472	16.1408	39.5407	27.5179	62.2345	58.5646	29.0157	55.8429	25.3073	112.651	38.0276	5.66027	36.0964	8.80307	14.096	41.4703	33.3949
tRNA-Arg-TCT-1-1_trailercounts	2.26821	0	0	0	0	0	0	0	2.98407	0	0	0	0	0	0	4.58143	1.46955	0	5.51436	0.927503	0	0	0	0	5.65503	2.4737
tRNA-Arg-TCT-2-1_wholeprecounts	0	0	0	0	0	0	0	0	0	0	0	0	0	0	0	0	0	0	0	0	0	0	0	0	0	0
tRNA-Arg-TCT-2-1_partialprecounts	2.26821	0	1.15759	1.83713	0	0	1.56172	1.0645	0.99469	0	1.0088	2.04521	0	1.09183	6.38886	0.763571	2.20433	0	1.57553	5.56502	0	2.94665	0	0	7.54005	0
tRNA-Arg-TCT-2-1_trailercounts	0	0	0	0	0	0	0	0	0	0	0	0	0	0	0	0	0	0	0	0	0	0	0	0	0	0
tRNA-Arg-TCT-3-2_wholeprecounts	0	0	0	0	0	0	0	0	0	0	0	0	0	0	0	0	0	0	0	0	0	0	0	0	0	0
tRNA-Arg-TCT-3-2_partialprecounts	0	1.7527	3.47276	0	2.73277	1.88875	1.56172	1.0645	0	0	2.0176	6.13563	3.43973	0	8.51848	1.52714	0.734775	2.81192	0	2.78251	0	2.20999	0	2.56292	5.65503	1.85527
tRNA-Arg-TCT-3-2_trailercounts	0	0	0	0	0	0	0	0	0	0	0	0	0	0	0	0	0	0	0	0	0	0	0	0	0	0
tRNA-Arg-TCT-3-1_wholeprecounts	0	0	0	0	0	0	0	0	0	0	0	0	0	0	0	0	0	0	0	0	0	0	0	0	0	0
tRNA-Arg-TCT-3-1_partialprecounts	3.40231	3.5054	4.63035	1.83713	0	3.7775	0	0	0.99469	0	5.04399	4.09042	1.14658	13.102	4.25924	3.05428	11.0216	1.40596	11.0287	1.85501	1.41507	0.736662	1.60056	5.12583	3.77002	11.1316
tRNA-Arg-TCT-3-1_trailercounts	0	0	0	0	0	0	0	0	0	0	0	0	0	0	0	0	0	0	0	0	0	0	0	0	0	0
tRNA-Arg-TCT-4-1_wholeprecounts	0	0	0	0	0	0	0	0	0	0	0	0	0	0	0	0	0	0	0	0	0	0	0	0	0	0
tRNA-Arg-TCT-4-1_partialprecounts	0	0	0	0	0	0	0	0	0	0	0	0.681736	0	0	0	0	0	0	0	0	0	0	0	0	0	0
tRNA-Arg-TCT-4-1_trailercounts	4.53642	5.2581	2.31518	0.918566	4.55461	0	1.56172	0	0.99469	0	0	7.4991	0	0	0	0	2.20433	0	0	0	7.07534	0	0	2.56292	1.88501	1.23685
tRNA-Asn-GTT-1-1_wholeprecounts	1.1341	1.7527	2.31518	0	0	0	0	0	0.99469	0	0	3.40868	2.29315	0	2.12962	0	0	2.81192	0	0	0	5.15663	0	1.28146	1.88501	0.618425
tRNA-Asn-GTT-1-1_partialprecounts	13.6093	4.38175	6.94553	3.67426	1.82184	8.49938	4.68517	2.12901	4.97345	12.6292	5.04399	12.2713	5.73289	4.36734	5.32405	9.92642	2.20433	33.7431	3.15106	7.42003	4.2452	16.2066	3.20112	5.12583	15.0801	7.4211
tRNA-Asn-GTT-1-1_trailercounts	4.53642	3.5054	5.78794	1.83713	1.82184	8.49938	4.68517	4.25801	2.98407	7.57753	1.0088	2.04521	3.43973	5.45917	1.06481	3.05428	8.08253	1.40596	3.15106	3.71001	1.41507	5.89329	0.800279	3.84437	7.54005	5.56582
tRNA-Asn-GTT-10-1_wholeprecounts	0	0	0	0	0	0	1.56172	0	0	0	0	1.36347	0	0	0	0	0	0	0	0	0	0	0	0	0	0
tRNA-Asn-GTT-10-1_partialprecounts	1.1341	0	1.15759	0	3.64369	0.944376	1.56172	0	0	3.78876	2.0176	14.9982	1.14658	0	1.06481	6.10857	11.7564	7.02981	8.66543	5.56502	5.66027	11.7866	11.2039	0	1.88501	3.09212
tRNA-Asn-GTT-10-1_trailercounts	0	0	0	0	0	0.944376	0	0	0	0	0	0	0	0	0	0.763571	0.734775	0	1.57553	0	0	0	0	0	0	0
tRNA-Asn-GTT-11-1_wholeprecounts	0	0	0	0	0	0	0	0	0	0	0	0	0	0	0	0	0	0	0	0	0	0	0	0	0	0
tRNA-Asn-GTT-11-1_partialprecounts	0	0	0	0	0	0.944376	0	0	0	0	0	4.77215	0	0	1.06481	0	0	0	0	0	0	1.47332	0	0	1.88501	1.23685
tRNA-Asn-GTT-11-1_trailercounts	0	0	0	0	0	0	0	0	0	0	0	0	0	0	0	0	0	0	1.57553	0	0	0	0	0	0	0
tRNA-Asn-GTT-11-2_wholeprecounts	0	0	0	0	0	0	0	0	0	0	0	0	0	0	0	0	0	0	0	0	0	0	0	0	0	0
tRNA-Asn-GTT-11-2_partialprecounts	0	0	0	0	0	0	0	0	0	0	0	3.40868	0	0	0	0	0	0	0	0	0	0.736662	0	0	0	1.23685
tRNA-Asn-GTT-11-2_trailercounts	0	0	0	0	0	0	0	0	0	0	0	0	0	0	0	0	0	0	1.57553	0	0	0	0	0	0	0
tRNA-Asn-GTT-12-1_wholeprecounts	0	0	0	0	0	0	0	0	0	0	0	0	0	0	0	0	0	0	0	0	0	0	0	0	0	0
tRNA-Asn-GTT-12-1_partialprecounts	3.40231	1.7527	3.47276	0	2.73277	2.83313	7.80861	4.25801	0	7.57753	1.0088	4.09042	6.87946	3.2755	1.06481	0	13.226	5.62385	6.30213	0.927503	4.2452	2.20999	1.60056	3.84437	1.88501	3.71055
tRNA-Asn-GTT-12-1_trailercounts	1.1341	0	0	0.918566	0	1.88875	4.68517	2.12901	0	3.78876	1.0088	0	1.14658	1.09183	0	1.52714	2.9391	0	1.57553	5.56502	0	0.736662	1.60056	0	0	0
tRNA-Asn-GTT-17-1_wholeprecounts	0	0.87635	0	0	1.82184	0.944376	0	0	0	0	1.0088	0	0	0	0	0	0	0	0	0	0	0	0	0	0	0
tRNA-Asn-GTT-17-1_partialprecounts	7.93873	3.5054	0	6.42996	2.73277	1.88875	9.37033	5.32251	0	1.26292	3.0264	2.04521	8.02604	5.45917	3.19443	1.52714	6.61298	2.81192	0.787766	0	0	5.89329	1.60056	0	3.77002	1.85527
tRNA-Asn-GTT-17-1_trailercounts	0	0	0	0	0	0	3.12344	0	0	0	0	0	0	0	0	0	0	0	0	0	0	0	0	0	0	0
tRNA-Asn-GTT-2-5_wholeprecounts	0	0	1.15759	0	0	0	0	0	0	0	0	3.40868	0	0	0	0	0	2.81192	4.7266	0.927503	0	0	0	0	0	0
tRNA-Asn-GTT-2-5_partialprecounts	70.3145	35.054	61.3521	22.0456	31.8823	22.665	51.5368	13.8385	12.931	20.2067	79.6951	163.617	20.6384	25.1122	88.3792	22.1436	22.0433	160.28	159.129	115.01	24.0562	167.959	10.4036	15.3775	73.5154	17.3159
tRNA-Asn-GTT-2-5_trailercounts	0	0	3.47276	0	0	0	0	0	0	0	0	0	0	0	1.06481	0	0	0	1.57553	0	0	0	1.60056	0	0	1.23685
tRNA-Asn-GTT-2-2_wholeprecounts	0	0	0	0	0	0	0	0	0	0	0	0	0	0	0	0	0	0	0	0	0	0	0	0	0	0
tRNA-Asn-GTT-2-2_partialprecounts	0	0	0	0.918566	0	0	12.4938	2.12901	0	3.78876	2.0176	9.54431	0	1.09183	3.19443	0.763571	0	7.02981	1.57553	0.927503	1.41507	0.736662	0	0	7.54005	0.618425
tRNA-Asn-GTT-2-2_trailercounts	0	0	0	0	0	0	0	0	0	0	0	0	0	0	0	0	0.734775	0	0	0	0	0	0	0	0	0
tRNA-Asn-GTT-2-3_wholeprecounts	0	0	4.63035	0	0	0	0	0	0	0	0	6.81736	0	0	0	0	0	7.02981	0	12.985	0	4.41997	0	0	9.42506	0
tRNA-Asn-GTT-2-3_partialprecounts	30.6208	19.2797	16.2062	18.3713	19.1294	8.49938	14.0555	8.51602	15.915	6.3146	7.06159	77.7179	17.1987	13.102	48.9813	19.0893	6.61298	70.2981	8.66543	73.2728	9.90548	69.9829	7.20251	15.3775	11.3101	11.7501
tRNA-Asn-GTT-2-3_trailercounts	9.07284	11.3926	6.94553	4.59283	7.28738	20.7763	7.80861	13.8385	2.98407	40.4135	40.3519	4.09042	73.3809	63.3264	2.12962	27.4886	42.617	4.21788	61.4458	12.0575	21.226	3.68331	0	21.7848	3.77002	10.5132
tRNA-Asn-GTT-2-1_wholeprecounts	0	0	0	0	0	0	6.24689	1.0645	0	0	0	10.226	0	0	5.32405	0	0.734775	5.62385	0	9.27503	1.41507	7.36662	0	0	16.9651	0.618425
tRNA-Asn-GTT-2-1_partialprecounts	6.80463	1.7527	3.47276	0	3.64369	2.83313	51.5368	2.12901	0.99469	17.6809	5.04399	40.2224	3.43973	14.1938	13.8425	1.52714	2.9391	22.4954	6.30213	27.8251	4.2452	21.3632	7.20251	0	22.6201	1.85527
tRNA-Asn-GTT-2-1_trailercounts	0	0	0	2.7557	0.910922	0	0	0	0	0	0	0	0	0	0	0	0.734775	0	0	3.71001	0	0	0	0	0	0
tRNA-Asn-GTT-2-6_wholeprecounts	5.67052	3.5054	4.63035	0	0	0	4.68517	0	0	0	1.0088	68.8554	1.14658	1.09183	58.5646	0	0.734775	47.8027	0	69.5627	2.83014	16.9432	0	0	26.3902	0.618425
tRNA-Asn-GTT-2-6_partialprecounts	43.096	22.7851	42.8307	11.9414	21.8621	22.665	17.1789	28.7416	17.9044	37.8876	21.1848	124.758	24.0781	25.1122	42.5924	16.035	31.5953	70.2981	29.9351	64.9252	55.1877	74.4028	16.8059	10.2517	79.1705	16.079
tRNA-Asn-GTT-2-6_trailercounts	34.0231	19.2797	56.7218	11.9414	21.8621	10.3881	12.4938	11.7095	11.9363	25.2584	45.3959	19.0886	56.1823	44.7652	5.32405	31.3064	35.2692	59.0504	44.1149	12.0575	36.7918	14.7332	5.60196	5.12583	13.1951	31.5397
tRNA-Asn-GTT-2-4_wholeprecounts	2.26821	0.87635	6.94553	0	0.910922	0	15.6172	0	0	1.26292	0	40.9042	0	3.2755	8.51848	0.763571	0	19.6835	3.15106	39.8826	1.41507	15.4699	0.800279	0	15.0801	0
tRNA-Asn-GTT-2-4_partialprecounts	18.1457	14.898	13.8911	11.0228	6.37646	5.66626	15.6172	11.7095	6.96283	11.3663	8.07039	13.6347	11.4658	24.0203	21.2962	16.035	7.34775	22.4954	21.2697	13.9125	7.07534	46.4097	5.60196	10.2517	22.6201	11.1316
tRNA-Asn-GTT-2-4_trailercounts	7.93873	13.1453	13.8911	0.918566	7.28738	2.83313	14.0555	7.45152	9.9469	18.9438	6.05279	0.681736	8.02604	8.73467	0	10.69	10.2869	0	5.51436	0	15.5657	4.41997	2.40084	19.2219	41.4703	7.4211
tRNA-Asn-GTT-3-1_wholeprecounts	4.53642	3.5054	15.0486	2.7557	3.64369	2.83313	0	0	0	1.26292	1.0088	41.5859	0	0	7.45367	0.763571	1.46955	11.2477	3.93883	21.3326	0	15.4699	4.0014	0	1.88501	3.71055
tRNA-Asn-GTT-3-1_partialprecounts	2.26821	0.87635	2.31518	0	2.73277	2.83313	20.3024	1.0645	0	3.78876	0	15.6799	5.73289	7.64284	10.6481	2.29071	8.8173	5.62385	6.30213	18.5501	7.07534	5.89329	7.20251	10.2517	11.3101	1.85527
tRNA-Asn-GTT-3-1_trailercounts	0	0	1.15759	0	0	0	3.12344	0	0	0	1.0088	2.04521	0	1.09183	0	0	4.40865	1.40596	0.787766	0.927503	1.41507	2.94665	0	1.28146	3.77002	0.618425
tRNA-Asn-GTT-3-2_wholeprecounts	4.53642	3.5054	15.0486	2.7557	3.64369	2.83313	0	0	0	1.26292	1.0088	41.5859	0	0	7.45367	0.763571	1.46955	11.2477	3.93883	21.3326	0	15.4699	4.0014	0	1.88501	3.71055
tRNA-Asn-GTT-3-2_partialprecounts	2.26821	0.87635	2.31518	0	2.73277	2.83313	20.3024	1.0645	0	3.78876	0	15.6799	5.73289	7.64284	10.6481	2.29071	8.8173	5.62385	6.30213	18.5501	7.07534	5.89329	7.20251	10.2517	11.3101	1.85527
tRNA-Asn-GTT-3-2_trailercounts	0	0	1.15759	0	0	0	3.12344	0	0	0	1.0088	2.04521	0	1.09183	0	0	4.40865	1.40596	0.787766	0.927503	1.41507	2.94665	0	1.28146	3.77002	0.618425
tRNA-Asn-GTT-4-1_wholeprecounts	3.40231	0.87635	2.31518	2.7557	4.55461	4.72188	4.68517	0	0	0	1.0088	8.86257	0	1.09183	7.45367	0.763571	1.46955	12.6537	3.15106	12.985	1.41507	33.1498	0	0	20.7351	0
tRNA-Asn-GTT-4-1_partialprecounts	7.93873	7.88715	2.31518	0.918566	6.37646	0	1.56172	7.45152	0	1.26292	1.0088	27.9512	0	14.1938	3.19443	8.39928	9.55208	1.40596	0.787766	8.34753	0	19.1532	0	0	15.0801	0
tRNA-Asn-GTT-4-1_trailercounts	0	0	0	0	0	0	0	0	0	0	0	2.72694	0	0	1.06481	0	0	0	0	0.927503	0	0	0	0	0	0
tRNA-Asn-GTT-5-1_wholeprecounts	0	0	0	0	0	0	0	0	0	0	0	0	0	0	0	0	0	0	0	0	0	0	0	0	0	0
tRNA-Asn-GTT-5-1_partialprecounts	2.26821	2.62905	1.15759	0	6.37646	0	1.56172	3.19351	0	1.26292	0	6.13563	0	4.36734	0	4.58143	5.14343	5.62385	0.787766	2.78251	0	2.20999	0	0	3.77002	0
tRNA-Asn-GTT-5-1_trailercounts	0	0	0	0	0	0	0	0	0	0	0	2.72694	0	0	1.06481	0	0	0	0	0.927503	0	0	0	0	0	0
tRNA-Asn-GTT-6-1_wholeprecounts	0	0	0	0.918566	0	0	0	0	0	0	0	3.40868	0	0	0	0	0	0	0	0	0	0	0	0	0	0
tRNA-Asn-GTT-6-1_partialprecounts	0	0	9.2607	0.918566	0.910922	1.88875	0	0	0	2.52584	0	0	0	0	2.12962	0	1.46955	0	2.3633	0	0	1.47332	0	2.56292	0	1.23685
tRNA-Asn-GTT-6-1_trailercounts	0	0	0	0.918566	0	0	0	0	0	0	0	0	0	1.09183	0	0	0	0	0	0	0	0	0	0	0	0.618425
tRNA-Asn-GTT-7-1_wholeprecounts	0	0	2.31518	0	1.82184	0	0	0	0	0	3.0264	0	0	3.2755	1.06481	0	0	2.81192	0	2.78251	0	0	0	0	3.77002	0
tRNA-Asn-GTT-7-1_partialprecounts	2.26821	1.7527	3.47276	0	6.37646	2.83313	4.68517	1.0645	1.98938	5.05168	4.03519	10.226	0	18.5612	5.32405	6.10857	2.9391	0	5.51436	11.13	0	0	0.800279	17.9404	15.0801	4.9474
tRNA-Asn-GTT-7-1_trailercounts	1.1341	1.7527	1.15759	0	0	3.7775	6.24689	3.19351	0.99469	1.26292	7.06159	2.04521	0	15.2857	0	0.763571	8.8173	0	0.787766	0.927503	7.07534	3.68331	0	3.84437	5.65503	3.71055
tRNA-Asn-GTT-8-1_wholeprecounts	0	0	0	0	0	0	1.56172	0	0	0	0	0	0	0	0	0	0	0	0	0	0	0	0	0	0	0
tRNA-Asn-GTT-8-1_partialprecounts	4.53642	1.7527	4.63035	1.83713	1.82184	2.83313	3.12344	4.25801	1.98938	0	6.05279	6.81736	5.73289	12.0102	7.45367	11.4536	9.55208	0	3.93883	2.78251	0	17.6799	5.60196	2.56292	3.77002	12.3685
tRNA-Asn-GTT-8-1_trailercounts	0	0	0	0	0	0.944376	0	1.0645	0	0	4.03519	2.04521	0	1.09183	2.12962	0	0.734775	2.81192	0	4.63752	0	0	0	0	0	0.618425
tRNA-Asn-GTT-9-1_wholeprecounts	0	0	0	0	0	0	0	0	0	0	0	2.04521	0	0	0	0	0	0	0	0	0	0	0	0	0	0
tRNA-Asn-GTT-9-1_partialprecounts	0	0.87635	0	0	2.73277	0.944376	1.56172	0	0	0	0	2.04521	0	0	0	0	0	0	0	0	0	0	0	0	0	0
tRNA-Asn-GTT-9-1_trailercounts	0	0	0	0	0	0	0	0	0	0	0	1.36347	0	0	0	0	0	0	0	0	0	0	0	0	0	0
tRNA-Asn-GTT-9-2_wholeprecounts	0	0	0	0	0	0	0	0	0	0	0	2.04521	0	0	0	0	0	0	0	0	0	0	0	0	0	0
tRNA-Asn-GTT-9-2_partialprecounts	0	0.87635	0	0	2.73277	0.944376	1.56172	0	0	0	0	2.04521	0	0	0	0	0	0	0	0	0	0	0	0	0	0
tRNA-Asn-GTT-9-2_trailercounts	0	0	0	0	0	0	0	0	0	0	0	1.36347	0	0	0	0	0	0	0	0	0	0	0	0	0	0
tRNA-Asp-GTC-1-1_wholeprecounts	4.53642	2.62905	12.7335	0.918566	0.910922	0	0	1.0645	0	0	2.0176	121.349	3.43973	0	50.0461	3.05428	1.46955	47.8027	1.57553	73.2728	0	143.649	0	0	5.65503	1.85527
tRNA-Asp-GTC-1-1_partialprecounts	13.6093	21.9088	23.1518	11.0228	14.5748	16.0544	49.9751	14.903	8.95221	12.6292	21.1848	47.7215	19.4918	28.3877	38.3332	39.7057	18.3694	37.961	30.7229	18.5501	11.3205	41.9897	1.60056	12.8146	60.3204	13.6053
tRNA-Asp-GTC-1-1_trailercounts	61.2416	85.8823	45.1459	24.8013	25.5058	46.2744	0	13.8385	14.9203	8.84045	16.1408	6.81736	8.02604	10.9183	1.06481	13.7443	47.7604	1.40596	7.0899	4.63752	4.2452	4.41997	0	34.5994	9.42506	44.5266
tRNA-Asp-GTC-2-9_wholeprecounts	23.8162	5.2581	6.94553	3.67426	0	0.944376	49.9751	3.19351	0.99469	2.52584	5.04399	320.416	2.29315	4.36734	55.3701	1.52714	3.67388	139.19	9.45319	201.268	0	221.735	0	0	58.4354	2.4737
tRNA-Asp-GTC-2-9_partialprecounts	55.5711	44.6939	74.0856	30.3127	29.1495	49.1076	45.2899	37.2576	32.8248	37.8876	59.5191	641.514	36.6905	158.316	225.74	76.3571	65.395	482.245	166.219	368.219	18.3959	579.016	7.20251	19.2219	165.881	79.7768
tRNA-Asp-GTC-2-9_trailercounts	2.26821	4.38175	5.78794	6.42996	1.82184	1.88875	0	2.12901	0.99469	0	0	0	0	2.18367	2.12962	0	5.8782	0	3.93883	0	4.2452	1.47332	0	0	0	3.09212
tRNA-Asp-GTC-2-10_wholeprecounts	4.53642	1.7527	1.15759	0	3.64369	2.83313	48.4134	0	0	2.52584	1.0088	173.161	0	1.09183	34.0739	0.763571	2.9391	44.9908	0	108.518	0	111.236	0	1.28146	24.5051	0
tRNA-Asp-GTC-2-10_partialprecounts	61.2416	21.0324	68.2977	56.0325	51.9226	50.0519	39.0431	78.7732	35.8088	23.9955	30.264	23.179	41.2768	60.0509	61.759	50.3957	119.034	66.0802	54.3559	14.8401	28.3014	62.6163	3.20112	52.5398	45.2403	50.7108
tRNA-Asp-GTC-2-10_trailercounts	500.14	55.2101	310.233	17.4528	184.917	235.15	810.534	7.45152	32.8248	31.573	20.176	14.3165	20.6384	33.8468	15.9722	19.8528	1387.26	25.3073	20.4819	31.5351	9.90548	13.2599	2.40084	51.2583	1032.99	22.2633
tRNA-Asp-GTC-2-4_wholeprecounts	1.1341	0	1.15759	0	4.55461	0	7.80861	1.0645	0	7.57753	4.03519	140.438	0	0	45.7868	0	0	44.9908	0	54.7227	0	45.673	0	0	11.3101	0
tRNA-Asp-GTC-2-4_partialprecounts	5.67052	0	8.10311	4.59283	16.3966	3.7775	12.4938	8.51602	1.98938	7.57753	5.04399	32.0416	4.58631	6.551	18.1018	9.16285	8.8173	30.9312	3.93883	17.6226	11.3205	37.5698	3.20112	0	3.77002	6.18425
tRNA-Asp-GTC-2-4_trailercounts	1.1341	0	1.15759	0	3.64369	0	0	0	0	3.78876	0	1.36347	0	0	0	0	1.46955	0	3.93883	0	0	2.94665	0	0	0	0
tRNA-Asp-GTC-2-7_wholeprecounts	0	0	0	0	0.910922	0	0	0	0	0	0	2.72694	0	0	0	0	0	1.40596	0	0	0	0	0	0	0	0
tRNA-Asp-GTC-2-7_partialprecounts	5.67052	10.5162	6.94553	16.5342	12.7529	6.61063	17.1789	17.032	13.9257	6.3146	7.06159	21.1338	14.9055	10.9183	33.0091	6.87214	15.4303	35.149	16.5431	31.5351	18.3959	30.2031	1.60056	8.97021	16.9651	16.6975
tRNA-Asp-GTC-2-7_trailercounts	0	0	0	0	0	0	0	0	0	0	1.0088	0	0	0	0	0	0	0	0.787766	0	0	0	0	0	0	0
tRNA-Asp-GTC-2-6_wholeprecounts	0	0	0	0	0	0	0	1.0645	0	0	0	0	0	0	1.06481	0	0	0	0	0	0	1.47332	0	0	0	0
tRNA-Asp-GTC-2-6_partialprecounts	11.341	5.2581	17.3638	6.42996	13.6638	15.11	3.12344	19.1611	3.97876	2.52584	13.1144	13.6347	17.1987	36.0305	8.51848	48.8685	49.2299	18.2775	40.9638	7.42003	11.3205	21.3632	2.40084	2.56292	18.8501	11.1316
tRNA-Asp-GTC-2-6_trailercounts	0	0	0	0	0	0	0	0	0	1.26292	0	0	0	1.09183	0	0	0	0	0	0	0	0	1.60056	0	0	0
tRNA-Asp-GTC-2-5_wholeprecounts	1.1341	0	1.15759	0	4.55461	0	7.80861	1.0645	0	7.57753	4.03519	140.438	0	0	45.7868	0	0	44.9908	0	54.7227	0	45.673	0	0	11.3101	0
tRNA-Asp-GTC-2-5_partialprecounts	5.67052	0	8.10311	4.59283	16.3966	3.7775	12.4938	8.51602	1.98938	7.57753	5.04399	32.0416	4.58631	6.551	18.1018	9.16285	8.8173	30.9312	3.93883	17.6226	11.3205	37.5698	3.20112	0	3.77002	6.18425
tRNA-Asp-GTC-2-5_trailercounts	1.1341	0	1.15759	0	3.64369	0	0	0	0	3.78876	0	1.36347	0	0	0	0	1.46955	0	3.93883	0	0	2.94665	0	0	0	0
tRNA-Asp-GTC-2-11_wholeprecounts	0	0	0	0	0	0	4.68517	0	0.99469	0	1.0088	21.8156	0	0	8.51848	0	0	22.4954	2.3633	50.0852	1.41507	16.9432	0	0	0	0
tRNA-Asp-GTC-2-11_partialprecounts	80.5214	34.1777	63.6673	41.3355	38.2587	24.5538	26.5493	43.6446	16.9097	53.0427	43.3783	34.7685	64.2083	104.816	46.8516	41.9964	146.955	39.3669	137.071	73.2728	41.037	42.7264	7.20251	23.0662	43.3553	55.6582
tRNA-Asp-GTC-2-11_trailercounts	85.0578	81.5006	30.0973	111.146	30.0604	31.1644	35.9196	44.7091	8.95221	27.7843	70.6159	26.5877	24.0781	49.1325	7.45367	30.5428	19.1042	2.81192	33.0862	8.34753	5.66027	8.10328	78.4274	69.1987	122.526	7.4211
tRNA-Asp-GTC-2-1_wholeprecounts	1.1341	0	1.15759	0	4.55461	0	7.80861	1.0645	0	7.57753	4.03519	140.438	0	0	45.7868	0	0	44.9908	0	54.7227	0	45.673	0	0	11.3101	0
tRNA-Asp-GTC-2-1_partialprecounts	5.67052	0	8.10311	4.59283	16.3966	3.7775	12.4938	8.51602	1.98938	7.57753	5.04399	32.0416	4.58631	6.551	18.1018	9.16285	8.8173	30.9312	3.93883	17.6226	11.3205	37.5698	3.20112	0	3.77002	6.18425
tRNA-Asp-GTC-2-1_trailercounts	1.1341	0	1.15759	0	3.64369	0	0	0	0	3.78876	0	1.36347	0	0	0	0	1.46955	0	3.93883	0	0	2.94665	0	0	0	0
tRNA-Asp-GTC-2-3_wholeprecounts	1.1341	0	1.15759	0	4.55461	0	7.80861	1.0645	0	7.57753	4.03519	140.438	0	0	45.7868	0	0	44.9908	0	54.7227	0	45.673	0	0	11.3101	0
tRNA-Asp-GTC-2-3_partialprecounts	5.67052	0	8.10311	4.59283	16.3966	3.7775	12.4938	8.51602	1.98938	7.57753	5.04399	32.0416	4.58631	6.551	18.1018	9.16285	8.8173	30.9312	3.93883	17.6226	11.3205	37.5698	3.20112	0	3.77002	6.18425
tRNA-Asp-GTC-2-3_trailercounts	1.1341	0	1.15759	0	3.64369	0	0	0	0	3.78876	0	1.36347	0	0	0	0	1.46955	0	3.93883	0	0	2.94665	0	0	0	0
tRNA-Asp-GTC-2-2_wholeprecounts	1.1341	0	1.15759	0	4.55461	0	7.80861	1.0645	0	7.57753	4.03519	140.438	0	0	45.7868	0	0	44.9908	0	54.7227	0	45.673	0	0	11.3101	0
tRNA-Asp-GTC-2-2_partialprecounts	5.67052	0	8.10311	4.59283	16.3966	3.7775	12.4938	8.51602	1.98938	7.57753	5.04399	32.0416	4.58631	6.551	18.1018	9.16285	8.8173	30.9312	3.93883	17.6226	11.3205	37.5698	3.20112	0	3.77002	6.18425
tRNA-Asp-GTC-2-2_trailercounts	1.1341	0	1.15759	0	3.64369	0	0	0	0	3.78876	0	1.36347	0	0	0	0	1.46955	0	3.93883	0	0	2.94665	0	0	0	0
tRNA-Asp-GTC-2-8_wholeprecounts	6.80463	6.13445	3.47276	0.918566	0.910922	4.72188	0	5.32251	1.98938	0	3.0264	10.9078	0	2.18367	8.51848	1.52714	1.46955	7.02981	8.66543	2.78251	0	2.20999	0	2.56292	0	9.27637
tRNA-Asp-GTC-2-8_partialprecounts	80.5214	56.9628	86.8191	102.879	74.6956	135.99	29.6727	71.3217	86.538	29.0472	113.994	86.5805	127.27	182.336	70.2775	326.045	220.433	123.725	556.951	104.808	28.3014	81.0328	12.0042	138.397	33.9302	63.0793
tRNA-Asp-GTC-2-8_trailercounts	0	1.7527	2.31518	0	1.82184	3.7775	4.68517	1.0645	1.98938	2.52584	1.0088	0	1.14658	2.18367	2.12962	5.345	5.14343	0	6.30213	0	0	0	0	2.56292	0	1.85527
tRNA-Asp-GTC-3-1_wholeprecounts	4.53642	4.38175	10.4183	0	4.55461	1.88875	0	0	0	0	4.03519	11.5895	2.29315	3.2755	20.2314	0	2.9391	11.2477	2.3633	26.8976	1.41507	7.36662	0	5.12583	7.54005	2.4737
tRNA-Asp-GTC-3-1_partialprecounts	11.341	0.87635	4.63035	4.59283	3.64369	0.944376	1.56172	6.38702	3.97876	5.05168	5.04399	4.09042	6.87946	8.73467	12.7777	3.81785	7.34775	8.43577	3.93883	11.13	1.41507	18.4165	3.20112	1.28146	1.88501	3.09212
tRNA-Asp-GTC-3-1_trailercounts	2.26821	0.87635	5.78794	0	0	2.83313	3.12344	2.12901	0	5.05168	7.06159	0	1.14658	5.45917	3.19443	0	3.67388	4.21788	0.787766	1.85501	2.83014	0	2.40084	0	7.54005	0
tRNA-Cys-GCA-1-1_wholeprecounts	0	0	0	0	0	0	0	0	0	0	0	0	0	0	0	0	0	0	0	0	0	0	0	0	0	0
tRNA-Cys-GCA-1-1_partialprecounts	0	0	0	0	0	0	0	0	0.99469	0	0	0	0	0	2.12962	0	0	0	0	0	0	1.47332	0	0	0	0
tRNA-Cys-GCA-1-1_trailercounts	0	0	0	0	0	0	0	0	4.97345	0	0	0	0	2.18367	1.06481	0	0	0	0	0	0	1.47332	0	0	0	0
tRNA-Cys-GCA-11-1_wholeprecounts	0	0	0	0	0	0	0	0	0	0	0	0	0	0	0	0	0	0	0	0	0	0	0	0	0	0
tRNA-Cys-GCA-11-1_partialprecounts	0	0	0	0	0	0	0	0	0	0	0	0	0	0	0	0	0	0	0	0	0	0	0	0	0	3.09212
tRNA-Cys-GCA-11-1_trailercounts	1.1341	0	0	0	0	0	0	0	0	2.52584	0	0	0	1.09183	0	0	0	0	0	0	0	0	0	0	1.88501	0
tRNA-Cys-GCA-13-1_wholeprecounts	0	0	0	0	0	0	0	0	0	0	0	0	0	0	0	0	0	0	0	0	0	0	0	0	0	0
tRNA-Cys-GCA-13-1_partialprecounts	0	0	0	0	0.910922	0	0	0	0	3.78876	0	0	0	0	0	0	0	0	0	0.927503	0	0	0	0	0	1.23685
tRNA-Cys-GCA-13-1_trailercounts	0	0	0	0	0	0	0	0	0	0	0	0	0	1.09183	0	3.81785	1.46955	0	0	0	0	0	0	0	11.3101	0.618425
tRNA-Cys-GCA-17-1_wholeprecounts	0	0	0	0	0	0	0	0	0	0	0	2.72694	0	1.09183	0	0	0	1.40596	0	0	0	0	0	0	0	0
tRNA-Cys-GCA-17-1_partialprecounts	2.26821	0.87635	3.47276	0.918566	2.73277	2.83313	3.12344	4.25801	1.98938	13.8921	1.0088	4.09042	16.0521	36.0305	3.19443	2.29071	22.778	0	21.2697	1.85501	22.6411	11.0499	4.0014	3.84437	1.88501	11.7501
tRNA-Cys-GCA-17-1_trailercounts	0	0	0	0	0	0	0	0	0	0	0	0	0	0	0	0	0	0	0	0	0	0	0	0	0	0
tRNA-Cys-GCA-2-2_wholeprecounts	0	0	0	0	0	0	0	0	0	0	0	0	0	0	0	0	0	0	0	0	0	0	0	0	0	0
tRNA-Cys-GCA-2-2_partialprecounts	3.40231	3.5054	1.15759	1.83713	2.73277	1.88875	0	2.12901	0	1.26292	1.0088	2.04521	0	5.45917	1.06481	3.81785	4.40865	0	1.57553	0	7.07534	0	4.0014	1.28146	9.42506	1.85527
tRNA-Cys-GCA-2-2_trailercounts	1.1341	1.7527	1.15759	0	0	0	1.56172	1.0645	0	0	0	0	0	0	0	0	0	0	0	0	0	0	0	0	0	0
tRNA-Cys-GCA-2-4_wholeprecounts	1.1341	0	1.15759	0	0	0	0	0	0	2.52584	0	13.6347	0	0	0	0	0	8.43577	0	0.927503	0	10.3133	0	0	0	0
tRNA-Cys-GCA-2-4_partialprecounts	13.6093	4.38175	3.47276	11.0228	18.2184	2.83313	4.68517	0	0	1.26292	2.0176	8.18083	4.58631	4.36734	9.58329	0	1.46955	8.43577	3.15106	6.49252	32.5466	19.1532	8.00279	7.68875	37.7002	8.03952
tRNA-Cys-GCA-2-4_trailercounts	391.266	247.131	273.191	195.655	235.929	289.923	860.509	192.675	118.368	719.865	404.528	312.917	746.422	731.529	101.157	489.449	522.425	433.036	424.606	419.232	540.556	265.198	208.873	247.321	1180.02	89.0532
tRNA-Cys-GCA-2-3_wholeprecounts	0	0	0	0	0	0	0	0	0	0	0	2.72694	0	0	0	0	0	0	0	0	0	3.68331	0	0	0	0
tRNA-Cys-GCA-2-3_partialprecounts	9.07284	14.898	4.63035	8.26709	18.2184	3.7775	0	12.774	0	15.1551	4.03519	6.81736	9.17262	24.0203	4.25924	9.92642	16.1651	0	11.8165	6.49252	18.3959	5.89329	0.800279	21.7848	15.0801	11.1316
tRNA-Cys-GCA-2-3_trailercounts	159.909	111.296	79.8735	62.4625	67.4082	95.382	534.109	87.2892	33.8195	131.344	27.2376	117.94	108.925	66.6019	35.1387	87.0471	117.564	73.11	126.043	96.4603	183.959	71.4562	35.2123	37.1623	616.399	59.3688
tRNA-Cys-GCA-4-1_wholeprecounts	0	0	0	0	0	0	3.12344	0	0	0	0	1.36347	0	0	0	0	0	0	0	0	0	2.94665	0	0	0	0
tRNA-Cys-GCA-4-1_partialprecounts	3.40231	1.7527	1.15759	0	2.73277	3.7775	1.56172	2.12901	0	1.26292	6.05279	2.72694	1.14658	8.73467	2.12962	0.763571	5.8782	0	7.0899	2.78251	1.41507	0.736662	1.60056	6.40729	0	1.85527
tRNA-Cys-GCA-4-1_trailercounts	3.40231	0.87635	0	1.83713	0	2.83313	0	0	1.98938	0	1.0088	0	0	0	0	0.763571	2.20433	0	1.57553	0	0	0	0.800279	0	0	1.85527
tRNA-Cys-GCA-5-1_wholeprecounts	0	0	0	0	0	0	0	0	0	0	0	0	0	0	0	0	0	2.81192	0	0	0	5.15663	0	0	0	0
tRNA-Cys-GCA-5-1_partialprecounts	2.26821	1.7527	0	0	0	1.88875	1.56172	0	0	2.52584	1.0088	9.54431	0	4.36734	5.32405	3.05428	2.9391	8.43577	1.57553	0.927503	0	11.7866	0	0	5.65503	1.23685
tRNA-Cys-GCA-5-1_trailercounts	0	0	0	0	0	0	0	3.19351	0	0	0	0	2.29315	0	0	0	0	0	1.57553	0	0	0	0	0	0	1.23685
tRNA-Cys-GCA-7-1_wholeprecounts	0	0	0	0	0	0	0	0	0	0	0	1.36347	0	0	0	0	0	0	0	0.927503	0	2.94665	0	0	0	0
tRNA-Cys-GCA-7-1_partialprecounts	0	1.7527	0	0	0.910922	1.88875	0	0	0	0	0	0	0	0	0	0.763571	0	0	0	1.85501	0	0.736662	0	0	0	0
tRNA-Cys-GCA-7-1_trailercounts	0	0	0	0	0	0	0	0	0	0	3.0264	0	0	0	0	0	0	0	0	0	0	0	0	1.28146	0	0
tRNA-Cys-GCA-8-1_wholeprecounts	0	0.87635	0	0	0	0	0	0	0	0	0	0	0	0	0	0	0	0	0	0	0	0.736662	0	0	0	0
tRNA-Cys-GCA-8-1_partialprecounts	2.26821	0.87635	2.31518	0.918566	1.82184	2.83313	0	4.25801	0.99469	2.52584	9.07919	0.681736	1.14658	10.9183	2.12962	3.05428	2.20433	0	2.3633	0	2.83014	4.41997	3.20112	7.68875	0	5.56582
tRNA-Cys-GCA-8-1_trailercounts	5.67052	3.5054	1.15759	0.918566	5.46553	0.944376	0	0	4.97345	1.26292	3.0264	2.04521	0	1.09183	0	0.763571	2.9391	0	0	0.927503	1.41507	4.41997	16.0056	0	3.77002	2.4737
tRNA-Cys-GCA-9-1_wholeprecounts	0	0	0	0	0	0	0	0	0	0	0	2.72694	0	0	0	0	0	0	0.787766	1.85501	0	1.47332	0	0	0	0
tRNA-Cys-GCA-9-1_partialprecounts	0	0.87635	0	0	0.910922	1.88875	0	0	0	3.78876	0	0.681736	4.58631	1.09183	0	0	0.734775	0	0	0.927503	0	0.736662	0.800279	0	0	0
tRNA-Cys-GCA-9-1_trailercounts	0	0	0	0	0	0.944376	0	0	0.99469	3.78876	0	1.36347	0	2.18367	0	0	0.734775	0	1.57553	0	0	0	0	0	0	0
tRNA-Cys-GCA-9-3_wholeprecounts	0	0	0	0	0	0	0	0	0	0	0	0	0	0	0	0	0	0	0	0	0	0	0	0	0	0
tRNA-Cys-GCA-9-3_partialprecounts	0	0	0	0	0	0	0	0	0	0	0	3.40868	0	0	0	0	0	0	0	0	0	0	0	0	0	0
tRNA-Cys-GCA-9-3_trailercounts	0	0	0	0	0	0	0	0	0	0	0	0	0	0	0	0	0	0	0	0	0	0	0	0	0	0
tRNA-Gln-CTG-1-2_wholeprecounts	0	0	0	0	0	0	0	0	0	0	0	0.681736	0	0	0	0	0	0	0	0	0	0.736662	0	0	0	0
tRNA-Gln-CTG-1-2_partialprecounts	9.07284	5.2581	8.10311	4.59283	3.64369	3.7775	6.24689	5.32251	1.98938	1.26292	4.03519	17.0434	3.43973	2.18367	19.1666	2.29071	7.34775	12.6537	8.66543	14.8401	1.41507	15.4699	1.60056	5.12583	1.88501	3.09212
tRNA-Gln-CTG-1-2_trailercounts	1.1341	2.62905	3.47276	0.918566	0	0	4.68517	0	0	0	0	2.04521	0	0	2.12962	0	3.67388	1.40596	1.57553	2.78251	0	0	0	3.84437	1.88501	0.618425
tRNA-Gln-CTG-1-4_wholeprecounts	2.26821	0	1.15759	0	0	0.944376	0	0	0	0	0	4.77215	0	0	5.32405	0	0	5.62385	0.787766	1.85501	0	1.47332	0	2.56292	3.77002	0.618425
tRNA-Gln-CTG-1-4_partialprecounts	6.80463	11.3926	13.8911	11.0228	13.6638	10.3881	7.80861	6.38702	6.96283	6.3146	13.1144	9.54431	0	22.9285	3.19443	17.5621	4.40865	7.02981	21.2697	0.927503	0	7.36662	4.0014	7.68875	0	6.80267
tRNA-Gln-CTG-1-4_trailercounts	0	0.87635	3.47276	0	0	0	0	0	0	0	0	0	0	0	0	0	0	0	1.57553	0	0	0	0	0	1.88501	0
tRNA-Gln-CTG-1-3_wholeprecounts	0	0	0	0	0	0.944376	0	0	0	0	1.0088	4.77215	0	1.09183	10.6481	0	0	0	0.787766	1.85501	0	0	0	0	0	1.85527
tRNA-Gln-CTG-1-3_partialprecounts	10.2069	0	5.78794	4.59283	1.82184	0	6.24689	5.32251	0.99469	5.05168	3.0264	4.09042	1.14658	13.102	5.32405	1.52714	9.55208	2.81192	5.51436	0	0	3.68331	0	1.28146	13.1951	6.18425
tRNA-Gln-CTG-1-3_trailercounts	0	0.87635	0	0	0	0.944376	0	0	0	0	0	0	0	0	0	0	1.46955	0	0	0.927503	0	1.47332	0	0	0	0
tRNA-Gln-CTG-1-5_wholeprecounts	7.93873	0	0	0	0	0	1.56172	0	0	0	0	8.86257	0	0	2.12962	0	0	5.62385	0	2.78251	0	5.89329	0	0	0	0
tRNA-Gln-CTG-1-5_partialprecounts	19.2798	9.63985	10.4183	14.6971	12.7529	9.44376	18.7407	25.5481	21.8832	17.6809	8.07039	21.1338	11.4658	16.3775	18.1018	16.035	27.1867	21.0894	18.9064	6.49252	15.5657	8.10328	2.40084	7.68875	37.7002	9.27637
tRNA-Gln-CTG-1-5_trailercounts	0	0	0	3.67426	0	0	0	2.12901	0	1.26292	0	0	0	0	0	0.763571	0	0	0	0	0	0	0	0	0	1.85527
tRNA-Gln-CTG-10-1_wholeprecounts	0	0	0	0	0	0	0	0	0	0	0	0	0	0	0	0	0	0	0	0	0	0	0	0	0	0
tRNA-Gln-CTG-10-1_partialprecounts	0	0	0	0	0	0	0	0	0	0	0	0	0	0	1.06481	0	0	0	0	5.56502	0	0	0	0	0	1.23685
tRNA-Gln-CTG-10-1_trailercounts	0	0	0	0	0	0.944376	0	0	0	0	0	0	0	0	0	0	0.734775	0	0	0	0	0	0	0	0	0
tRNA-Gln-CTG-2-1_wholeprecounts	0	0.87635	0	0	0	0	0	0	0	0	0	2.72694	0	0	0	0	0	1.40596	0	0.927503	0	2.20999	0	0	3.77002	0
tRNA-Gln-CTG-2-1_partialprecounts	2.26821	0	4.63035	0.918566	0	0	3.12344	4.25801	0.99469	0	2.0176	0.681736	1.14658	0	0	0	2.9391	1.40596	0.787766	0	0	2.94665	0	0	9.42506	0.618425
tRNA-Gln-CTG-2-1_trailercounts	20.4139	8.7635	26.6245	11.0228	7.28738	23.6094	45.2899	11.7095	11.9363	7.57753	33.2903	10.226	18.3452	27.2958	12.7777	25.1978	32.3301	11.2477	12.6043	7.42003	22.6411	14.7332	5.60196	14.096	94.2506	7.4211
tRNA-Gln-CTG-3-1_wholeprecounts	0	0	0	0	0	0	0	0	0	0	0	6.81736	0	0	7.45367	0	0	2.81192	0	6.49252	0	5.89329	0	0	0	0
tRNA-Gln-CTG-3-1_partialprecounts	4.53642	1.7527	4.63035	0	2.73277	0.944376	17.1789	1.0645	0.99469	1.26292	1.0088	20.4521	3.43973	1.09183	7.45367	3.05428	0.734775	8.43577	0	8.34753	0	13.9966	0.800279	2.56292	0	0
tRNA-Gln-CTG-3-1_trailercounts	2.26821	1.7527	1.15759	0.918566	0.910922	6.61063	12.4938	2.12901	0	5.05168	1.0088	5.45389	1.14658	4.36734	12.7777	8.39928	7.34775	15.4656	3.93883	19.4776	0	5.89329	0	2.56292	5.65503	0
tRNA-Gln-CTG-3-2_wholeprecounts	0	0	0	0	0	0	0	0	0	0	0	6.81736	0	0	7.45367	0	0	2.81192	0	6.49252	0	5.89329	0	0	0	0
tRNA-Gln-CTG-3-2_partialprecounts	4.53642	1.7527	4.63035	0	2.73277	0.944376	17.1789	1.0645	0.99469	1.26292	1.0088	20.4521	3.43973	1.09183	7.45367	3.05428	0.734775	8.43577	0	8.34753	0	13.9966	0.800279	2.56292	0	0
tRNA-Gln-CTG-3-2_trailercounts	2.26821	1.7527	1.15759	0.918566	0.910922	6.61063	12.4938	2.12901	0	5.05168	1.0088	5.45389	1.14658	4.36734	12.7777	8.39928	7.34775	15.4656	3.93883	19.4776	0	5.89329	0	2.56292	5.65503	0
tRNA-Gln-CTG-4-1_wholeprecounts	0	0	0	0	0	0	0	0	0	0	0	0	0	0	0	0	0	0	0	0	0	0	0	0	0	0
tRNA-Gln-CTG-4-1_partialprecounts	0	0	0	0	0	0	0	0	0	0	0	0	0	0	0	0	0	0	0	0	0	0	0	0	0	0
tRNA-Gln-CTG-4-1_trailercounts	0	0	0	0.918566	0	0	3.12344	2.12901	0	0	0	0	0	1.09183	0	0	1.46955	0	0.787766	2.78251	0	3.68331	0	0	1.88501	0
tRNA-Gln-CTG-6-1_wholeprecounts	0	0	0	0	0	0	0	0	0	0	0	0	0	0	0	0	0	0	0	0	0	0	0	0	0	0
tRNA-Gln-CTG-6-1_partialprecounts	0	0.87635	2.31518	1.83713	1.82184	0.944376	0	0	0	0	1.0088	0	2.29315	0	0	0.763571	0	0	0	0	0	0	0.800279	3.84437	1.88501	3.09212
tRNA-Gln-CTG-6-1_trailercounts	2.26821	0	1.15759	0.918566	1.82184	0	1.56172	0	0	2.52584	1.0088	0	0	0	0	1.52714	0	0	0	0.927503	4.2452	0.736662	1.60056	0	0	0
tRNA-Gln-CTG-8-2_wholeprecounts	0	0	0	0	0	0	0	0	0	0	0	0	0	0	0	0	0	0	0	0	0	0	0	0	0	1.23685
tRNA-Gln-CTG-8-2_partialprecounts	2.26821	2.62905	2.31518	0.918566	1.82184	0.944376	0	0	0	0	0	2.72694	0	1.09183	4.25924	1.52714	1.46955	1.40596	1.57553	12.0575	0	6.62996	0.800279	0	11.3101	8.03952
tRNA-Gln-CTG-8-2_trailercounts	0	0	0	0	0	0.944376	0	0	0	0	0	0	0	0	0	0	0.734775	0	0	0	0	0	0	0	0	0
tRNA-Gln-CTG-8-1_wholeprecounts	0	0	0	0	0	0	0	0	0	0	0	0	0	0	0	0	0	0	0	0	0	0	0	0	0	1.23685
tRNA-Gln-CTG-8-1_partialprecounts	2.26821	2.62905	2.31518	0.918566	1.82184	0.944376	0	0	0	0	0	2.72694	0	1.09183	4.25924	1.52714	1.46955	1.40596	1.57553	12.0575	0	6.62996	0.800279	0	11.3101	8.03952
tRNA-Gln-CTG-8-1_trailercounts	0	0	0	0	0	0.944376	0	0	0	0	0	0	0	0	0	0	0.734775	0	0	0	0	0	0	0	0	0
tRNA-Gln-TTG-1-1_wholeprecounts	0	0	1.15759	0	0	0	0	0	0	0	0	2.04521	0	0	0	0	0	1.40596	0.787766	0.927503	0	0	0	0	0	3.09212
tRNA-Gln-TTG-1-1_partialprecounts	12.4752	11.3926	18.5214	11.0228	16.3966	4.72188	4.68517	10.645	5.96814	2.52584	3.0264	22.4973	4.58631	2.18367	10.6481	6.87214	5.8782	15.4656	1.57553	10.2025	8.49041	10.3133	15.2053	20.5033	9.42506	10.5132
[truncated: 701 more rows]
