# Supplementary material for: Menstrual cycle-dependent expression of tRNA-derived fragments in healthy human endometrium and uterine fluid-derived extracellular vesicles
Source: BMC Genomics. 2026 Apr 14;27:379. doi: 10.1186/s12864-026-12851-3 (PMC13081295; doi:10.1186/s12864-026-12851-3)
Supplement: Supplementary file 4 — Supplementary Material 4. [file 12864_2026_12851_MOESM4_ESM.xlsx]

## Sheet: tRNA tRFs
Supplementary table 4. Normalized read counts in uterine fluid extracellular vesicles (UF-Evs) of transfer RNA (tRNA) and transfer RNA-derived fragments (tRFs)
	MP-UF-EV1	MP-UF-EV2	MP-UF-EV3	MP-UF-EV4	MP-UF-EV5	MP-UF-EV6	ES-UF-EV7	ES-UF-EV8	ES-UF-EV9	ES-UF-EV10	ES-UF-EV11	ES-UF-EV12	MS-UF-EV13	MS-UF-EV14	MS-UF-EV15	MS-UF-EV16	MS-UF-EV17	MS-UF-EV18	LS-UF-EV19	LS-UF-EV20	LS-UF-EV21	LS-UF-EV22	LS-UF-EV23	LS-UF-EV24
tRNA-Ala-AGC-1_wholecounts	0	0	0	0	0	0	0	0	0	0	0	0	0	0	0	0	0	0	0	0	0	0	0	0
tRNA-Ala-AGC-1_fiveprime	73.9647	1321.85	50.4696	123.93	364.365	294.749	171.599	2.57767	8.01538	5.48708	68.0198	7.32279	13.074	1326.12	5.24389	21.0516	18.7683	76.221	610.946	49.3274	40.7078	329.37	397.457	322.731
tRNA-Ala-AGC-1_threeprime	12.9763	12.7032	10.0939	16.5239	16.3392	61.0878	0	2.57767	6.4123	13.7177	21.9175	11.5072	2.17899	12.6024	9.9634	3.00737	3.95123	4.01163	7.56255	43.9657	18.0923	7.3013	20.2526	15.8321
tRNA-Ala-AGC-1_other	0	0.715674	0	4.13098	0	0	124.8	0	0	2.74354	0.755775	0	0	1.71851	0.524389	2.00491	2.96342	2.00582	3.24109	2.14467	0	1.62251	4.43025	0
tRNA-Ala-AGC-1_antisense	0	0	0	0	0	0	0	0	0	0	0	0	0	0	0	0	0	0	0	0	0	0	0	0
tRNA-Ala-AGC-10_wholecounts	0	0	0	0	0	0	0	0	0	0	0	0	0	0	0	0	0	0	0	0	0	0	0	0
tRNA-Ala-AGC-10_fiveprime	0	0.357837	0	10.3275	0	0	0	0	0	0	0	2.09223	0	4.00986	0	0	0	0	1.62055	0	0	0	0.632893	1.21785
tRNA-Ala-AGC-10_threeprime	0	0	0	0	0	0	0	0	0	0	0	0	0	0	0	0	0	0	0	0	0	0	0	0
tRNA-Ala-AGC-10_other	0	0	0	2.06549	0	0	0	0	0	0	0	0	0	0	0	0	0	0	0	0	0	0	0	0
tRNA-Ala-AGC-10_antisense	0	0	0	0	0	0	0	0	0	0	0	0	0	0	0	0	0	0	0	0	0	0	0	0
tRNA-Ala-AGC-11_wholecounts	0	0	0	0	0	0	0	0	0	0	0	0	0	0	0	0	0	0	0	0	0	0	0	0
tRNA-Ala-AGC-11_fiveprime	6.48814	44.9085	3.36464	6.19648	0	6.10878	156	1.5466	1.60308	1.37177	5.29043	1.04611	0.544748	16.6123	3.14634	1.00246	0	10.0291	11.6139	1.07233	2.26154	2.43377	6.96183	4.87142
tRNA-Ala-AGC-11_threeprime	0	1.43135	1.12155	0	0	4.58158	0	0.515533	0	2.74354	0	0.523057	0	3.43702	0	0	0	0	0.270091	2.14467	0	0	0.632893	0
tRNA-Ala-AGC-11_other	0	2.50486	4.48618	0	0	1.52719	0	0	0	0	0	1.04611	0.544748	31.5061	2.09756	0	1.97561	0	5.94201	0	0	0	0	0
tRNA-Ala-AGC-11_antisense	0	0	0	0	0	0	0	0	0	0	0	0	0	0	0	0	0	0	0	0	0	0	0	0
tRNA-Ala-AGC-12_wholecounts	0	0	0	0	0	0	0	0	0	0	0	0	0	0	0	0	0	0	0	0	0	0	0	0
tRNA-Ala-AGC-12_fiveprime	0	0.357837	0	10.3275	0	0	0	0	0	0	0	2.09223	0	4.00986	0	0	0	0	1.62055	0	0	0	0.632893	1.21785
tRNA-Ala-AGC-12_threeprime	0	0	0	0	0	0	0	0	0	0	0	0	0	0	0	0	0	0	0	0	0	0	0	0
tRNA-Ala-AGC-12_other	0	0	0	2.06549	0	0	0	0	0	0	0	0	0	0	0	0	0	0	0	0	0	0	0	0
tRNA-Ala-AGC-12_antisense	0	0	0	0	0	0	0	0	0	0	0	0	0	0	0	0	0	0	0	0	0	0	0	0
tRNA-Ala-AGC-14_wholecounts	0	0	0	0	0	0	0	0	0	0	0	0	0	0	0	0	0	0	0	0	0	0	0	0
tRNA-Ala-AGC-14_fiveprime	0	0.357837	0	10.3275	0	0	0	0	0	0	0	2.09223	0	4.00986	0	0	0	0	1.62055	0	0	0	0.632893	1.21785
tRNA-Ala-AGC-14_threeprime	0	0	0	0	0	0	0	0.515533	0	0	0	0	0	0	0	0	0	0	0	0	0	0	0	1.21785
tRNA-Ala-AGC-14_other	0	0	0	2.06549	0	0	0	0	0	0	0	0	0	0	0	0	0	0	0	0	0	0	0	0
tRNA-Ala-AGC-14_antisense	0	0	0	0	0	0	0	0	0	0	0	0	0	0	0	0	0	0	0	0	0	0	0	0
tRNA-Ala-AGC-15_wholecounts	0	0	0	0	0	0	0	0	0	0	0	0	0	0	0	0	0	0	0	0	0	0	0	0
tRNA-Ala-AGC-15_fiveprime	0	0.357837	0	10.3275	0	0	0	0	0	0	0	2.09223	0	4.00986	0	0	0	0	1.62055	0	0	0	0.632893	1.21785
tRNA-Ala-AGC-15_threeprime	0	1.25243	1.12155	0	0	4.58158	0	0	0	2.74354	0	0.523057	0	1.71851	0	0	0	0	0.270091	2.14467	0	0	0.632893	0
tRNA-Ala-AGC-15_other	0	0	1.12155	0	0	0	0	0	0	0	0	0	0	0	0	0	0	0	0	0	0	0	0	1.21785
tRNA-Ala-AGC-15_antisense	0	0	0	0	0	0	0	0	0	0	0	0	0	0	0	0	0	0	0	0	0	0	0	0
tRNA-Ala-AGC-2_wholecounts	0	0	0	0	0	0	0	0	0	0	0	0	0	0	0	0	0	0	0	0	0	0	0	0
tRNA-Ala-AGC-2_fiveprime	20.762	551.963	31.4033	801.411	418.284	85.5229	280.799	8.24854	1.60308	10.9742	34.0099	10.4611	7.62648	497.796	12.061	16.0393	19.7561	172.5	329.511	30.0254	31.6616	77.8805	103.162	81.5963
tRNA-Ala-AGC-2_threeprime	285.478	523.515	220.945	270.579	986.889	881.191	15.6	51.0378	78.5507	267.495	290.974	167.378	82.257	142.637	83.3779	46.1129	62.2319	210.611	196.896	499.708	151.523	381.29	343.028	200.946
tRNA-Ala-AGC-2_other	0	15.387	0	6.19648	34.3124	0	124.8	0	0	1.37177	0.755775	0	0.544748	2.29135	0	2.00491	4.93904	2.00582	6.75228	4.28934	2.26154	12.1688	0.632893	3.65356
tRNA-Ala-AGC-2_antisense	0	0	0	0	0	0	0	0	0	0	0	0	0	0	0	0	0	0	0	0	0	0	0	0
tRNA-Ala-AGC-20_wholecounts	0	0	0	0	0	0	0	0	0	0	0	0	0	0	0	0	0	0	0	0	0	0	0	0
tRNA-Ala-AGC-20_fiveprime	0	3.9362	0	0	0	0	0	0.515533	0	0	0.755775	1.56917	0	2.29135	0	0	0	0	1.35046	0	0	0	0	0
tRNA-Ala-AGC-20_threeprime	0	1.25243	0	0	0	0	0	1.03107	0	0	0	1.56917	0	0	0	0	0	0	0	2.14467	0	0	0	0
tRNA-Ala-AGC-20_other	0	0	0	0	0	0	0	0	0	0	0	0	0	0	0	0	0	0	0	0	0	0	0	0
tRNA-Ala-AGC-20_antisense	0	0	0	0	0	0	0	0	0	0	0	0	0	0	0	0	0	0	0	0	0	0	0	0
tRNA-Ala-AGC-22_wholecounts	0	0	0	0	0	0	0	0	0	0	0	0	0	0	0	0	0	0	0	0	0	0	0	0
tRNA-Ala-AGC-22_fiveprime	0	0	0	0	0	0	0	0	0	0	0	0	0	0	0	0	0	0	0	0	0	0	0	0
tRNA-Ala-AGC-22_threeprime	0	0	0	0	0	0	0	0	0	0	0	0	0	0	0	0	0	0	0	0	0	0	0	0
tRNA-Ala-AGC-22_other	0	1.78918	3.36464	0	0	0	0	0	0	0	0	1.04611	0.544748	30.3604	2.09756	0	1.97561	0	4.86164	0	0	0	0	0
tRNA-Ala-AGC-22_antisense	0	0	0	0	0	0	0	0	0	0	0	0	0	0	0	0	0	0	0	0	0	0	0	0
tRNA-Ala-AGC-3_wholecounts	0	0	0	0	0	0	0	0	0	0	0	0	0	0	0	0	0	0	0	0	0	0	0	0
tRNA-Ala-AGC-3_fiveprime	20.762	551.784	32.5248	801.411	415.016	85.5229	280.799	8.24854	1.60308	10.9742	34.0099	10.4611	7.62648	500.66	12.061	16.0393	19.7561	172.5	329.241	30.0254	31.6616	77.8805	103.162	81.5963
tRNA-Ala-AGC-3_threeprime	281.585	499.182	214.215	268.514	986.889	867.446	15.6	47.4291	75.3446	262.008	289.462	165.286	82.257	138.054	80.756	46.1129	58.2806	210.611	176.099	487.912	144.739	374.8	334.801	200.946
tRNA-Ala-AGC-3_other	0	0.178918	0	0	0	0	124.8	0	0	0	0.755775	0	0	1.14567	0	2.00491	2.96342	2.00582	1.08036	0	0	0	0	0
tRNA-Ala-AGC-3_antisense	0	0	0	0	0	0	0	0	0	0	0	0	0	0	0	0	0	0	0	0	0	0	0	0
tRNA-Ala-AGC-4_wholecounts	0	0	0	0	0	0	0	0	0	0	0	0	0	0	0	0	0	0	0	0	0	0	0	0
tRNA-Ala-AGC-4_fiveprime	162.203	2980.6	488.994	896.423	299.008	271.841	218.399	321.177	222.828	163.241	690.023	340.51	124.747	6026.25	120.085	286.702	263.745	515.495	3061.75	314.194	76.8925	347.217	453.785	473.745
tRNA-Ala-AGC-4_threeprime	23.3573	8.40916	19.0663	12.393	13.0714	29.0167	0	6.70194	6.4123	6.85885	31.7426	5.75362	6.53698	14.8938	16.2561	4.00982	10.8659	4.01163	5.94201	32.17	4.52309	14.6026	13.9237	9.74284
tRNA-Ala-AGC-4_other	2.59525	17.534	13.4586	4.13098	34.3124	10.6904	156	2.57767	0	4.11531	6.80198	2.61528	5.44748	9.1654	1.57317	1.00246	0.987807	56.1629	18.9064	10.7233	2.26154	5.67879	13.2908	7.30713
tRNA-Ala-AGC-4_antisense	0	0	0	0	0	0	0	0	0	0	0	0	0	0	0	0	0	0	0	0	0	0	0	0
tRNA-Ala-AGC-5_wholecounts	0	0	0	0	0	0	0	0	0	0	0	0	0	0	0	0	0	0	0	0	0	0	0	0
tRNA-Ala-AGC-5_fiveprime	20.762	551.784	31.4033	801.411	418.284	85.5229	280.799	8.24854	1.60308	10.9742	34.0099	10.4611	7.62648	497.223	12.061	16.0393	19.7561	172.5	328.971	30.0254	31.6616	77.8805	103.162	81.5963
tRNA-Ala-AGC-5_threeprime	0	1.25243	0	0	0	0	0	1.03107	0	0	0	1.56917	0	0	0	0	0	0	0	2.14467	0	0	0	0
tRNA-Ala-AGC-5_other	2.59525	0.894592	2.24309	8.26197	0	0	124.8	0.515533	0	0	0.755775	0	0	6.87405	0	2.00491	2.96342	2.00582	1.08036	0	0	0	0	0
tRNA-Ala-AGC-5_antisense	0	0	0	0	0	0	0	0	0	0	0	0	0	0	0	0	0	0	0	0	0	0	0	0
tRNA-Ala-AGC-6_wholecounts	0	0	0	0	0	0	0	0	0	0	0	0	0	0	0	0	0	0	0	0	0	0	0	0
tRNA-Ala-AGC-6_fiveprime	1.29763	0.715674	0	10.3275	11.4375	9.16317	93.5997	0.515533	0	0	0	0	1.0895	5.72837	0.524389	0	0	12.0349	1.08036	4.28934	2.26154	1.62251	4.43025	13.3964
tRNA-Ala-AGC-6_threeprime	0	0	0	0	0	0	0	0	0	0	0	0	0	0	0	0	0	0	0	0	0	0	0	0
tRNA-Ala-AGC-6_other	0	0	0	0	6.53569	0	0	0	0	2.74354	0.755775	0	0	0.572837	0	0	0	0	0	2.14467	0	0	0	0
tRNA-Ala-AGC-6_antisense	0	0	0	0	0	0	0	0	0	0	0	0	0	0	0	0	0	0	0	0	0	0	0	0
tRNA-Ala-AGC-7_wholecounts	0	0	0	0	0	0	0	0	0	0	0	0	0	0	0	0	0	0	0	0	0	0	0	0
tRNA-Ala-AGC-7_fiveprime	20.762	551.784	32.5248	801.411	418.284	85.5229	280.799	8.24854	1.60308	10.9742	34.0099	10.4611	7.62648	498.369	12.061	16.0393	19.7561	172.5	329.781	30.0254	31.6616	77.8805	103.162	81.5963
tRNA-Ala-AGC-7_threeprime	0	0.178918	0	0	0	0	0	0	0	0	0	0	0	0	0	0	0	0	0	0	0	0	0.632893	0
tRNA-Ala-AGC-7_other	0	11.0929	0	6.19648	34.3124	0	124.8	0	0	1.37177	0.755775	0	0.544748	0.572837	0	2.00491	4.93904	2.00582	4.32146	4.28934	2.26154	12.1688	0.632893	3.65356
tRNA-Ala-AGC-7_antisense	0	0	0	0	0	0	0	0	0	0	0	0	0	0	0	0	0	0	0	0	0	0	0	0
tRNA-Ala-AGC-8_wholecounts	0	0	0	0	0	0	0	0	0	0	0	0	0	0	0	0	0	0	0	0	0	0	0	0
tRNA-Ala-AGC-8_fiveprime	5.19051	104.488	19.0663	18.5894	35.9463	10.6904	15.6	4.12427	0	4.11531	11.3366	4.70751	4.35799	93.3725	4.19512	11.027	8.89027	6.01745	39.9735	2.14467	15.8308	9.73506	34.1762	8.52498
tRNA-Ala-AGC-8_threeprime	15.5715	12.7032	10.0939	26.8514	34.3124	30.5439	327.599	4.12427	0	16.4612	12.0924	5.75362	8.17123	13.7481	2.09756	1.00246	4.93904	6.01745	6.48219	11.7957	11.3077	16.2251	13.9237	8.52498
tRNA-Ala-AGC-8_other	0	2.50486	4.48618	0	0	1.52719	0	0	0	0	0	1.04611	0.544748	31.5061	2.09756	0	1.97561	0	5.94201	0	0	0	0	0
tRNA-Ala-AGC-8_antisense	0	0	0	0	0	0	0	0	0	0	0	0	0	0	0	0	0	0	0	0	0	0	0	0
tRNA-Ala-AGC-9_wholecounts	0	0	0	0	0	0	0	0	0	0	0	0	0	0	0	0	0	0	0	0	0	0	0	0
tRNA-Ala-AGC-9_fiveprime	0	0.357837	0	0	0	0	0	0	0	0	0	0	0	0	0	0	0	0	0	0	0	0	0	0
tRNA-Ala-AGC-9_threeprime	0	0	0	0	0	0	0	0	0	0	0	0	0	0	0	0	0	0	0	0	0	0	0	0
tRNA-Ala-AGC-9_other	0	1.78918	4.48618	0	0	0	0	0	0	0	0	1.04611	0.544748	30.3604	2.09756	0	1.97561	0	4.86164	0	0	0	0	0
tRNA-Ala-AGC-9_antisense	0	0	0	0	0	0	0	0	0	0	0	0	0	0	0	0	0	0	0	0	0	0	0	0
tRNA-Ala-CGC-1_wholecounts	0	0	0	0	0	0	0	0	0	0	0	0	0	0	0	0	0	0	0	0	0	0	0	0
tRNA-Ala-CGC-1_fiveprime	162.203	2980.78	488.994	894.358	297.374	271.841	218.399	320.662	221.224	163.241	690.023	340.51	124.747	6026.25	120.085	286.702	263.745	515.495	3061.21	314.194	76.8925	347.217	453.785	473.745
tRNA-Ala-CGC-1_threeprime	314.026	336.903	245.619	367.658	852.907	661.275	202.799	62.3795	80.1538	187.932	366.551	117.165	84.9808	173.57	164.658	64.1571	85.9392	152.442	106.956	452.525	187.708	433.21	416.444	198.51
tRNA-Ala-CGC-1_other	2.59525	15.0291	14.5801	4.13098	26.1428	7.63597	156	2.57767	3.20615	2.74354	5.29043	3.13834	2.72374	8.01972	1.57317	1.00246	1.97561	48.1396	9.72328	9.65101	0	0.811255	14.5565	7.30713
tRNA-Ala-CGC-1_antisense	0	0	0	4.13098	0	0	0	0	0	0	0	0	0	0	0	0	0	0	0	0	0	0	0	0
tRNA-Ala-CGC-2_wholecounts	0	0	0	0	0	0	0	0	0	0	0	0	0	0	0	0	0	0	0	0	0	0	0	0
tRNA-Ala-CGC-2_fiveprime	162.203	2980.6	488.994	894.358	299.008	271.841	218.399	320.662	221.224	163.241	689.267	340.51	124.747	6026.25	120.085	286.702	263.745	515.495	3061.48	314.194	76.8925	347.217	453.785	473.745
tRNA-Ala-CGC-2_threeprime	327.002	396.841	262.442	369.723	867.613	682.656	202.799	64.4417	89.7723	196.163	389.98	123.964	89.8835	189.609	179.341	65.1596	89.8905	152.442	139.097	477.189	201.277	459.171	437.329	208.253
tRNA-Ala-CGC-2_other	9.08339	28.6269	14.5801	14.4584	39.2141	6.10878	156	2.06213	0	1.37177	9.82508	3.13834	4.35799	10.3111	0	5.01228	0	46.1338	12.9644	9.65101	0	17.0364	15.1894	8.52498
tRNA-Ala-CGC-2_antisense	0	0	0	4.13098	0	0	0	0	0	0	0	0	0	0	0	0	0	0	0	0	0	0	0	0
tRNA-Ala-CGC-3_wholecounts	0	0	0	0	0	0	0	0	0	0	0	0	0	0	0	0	0	0	0	0	0	0	0	0
tRNA-Ala-CGC-3_fiveprime	162.203	2981.32	485.629	902.62	290.838	268.786	46.7999	319.115	219.621	164.612	688.511	338.941	121.479	6021.09	116.939	286.702	261.769	491.425	3064.18	306.688	76.8925	340.727	452.519	470.092
tRNA-Ala-CGC-3_threeprime	229.68	151.544	180.569	299.496	527.757	519.246	327.599	44.3359	65.7261	148.151	255.452	93.1041	64.8251	122.014	100.158	39.0958	69.1465	100.291	78.3264	303.471	153.785	240.132	294.295	141.271
tRNA-Ala-CGC-3_other	0	5.90431	0	2.06549	14.7053	1.52719	0	5.15533	0	0	0	0	1.0895	4.5827	0	0	0	0	11.0737	0	0	1.62251	5.06315	4.87142
tRNA-Ala-CGC-3_antisense	0	0	0	0	0	0	0	0	0	0	0	0	0	0	0	0	0	0	0	0	0	0	0	0
tRNA-Ala-CGC-4_wholecounts	0	0	0	0	0	0	0	0	0	0	0	0	0	0	0	0	0	0	0	0	0	0	0	0
tRNA-Ala-CGC-4_fiveprime	20.762	552.5	32.5248	801.411	421.552	85.5229	280.799	8.24854	1.60308	10.9742	34.7657	10.4611	7.62648	501.233	12.061	16.0393	19.7561	172.5	327.08	30.0254	31.6616	77.8805	103.162	81.5963
tRNA-Ala-CGC-4_threeprime	0	5.90431	1.12155	2.06549	1.63392	0	0	1.03107	0	2.74354	1.51155	1.04611	1.63425	2.86419	0	0	0	6.01745	1.62055	2.14467	0	6.49004	1.26579	0
tRNA-Ala-CGC-4_other	0	0	0	0	0	0	124.8	0	0	0	0	0.523057	0	0.572837	0.524389	2.00491	2.96342	2.00582	1.62055	0	0	0	1.89868	0
tRNA-Ala-CGC-4_antisense	0	0	0	0	0	0	0	0	0	0	0	0	0	0	0	0	0	0	0	0	0	0	0	0
tRNA-Ala-CGC-5_wholecounts	0	0	0	0	0	0	0	0	0	0	0	0	0	0	0	0	0	0	0	0	0	0	0	0
tRNA-Ala-CGC-5_fiveprime	0	3.9362	0	0	0	0	0	0.515533	0	0	0.755775	1.56917	0	2.29135	0	0	0	0	1.35046	0	0	0	0	0
tRNA-Ala-CGC-5_threeprime	0	0	0	0	0	0	0	0	0	0	0	0	0	0	0	0	0	0	0	0	0	0	0	0
tRNA-Ala-CGC-5_other	0	6.08323	1.12155	0	26.1428	4.58158	0	0	0	1.37177	1.51155	0.523057	1.0895	0	0	0	0	28.0814	0	0	0	0	9.4934	6.08927
tRNA-Ala-CGC-5_antisense	0	0	0	0	0	0	0	0	0	0	0	0	0	0	0	0	0	0	0	0	0	0	0	0
tRNA-Ala-TGC-1_wholecounts	0	0	0	0	0	0	0	0	0	0	0	0	0	0	0	0	0	0	0	0	0	0	0	0
tRNA-Ala-TGC-1_fiveprime	15.5715	511.886	31.4033	813.804	421.552	79.4141	608.398	7.21747	3.20615	15.0895	27.9637	2.61528	7.08173	487.485	15.2073	18.0442	18.7683	184.535	279.544	26.8084	29.4001	77.8805	99.9972	81.5963
tRNA-Ala-TGC-1_threeprime	232.275	274.64	164.867	225.139	789.184	742.217	15.6	39.6961	49.6954	207.137	216.152	126.58	62.1013	97.3824	54.5365	37.0908	41.4879	150.436	121.271	380.679	122.123	299.353	289.232	164.41
tRNA-Ala-TGC-1_other	2.59525	14.8502	14.5801	4.13098	26.1428	7.63597	156	2.57767	3.20615	4.11531	5.29043	3.13834	2.72374	9.73824	3.14634	1.00246	1.97561	56.1629	9.72328	9.65101	2.26154	0.811255	14.5565	7.30713
tRNA-Ala-TGC-1_antisense	0	0	0	0	8.16961	0	0	0	0	0	0	0	0	0	0	0	0	0	0	0	0	0	0	0
tRNA-Ala-TGC-2_wholecounts	0	0	0	0	0	0	0	0	0	0	0	0	0	0	0	0	0	0	0	0	0	0	0	0
tRNA-Ala-TGC-2_fiveprime	162.203	2982.75	488.994	894.358	297.374	271.841	218.399	323.755	222.828	165.984	689.267	341.033	125.837	6027.4	123.756	288.707	264.732	521.512	3062.56	314.194	76.8925	348.029	453.785	473.745
tRNA-Ala-TGC-2_threeprime	314.026	336.903	245.619	367.658	852.907	661.275	202.799	62.3795	80.1538	187.932	366.551	117.165	84.9808	173.57	164.658	64.1571	85.9392	152.442	106.686	452.525	187.708	433.21	416.444	198.51
tRNA-Ala-TGC-2_other	2.59525	14.8502	14.5801	4.13098	26.1428	7.63597	156	2.57767	3.20615	4.11531	5.29043	3.13834	2.72374	9.73824	3.14634	1.00246	1.97561	56.1629	9.72328	9.65101	2.26154	0.811255	14.5565	7.30713
tRNA-Ala-TGC-2_antisense	0	0	0	4.13098	8.16961	0	0	0	0	0	0	0	0	0	0	0	0	0	0	0	0	0	0	0
tRNA-Ala-TGC-3_wholecounts	0	0	0	0	0	0	0	0	0	0	0	0	0	0	0	0	0	0	0.270091	0	0	0	0	0
tRNA-Ala-TGC-3_fiveprime	162.203	2983.64	488.994	896.423	299.008	271.841	218.399	323.755	222.828	165.984	690.023	341.033	125.292	6029.69	123.756	288.707	264.732	521.512	3063.37	314.194	76.8925	348.029	453.785	473.745
tRNA-Ala-TGC-3_threeprime	327.002	397.736	262.442	369.723	867.613	682.656	202.799	64.4417	88.1692	196.163	389.224	123.964	89.8835	189.609	179.341	65.1596	89.8905	152.442	138.827	477.189	201.277	459.171	437.329	208.253
tRNA-Ala-TGC-3_other	9.08339	28.6269	14.5801	14.4584	39.2141	6.10878	156	2.57767	0	2.74354	9.82508	3.13834	4.35799	12.0296	1.57317	5.01228	0	54.157	12.9644	9.65101	2.26154	17.0364	15.1894	8.52498
tRNA-Ala-TGC-3_antisense	0	0	0	4.13098	8.16961	0	0	0	0	0	0	0	0	0	0	0	0	0	0	0	0	0	0	0
tRNA-Ala-TGC-4_wholecounts	0	1.07351	0	0	0	0	0	0	0	0	0	0	0	0	0	0	0	0	0.810274	0	0	0	0	0
tRNA-Ala-TGC-4_fiveprime	162.203	2988.65	488.994	894.358	297.374	271.841	218.399	324.786	222.828	165.984	690.023	341.033	125.837	6028.54	123.756	288.707	264.732	525.524	3064.18	314.194	76.8925	348.029	453.785	473.745
tRNA-Ala-TGC-4_threeprime	229.68	164.068	188.42	301.562	527.757	519.246	327.599	44.8514	67.3292	150.895	258.475	93.6271	67.0041	128.888	101.207	39.0958	69.1465	100.291	82.1077	303.471	156.046	245.81	298.726	141.271
tRNA-Ala-TGC-4_other	12.9763	49.5604	22.4309	70.2267	89.8657	24.4351	156	6.70194	9.61846	34.2942	33.2541	17.7839	11.9845	31.5061	9.9634	5.01228	11.8537	92.2676	33.2212	30.0254	20.3539	61.6554	53.7959	32.8821
tRNA-Ala-TGC-4_antisense	0	0	0	0	8.16961	0	0	0	0	0	0	0	0	0	0	0	0	0	0	0	0	0	0	0
tRNA-Ala-TGC-5_wholecounts	0	0	0	0	0	0	0	0	0	0	0	0	0	0	0	0	0	0	0	0	0	0	0	0
tRNA-Ala-TGC-5_fiveprime	15.5715	511.886	31.4033	817.935	424.82	79.4141	608.398	7.21747	3.20615	15.0895	27.9637	2.61528	7.08173	485.193	15.2073	18.0442	18.7683	184.535	279.814	25.736	29.4001	77.8805	99.9972	81.5963
tRNA-Ala-TGC-5_threeprime	0	0	1.12155	0	0	0	0	0	0	2.74354	0	0	0	0	0	0	0	0	0.540182	3.217	0	3.24502	0.632893	1.21785
tRNA-Ala-TGC-5_other	0	6.61998	1.12155	4.13098	26.1428	4.58158	156	0	0	2.74354	2.26733	0.523057	1.63425	1.71851	1.57317	0	0	54.157	0	0	2.26154	0	8.22761	6.08927
tRNA-Ala-TGC-5_antisense	0	0	0	0	8.16961	0	0	0	0	0	0	0	0	0	0	0	0	0	0	0	0	0	0	0
tRNA-Ala-TGC-6_wholecounts	0	0	0	0	0	0	0	0	0	0	0	0	0	0	0	0	0	0	0	0	0	0	0	0
tRNA-Ala-TGC-6_fiveprime	19.4644	528.525	30.2817	898.489	798.988	76.3597	1388.4	7.21747	1.60308	24.6918	28.7195	3.6614	6.53698	488.63	15.7317	20.0491	21.7318	316.919	282.245	46.1104	29.4001	88.4268	99.3643	81.5963
tRNA-Ala-TGC-6_threeprime	232.275	275.177	164.867	225.139	789.184	748.325	15.6	39.6961	49.6954	207.137	215.396	128.149	62.6461	97.3824	54.0121	37.0908	41.4879	150.436	120.461	380.679	122.123	299.353	289.232	164.41
tRNA-Ala-TGC-6_other	6.48814	10.5562	12.337	2.06549	8.16961	1.52719	499.198	2.06213	0	0	6.80198	1.04611	1.63425	6.87405	0	5.01228	0.987807	8.02327	3.78128	6.43401	0	10.5463	6.32893	0
tRNA-Ala-TGC-6_antisense	0	0	0	0	0	0	0	0	0	0	0	0	0	0	0	0	0	0	0	0	0	0	0	0
tRNA-Ala-TGC-7_wholecounts	0	0	0	0	0	0	0	0	0	0	0	0	0	0	0	0	0	0	0	0	0	0	0	0
tRNA-Ala-TGC-7_fiveprime	15.5715	512.243	31.4033	817.935	423.186	79.4141	608.398	7.21747	3.20615	15.0895	27.9637	2.61528	7.08173	488.058	15.2073	18.0442	18.7683	184.535	279.274	25.736	29.4001	77.8805	99.9972	81.5963
tRNA-Ala-TGC-7_threeprime	0	0	1.12155	0	0	0	0	0	0	2.74354	0	0	0	0	0	0	0	0	0.540182	3.217	0	3.24502	0.632893	1.21785
tRNA-Ala-TGC-7_other	0	6.44106	1.12155	4.13098	26.1428	4.58158	156	0	0	2.74354	2.26733	0.523057	1.63425	1.71851	1.57317	0	0	54.157	0	0	2.26154	0	8.22761	6.08927
tRNA-Ala-TGC-7_antisense	0	0	0	0	8.16961	0	0	0	0	0	0	0	0	0	0	0	0	0	0	0	0	0	0	0
tRNA-Ala-TGC-8_wholecounts	0	0	0	0	0	0	0	0	0	0	0	0	0	0	0	0	0	0	0	0	0	0	0	0
tRNA-Ala-TGC-8_fiveprime	15.5715	508.486	30.2817	793.149	416.65	76.3597	280.799	4.6398	1.60308	6.85885	27.9637	2.09223	5.99223	484.62	11.5366	16.0393	17.7805	152.442	277.654	25.736	29.4001	77.8805	99.9972	81.5963
tRNA-Ala-TGC-8_threeprime	0	0	0	0	0	0	0	0.515533	0	0	0	1.56917	0	0	0	0	0	0	0	0	0	0	0	0
tRNA-Ala-TGC-8_other	0	0	0	0	0	0	0	0	0	0	0	0	0	0	0	0	0	0	0	0	0	0	0	0
tRNA-Ala-TGC-8_antisense	0	0	0	0	0	0	0	0	0	0	0	0	0	0	0	0	0	0	0	0	0	0	0	0
tRNA-Ala-TGC-9_wholecounts	0	0	0	0	0	0	0	0	0	0	0	0	0	0	0	0	0	0	0	0	0	0	0	0
tRNA-Ala-TGC-9_fiveprime	3.89288	0.894592	0	4.13098	0	1.52719	0	0	0	0	0.755775	0	0	0.572837	0.524389	0	0	0	0	0	0	0	0	0
tRNA-Ala-TGC-9_threeprime	0	0	0	0	0	0	0	0	0	0	0	0	0	0	0	0	0	0	0	0	0	0	0	0
tRNA-Ala-TGC-9_other	0	0	0	0	0	0	0	0	0	0	0	0	0	0	0	0	0	0	0	0	0	0	0	0
tRNA-Ala-TGC-9_antisense	0	0	0	0	0	0	0	0	0	0	0	0	0	0	0	0	0	0	0	0	0	0	0	0
tRNA-Arg-ACG-1_wholecounts	0	0	0	0	0	0	0	0	0	0	0	0	0	0	0	0	0	0	0	0	0	0	0	0
tRNA-Arg-ACG-1_fiveprime	10.381	6.61998	3.36464	0	0	0	0	1.5466	1.60308	0	6.0462	0.523057	3.81324	16.6123	7.86584	2.00491	2.96342	0	2.43082	2.14467	4.52309	0	4.43025	0
tRNA-Arg-ACG-1_threeprime	5.19051	20.5756	8.97237	6.19648	11.4375	7.63597	0	3.0932	4.80923	9.60239	12.8482	4.70751	3.26849	4.00986	2.62195	3.00737	2.96342	22.064	2.70091	8.57868	0	12.9801	8.22761	7.30713
tRNA-Arg-ACG-1_other	0	3.39945	10.0939	2.06549	0	0	0	1.03107	1.60308	0	3.77888	2.61528	3.26849	5.15554	1.04878	3.00737	2.96342	0	0.270091	0	2.26154	0	11.3921	1.21785
tRNA-Arg-ACG-1_antisense	0	0	0	0	0	0	93.5997	0	0	0	0	0	0	0	0	0	0	0	0	0	0	0	0	0
tRNA-Arg-ACG-2_wholecounts	0	0	0	0	0	0	0	0	0	0	0	0	0	0	0	0	0	0	0	0	0	0	0	0
tRNA-Arg-ACG-2_fiveprime	10.381	6.61998	3.36464	0	0	0	0	1.5466	1.60308	0	6.0462	0.523057	3.81324	16.6123	7.86584	2.00491	2.96342	0	2.43082	2.14467	4.52309	0	4.43025	0
tRNA-Arg-ACG-2_threeprime	3.89288	14.6713	5.60773	6.19648	11.4375	9.16317	0	1.03107	4.80923	10.9742	12.8482	3.13834	2.72374	3.43702	3.14634	2.00491	4.93904	20.0582	1.89064	3.217	0	20.2814	7.59472	6.08927
tRNA-Arg-ACG-2_other	0	1.43135	1.12155	2.06549	0	1.52719	0	1.03107	0	0	0	0.523057	2.17899	0	0.524389	1.00246	0	6.01745	0.270091	0	2.26154	0	0	0
tRNA-Arg-ACG-2_antisense	0	0	0	0	0	0	93.5997	0	0	0	0	0	0	0	0	0	0	0	0	0	0	0	0	0
tRNA-Arg-CCG-1_wholecounts	0	0	0	0	0	0	0	0	0	0	0	0	0	0	0	0	0	0	0	0	0	0	0	0
tRNA-Arg-CCG-1_fiveprime	0	0.178918	0	0	0	0	0	0	0	0	0	0	0	0.572837	1.04878	1.00246	0	4.01163	0	0	0	0	0	0
tRNA-Arg-CCG-1_threeprime	22.0597	68.1679	8.97237	4.13098	21.241	22.9079	0	6.70194	8.01538	13.7177	12.8482	4.18445	7.08173	20.0493	6.29267	4.00982	4.93904	16.0465	12.9644	7.50634	9.04617	64.0892	32.9105	14.6143
tRNA-Arg-CCG-1_other	2.59525	6.97782	11.2155	0	0	6.10878	46.7999	1.5466	1.60308	1.37177	2.26733	1.04611	1.0895	14.8938	1.57317	7.01719	1.97561	6.01745	1.89064	0	4.52309	9.73506	10.7592	0
tRNA-Arg-CCG-1_antisense	0	0	0	0	0	0	0	0	0	0	0	0	0	0	0	0	0	0	0	0	0	0	0	0
tRNA-Arg-CCG-2_wholecounts	0	0	0	0	0	0	0	0	0	0	0	0	0	0	0	0	0	0	0	0	0	0	0	0
tRNA-Arg-CCG-2_fiveprime	2.59525	6.61998	3.36464	0	0	0	0	2.57767	1.60308	1.37177	6.80198	0	1.63425	8.59256	2.62195	0	1.97561	2.00582	5.40182	0	0	0	10.1263	0
tRNA-Arg-CCG-2_threeprime	11.6786	28.6269	3.36464	6.19648	0	3.05439	0	0.515533	0	0	0	0	1.63425	12.6024	2.09756	2.00491	0	4.01163	6.2121	0	0	5.67879	3.16447	0
tRNA-Arg-CCG-2_other	3.89288	18.4286	7.85082	0	13.0714	3.05439	93.5997	3.60873	0	2.74354	8.31353	2.61528	8.17123	20.6221	2.09756	6.01473	0.987807	0	8.64292	1.07233	2.26154	9.73506	9.4934	12.1785
tRNA-Arg-CCG-2_antisense	0	0	0	0	0	0	0	0	0	0	0	0	0	0	0	0	0	0	0	0	0	0	0	0
tRNA-Arg-CCT-1_wholecounts	0	0	0	0	0	0	0	0	0	0	0	0	0	0	0	0	0	0	0	0	0	0	0	0
tRNA-Arg-CCT-1_fiveprime	0	1.25243	0	0	0	0	0	0	0	0	0	0	0	1.71851	0.524389	0	0	0	0.270091	0	0	0	0	0
tRNA-Arg-CCT-1_threeprime	6.48814	13.061	13.4586	12.393	21.241	9.16317	0	3.0932	1.60308	4.11531	3.77888	1.04611	2.72374	12.0296	4.71951	1.00246	7.90246	8.02327	6.2121	12.868	2.26154	7.3013	1.26579	1.21785
tRNA-Arg-CCT-1_other	20.762	57.6117	57.1988	39.2443	35.9463	33.5983	233.999	67.5349	147.483	56.2425	80.1122	83.166	107.86	164.404	70.2682	151.371	32.5976	44.128	53.7481	46.1104	124.385	68.1455	67.0867	38.9713
tRNA-Arg-CCT-1_antisense	0	0	0	0	0	0	0	0	0	0	0	0	0	0	0	0	0	0	0	0	0	0	0	0
tRNA-Arg-CCT-2_wholecounts	0	0	0	0	0	0	0	0	0	0	0	0	0	0	0	0	0	0	0	0	0	0	0	0
tRNA-Arg-CCT-2_fiveprime	0	1.25243	0	0	0	0	0	0	0	0	0	0	0	1.71851	0.524389	0	0	0	0.270091	0	0	0	0	0
tRNA-Arg-CCT-2_threeprime	1.29763	7.87241	7.85082	6.19648	0	4.58158	0	1.5466	1.60308	2.74354	3.0231	1.56917	1.0895	5.15554	4.71951	0	3.95123	8.02327	2.70091	0	0	0	0.632893	0
tRNA-Arg-CCT-2_other	20.762	57.6117	57.1988	39.2443	35.9463	33.5983	233.999	67.5349	147.483	56.2425	80.1122	83.166	107.86	164.404	70.2682	151.371	32.5976	44.128	53.7481	46.1104	124.385	68.1455	67.0867	38.9713
tRNA-Arg-CCT-2_antisense	0	0	0	0	0	0	0	0	0	0	0	0	0	0	0	0	0	0	0	0	0	0	0	0
tRNA-Arg-CCT-3_wholecounts	0	0	0	0	0	0	0	0	0	0	0	0	0	0	0	0	0	0	0	0	0	0	0	0
tRNA-Arg-CCT-3_fiveprime	0	0.536755	0	0	0	0	0	0.515533	0	0	0	0	0	0	0.524389	0	0	0	0	0	0	0	0	0
tRNA-Arg-CCT-3_threeprime	0	6.08323	4.48618	2.06549	11.4375	3.05439	0	0.515533	3.20615	5.48708	1.51155	0.523057	1.63425	5.15554	4.71951	0	2.96342	2.00582	5.40182	5.36167	0	10.5463	1.89868	0
tRNA-Arg-CCT-3_other	11.6786	63.516	49.348	33.0479	27.7767	22.9079	109.2	56.7087	94.5815	53.499	31.7426	52.8287	103.502	156.957	39.8536	124.304	26.6708	38.1105	56.9892	30.0254	101.769	55.9766	65.8209	37.7535
tRNA-Arg-CCT-3_antisense	0	0	0	0	0	0	0	0	0	0	0	0	0	0	0	0	0	0	0	0	0	0	0	0
tRNA-Arg-CCT-4_wholecounts	0	0	0	0	0	0	0	0	0	0	0	0	0	0	0	0	0	0	0	0	0	0	0	0
tRNA-Arg-CCT-4_fiveprime	0	1.78918	0	0	0	0	0	0.515533	0	0	0	0	0	1.71851	0.524389	0	0	0	0.540182	0	0	0	0	0
tRNA-Arg-CCT-4_threeprime	3.89288	86.7754	7.85082	8.26197	32.6784	13.7448	140.4	7.21747	9.61846	10.9742	11.3366	7.84585	7.08173	35.5159	14.1585	8.01964	7.90246	30.0872	39.9735	5.36167	13.5693	13.7913	14.5565	4.87142
tRNA-Arg-CCT-4_other	11.6786	65.3052	47.1049	33.0479	27.7767	22.9079	109.2	56.7087	94.5815	53.499	31.7426	52.8287	103.502	160.394	39.8536	125.307	26.6708	38.1105	57.7995	30.0254	104.031	55.9766	65.8209	37.7535
tRNA-Arg-CCT-4_antisense	0	0	0	0	0	0	0	0	0	0	0	0	0	0	0	0	0	0	0	0	0	0	0	0
tRNA-Arg-CCT-5_wholecounts	0	0	0	0	0	0	0	0	0	0	0	0	0	0	0	0	0	0	0	0	0	0	0	0
tRNA-Arg-CCT-5_fiveprime	0	0	0	0	0	0	0	0	0	0	0	0	0	0	0	0	0	0	0	0	0	0	0	0
tRNA-Arg-CCT-5_threeprime	0	0	0	0	0	0	0	0	0	0	0	0	0	0	0	0	0	0	0	0	0	0	0	0
tRNA-Arg-CCT-5_other	10.381	28.448	43.7403	22.7204	22.8749	16.7991	0	46.9135	86.5661	38.4095	15.1155	34.5217	98.0547	125.451	19.4024	123.302	13.8293	32.0931	35.9221	27.8807	99.5079	54.3541	53.7959	28.0107
tRNA-Arg-CCT-5_antisense	0	0	0	0	0	0	0	0	0	0	0	0	0	0	0	0	0	0	0	0	0	0	0	0
tRNA-Arg-CCT-6_wholecounts	0	0	0	0	0	0	0	0	0	0	0	0	0	0	0	0	0	0	0	0	0	0	0	0
tRNA-Arg-CCT-6_fiveprime	0	0	0	0	0	0	0	0	0	0	0	0	0	0	0	0	0	0	0	0	0	0	0	0
tRNA-Arg-CCT-6_threeprime	0	0.715674	1.12155	0	0	0	218.399	0	0	0	1.51155	0	0	0	0	0	0	2.00582	0	0	4.52309	0	0	0
tRNA-Arg-CCT-6_other	0	0	0	0	16.3392	0	0	0	0	1.37177	0	0	0.544748	1.14567	0.524389	0	0	4.01163	1.08036	0	0	2.43377	0	0
tRNA-Arg-CCT-6_antisense	0	0	0	0	0	0	0	0	0	0	0	0	0	0	0	0	0	0	0	0	0	0	0	0
tRNA-Arg-TCG-1_wholecounts	0	0	0	0	0	0	0	0	0	0	0	0	0	0	0	0	0	0	0	0	0	0	0	0
tRNA-Arg-TCG-1_fiveprime	0	0	0	0	0	0	0	0	0	0	0	0	0	0	0	1.00246	0	4.01163	0	0	0	0	0	0
tRNA-Arg-TCG-1_threeprime	20.762	67.0944	3.36464	61.9648	62.089	33.5983	124.8	2.06213	8.01538	2.74354	9.0693	2.09223	1.63425	8.59256	5.76828	6.01473	7.90246	28.0814	9.1831	3.217	2.26154	30.0165	25.3157	8.52498
tRNA-Arg-TCG-1_other	1.29763	2.68378	3.36464	6.19648	35.9463	0	171.599	0	3.20615	0	3.77888	3.13834	0.544748	12.6024	0	1.00246	3.95123	6.01745	0	3.217	0	8.92381	1.89868	0
tRNA-Arg-TCG-1_antisense	0	0	0	0	0	0	0	0	0	0	0	0	0	0	0	0	0	0	0	0	0	0	0	0
tRNA-Arg-TCG-2_wholecounts	0	0	0	0	0	0	0	0	0	0	0	0	0	0	0	0	0	0	0	0	0	0	0	0
tRNA-Arg-TCG-2_fiveprime	1.29763	0.536755	0	0	0	0	0	0	0	0	0	0	0	0	0	0	0	0	0	0	0	0	0	0
tRNA-Arg-TCG-2_threeprime	11.6786	1.78918	3.36464	0	4.90177	33.5983	0	3.0932	6.4123	1.37177	11.3366	4.18445	0.544748	6.30121	4.71951	1.00246	0.987807	0	1.35046	15.0127	6.78463	8.92381	0	2.43571
tRNA-Arg-TCG-2_other	2.59525	3.04161	8.97237	0	0	1.52719	46.7999	0.515533	0	0	2.26733	0	0	9.1654	0	2.00491	0	6.01745	1.62055	0	4.52309	2.43377	2.53157	0
tRNA-Arg-TCG-2_antisense	0	0	0	0	0	0	0	0	0	0	0	0	0	0	0	0	0	0	0	0	0	0	0	0
tRNA-Arg-TCG-3_wholecounts	0	0	0	0	0	0	0	0	0	0	0	0	0	0	0	0	0	0	0	0	0	0	0	0
tRNA-Arg-TCG-3_fiveprime	0	1.61027	0	0	0	0	0	0	0	0	0	0	4.35799	7.44689	2.62195	4.00982	0	4.01163	1.08036	0	0	0	0	0
tRNA-Arg-TCG-3_threeprime	22.0597	67.6312	8.97237	4.13098	21.241	22.9079	0	6.70194	6.4123	13.7177	12.8482	4.18445	7.08173	20.0493	6.29267	4.00982	4.93904	16.0465	12.9644	7.50634	9.04617	68.1455	32.9105	14.6143
tRNA-Arg-TCG-3_other	2.59525	6.97782	10.0939	0	0	6.10878	46.7999	1.03107	1.60308	1.37177	2.26733	1.04611	0.544748	17.1851	1.57317	5.01228	1.97561	6.01745	1.35046	0	4.52309	9.73506	10.7592	0
tRNA-Arg-TCG-3_antisense	0	0	0	0	0	0	0	0	0	0	0	0	0	0	0	0	0	0	0	0	0	0	0	0
tRNA-Arg-TCG-4_wholecounts	0	0	0	0	0	0	0	0	0	0	0	0	0	0	0	0	0	0	0	0	0	0	0	0
tRNA-Arg-TCG-4_fiveprime	1.29763	0.536755	0	0	0	0	0	0	0	0	0	0	0	0	0	0	0	0	0	0	0	0	0	0
tRNA-Arg-TCG-4_threeprime	0	0	0	0	0	0	0	0	0	0	0	0	0	0.572837	0	0	0	0	0	0	0	8.11255	0	0
tRNA-Arg-TCG-4_other	2.59525	3.04161	8.97237	0	0	1.52719	46.7999	0.515533	0	0	2.26733	0	0	9.1654	0	2.00491	0	6.01745	1.62055	0	6.78463	2.43377	2.53157	0
tRNA-Arg-TCG-4_antisense	0	0	0	0	0	0	0	0	0	0	0	0	0	0	0	0	0	0	0	0	0	0	0	0
tRNA-Arg-TCG-5_wholecounts	0	0	0	0	0	0	0	0	0	0	0	0	0	0	0	0	0	0	0	0	0	0	0	0
tRNA-Arg-TCG-5_fiveprime	1.29763	0.536755	0	0	0	0	0	0	0	0	0	0	0	0	0	0	0	0	0	0	0	0	0	0
tRNA-Arg-TCG-5_threeprime	0	1.61027	1.12155	2.06549	3.26784	0	0	1.03107	1.60308	0	0.755775	0	0.544748	0.572837	0	0	4.93904	0	1.35046	0	2.26154	12.1688	4.43025	0
tRNA-Arg-TCG-5_other	2.59525	3.04161	8.97237	0	0	1.52719	46.7999	0.515533	0	0	2.26733	0	0	9.1654	0	2.00491	0	6.01745	1.62055	0	6.78463	2.43377	2.53157	0
tRNA-Arg-TCG-5_antisense	0	0	0	0	0	0	0	0	0	0	0	0	0	0	0	0	0	0	0	0	0	0	0	0
tRNA-Arg-TCT-1_wholecounts	0	0	0	0	0	0	0	0	0	0	0	0	0	0	0	0	0	0	0	0	0	0	0	0
tRNA-Arg-TCT-1_fiveprime	0	15.5659	1.12155	0	0	4.58158	0	2.57767	0	0	1.51155	0	3.26849	7.44689	2.09756	2.00491	6.91465	0	3.51119	4.28934	2.26154	4.86753	0	6.08927
tRNA-Arg-TCT-1_threeprime	72.6671	261.758	34.7679	24.7859	125.812	132.866	311.999	23.7145	41.68	43.8966	46.1023	42.3676	15.7977	108.266	51.3902	32.0786	156.074	48.1396	49.9669	61.1231	18.0923	155.761	165.185	65.7641
tRNA-Arg-TCT-1_other	3.89288	87.1333	12.337	14.4584	17.9731	7.63597	15.6	22.1679	9.61846	13.7177	30.9868	16.2148	10.3502	32.6517	9.9634	10.0246	7.90246	14.0407	128.293	11.7957	11.3077	18.6589	12.6579	12.1785
tRNA-Arg-TCT-1_antisense	0	0	0	0	0	0	0	0	0	0	0	0	0	0	0	0	0	0	0	0	0	0	0	0
tRNA-Arg-TCT-2_wholecounts	0	0	0	0	0	0	0	0	0	0	0	0	0	0	0	0	0	0	0	0	0	0	0	0
tRNA-Arg-TCT-2_fiveprime	0	2.32594	0	0	0	0	0	0	0	0	0	0	0.544748	0.572837	0	0	0	0	0.270091	0	2.26154	0	0	0
tRNA-Arg-TCT-2_threeprime	2.59525	14.4924	2.24309	14.4584	31.0445	35.1255	0	4.6398	6.4123	5.48708	11.3366	2.61528	2.17899	7.44689	5.24389	4.00982	10.8659	12.0349	2.70091	9.65101	4.52309	30.0165	24.0499	7.30713
tRNA-Arg-TCT-2_other	1.29763	87.8489	10.0939	10.3275	13.0714	13.7448	93.5997	20.6213	9.61846	10.9742	30.231	16.7378	7.08173	29.7875	12.061	9.0221	8.89027	14.0407	122.621	17.1574	9.04617	16.2251	8.22761	12.1785
tRNA-Arg-TCT-2_antisense	0	0	0	0	0	0	0	0	0	0	0	0	0	0	0	0	0	0	0	0	0	0	0	0
tRNA-Arg-TCT-3_wholecounts	0	0	0	0	0	0	0	0	0	0	0	0	0	0	0	0	0	0	0	0	0	0	0	0
tRNA-Arg-TCT-3_fiveprime	0	2.32594	0	0	0	0	0	0	0	0	0	0	0.544748	0.572837	0	0	0	0	0.270091	0	2.26154	0	0	0
tRNA-Arg-TCT-3_threeprime	6.48814	18.2497	5.60773	10.3275	0	12.2176	31.1999	0.515533	4.80923	4.11531	15.1155	2.61528	2.72374	12.0296	7.86584	1.00246	13.8293	18.0523	4.86164	35.387	9.04617	14.6026	14.5565	8.52498
tRNA-Arg-TCT-3_other	2.59525	88.7435	8.97237	30.9824	57.1873	12.2176	374.399	22.1679	126.643	13.7177	30.231	16.7378	7.62648	34.3702	152.597	9.0221	11.8537	28.0814	122.891	13.9404	9.04617	289.618	8.86051	12.1785
tRNA-Arg-TCT-3_antisense	0	0	0	0	0	0	0	0	0	0	0	0	0	0	0	0	0	0	0	0	0	0	0	0
tRNA-Arg-TCT-4_wholecounts	0	0	0	0	0	0	0	0	0	0	0	0	0	0	0	0	0	0	0	0	0	0	0	0
tRNA-Arg-TCT-4_fiveprime	0	0	0	0	0	0	0	0	0	0	0	0	0	0	0	0	0	0	0	0	0	0	0	0
tRNA-Arg-TCT-4_threeprime	0	0.357837	0	0	0	0	0	0	0	0	0	0	0	0	0	0	0	0	1.08036	0	0	0	0	0
tRNA-Arg-TCT-4_other	0	1.07351	0	4.13098	32.6784	0	0	1.5466	0	0	0.755775	0	0	9.1654	1.04878	0	0	6.01745	0.810274	0	0	0	0	0
tRNA-Arg-TCT-4_antisense	0	0	0	0	0	0	0	0	0	0	0	0	0	0	0	0	0	0	0	0	0	0	0	0
tRNA-Arg-TCT-5_wholecounts	0	0	0	0	0	0	0	0	0	0	0	0	0	0	0	0	0	0	0	0	0	0	0	0
tRNA-Arg-TCT-5_fiveprime	0	2.32594	0	0	0	0	0	0	0	0	0	0	0.544748	0.572837	0	0	0	0	0.270091	0	2.26154	0	0	0
tRNA-Arg-TCT-5_threeprime	0	0	0	0	0	0	0	0	0	0	0	0	0	0	0	0	0	0	0	0	0	0	0	0
tRNA-Arg-TCT-5_other	1.29763	103.057	11.2155	53.7028	295.74	9.16317	218.399	20.6213	9.61846	10.9742	31.7426	16.7378	7.08173	30.3604	11.0122	9.0221	10.8659	32.0931	121.271	15.0127	6.78463	13.7913	12.025	13.3964
tRNA-Arg-TCT-5_antisense	0	0	0	0	0	0	0	0	0	0	0	0	0	0	0	0	0	0	0	0	0	0	0	0
tRNA-Asn-ATT-1_wholecounts	0	0	0	0	0	0	0	0	0	0	0	0	0	0	0	0	0	0	0	0	0	0	0	0
tRNA-Asn-ATT-1_fiveprime	1.29763	11.0929	6.72928	0	11.4375	6.10878	0	1.5466	0	0	1.51155	0.523057	0	52.1282	0	1.00246	0	0	1.08036	0	0	4.86753	0	3.65356
tRNA-Asn-ATT-1_threeprime	0	3.9362	0	0	0	0	0	0	0	0	0	0	0	0	0	0	0	0	0	0	0	0	0	0
tRNA-Asn-ATT-1_other	0	0	0	0	0	0	0	0	0	0	0	0	0	0	0	0	0	0	0	0	0	0	0	0
tRNA-Asn-ATT-1_antisense	0	0	0	0	0	0	0	0	0	0	0	0	0	0	0	0	0	0	0	0	0	0	0	0
tRNA-Asn-GTT-1_wholecounts	0	0	0	0	0	0	0	0	0	0	0	0	0	0	0	0	0	0	0	0	0	0	0	0
tRNA-Asn-GTT-1_fiveprime	5.19051	12.8821	7.85082	0	11.4375	7.63597	0	2.57767	0	0	1.51155	1.56917	1.63425	54.4196	0.524389	2.00491	0	0	2.16073	0	0	4.86753	5.06315	3.65356
tRNA-Asn-GTT-1_threeprime	1.29763	18.6075	1.12155	10.3275	16.3392	0	0	0.515533	3.20615	1.37177	3.0231	1.04611	0.544748	24.632	3.14634	0	0	8.02327	13.7746	5.36167	0	1.62251	6.32893	0
tRNA-Asn-GTT-1_other	3.89288	145.64	20.1878	43.3753	19.6071	18.3263	967.197	9.2796	6.4123	6.85885	10.5809	4.70751	2.72374	211.95	7.34145	3.00737	7.90246	0	80.7573	28.953	4.52309	18.6589	15.1894	4.87142
tRNA-Asn-GTT-1_antisense	0	0	0	0	0	0	0	0	0	0	0	0	0	0	0	0	0	0	0	0	0	0	0	0
tRNA-Asn-GTT-10_wholecounts	0	0	0	0	0	0	0	0	0	0	0	0	0	0	0	0	0	0	0	0	0	0	0	0
tRNA-Asn-GTT-10_fiveprime	1.29763	2.86269	5.60773	0	11.4375	0	0	1.03107	0	0	1.51155	0	1.0895	53.2739	0	0	0	0	0	0	2.26154	4.86753	0	0
tRNA-Asn-GTT-10_threeprime	0	0.536755	0	0	0	0	0	0	0	0	0	0	0	0	0	0	0	0	0	0	0	0	0	0
tRNA-Asn-GTT-10_other	0	0	1.12155	12.393	0	0	0	0	0	0	0.755775	1.04611	0	1.71851	0	0	0	0	0	4.28934	2.26154	0	0	0
tRNA-Asn-GTT-10_antisense	0	0	0	0	0	0	0	0	0	0	0	0	0	0	0	0	0	0	0	0	0	0	0	0
tRNA-Asn-GTT-11_wholecounts	0	0	0	0	0	0	0	0	0	0	0	0	0	0	0	0	0	0	0	0	0	0	0	0
tRNA-Asn-GTT-11_fiveprime	0	0	0	0	0	0	0	0	0	0	0	0	0	0	0	0	0	0	0	0	0	0	0	0
tRNA-Asn-GTT-11_threeprime	0	11.9875	0	0	0	0	0	1.03107	0	0	0	1.04611	0	13.1753	1.04878	0	0	0	8.10274	1.07233	0	0	0.632893	3.65356
tRNA-Asn-GTT-11_other	0	0	0	0	0	0	0	0	0	0	0	0	0	0.572837	0	0	0	0	0	0	0	0	0	0
tRNA-Asn-GTT-11_antisense	0	0	0	0	0	0	0	0	0	0	0	0	0	0	0	0	0	0	0	0	0	0	0	0
tRNA-Asn-GTT-12_wholecounts	0	0	0	0	0	0	0	0	0	0	0	0	0	0	0	0	0	0	0	0	0	0	0	0
tRNA-Asn-GTT-12_fiveprime	1.29763	2.86269	5.60773	0	11.4375	0	0	1.03107	0	0	1.51155	0	1.0895	53.2739	0	0	0	0	0	0	2.26154	4.86753	0	0
tRNA-Asn-GTT-12_threeprime	0	0	0	0	0	0	0	0	0	0	0	0	0	0	0	0	0	0	0	0	0	0	0	0
tRNA-Asn-GTT-12_other	0	0	1.12155	0	0	0	0	0	0	0	0.755775	1.04611	0	0	0	0	0	0	0	0	2.26154	0	0	0
tRNA-Asn-GTT-12_antisense	0	0	0	0	0	0	0	0	0	0	0	0	0	0	0	0	0	0	0	0	0	0	0	0
tRNA-Asn-GTT-13_wholecounts	0	0	0	0	0	0	0	0	0	0	0	0	0	0	0	0	0	0	0	0	0	0	0	0
tRNA-Asn-GTT-13_fiveprime	0	0	0	0	0	0	0	0	0	0	0	0	0	0	0	0	0	0	0	0	0	0	0	0
tRNA-Asn-GTT-13_threeprime	0	3.9362	0	0	0	0	0	0	0	0	0	0	0	0	0	0	0	0	0	0	0	0	0	0
tRNA-Asn-GTT-13_other	0	0.178918	0	0	0	0	0	0.515533	0	0	0	1.04611	1.0895	0	0	0	0	0	0	0	0	0	0	0
tRNA-Asn-GTT-13_antisense	0	0	0	0	0	0	0	0	0	0	0	0	0	0	0	0	0	0	0	0	0	0	0	0
tRNA-Asn-GTT-14_wholecounts	0	0	0	0	0	0	0	0	0	0	0	0	0	0	0	0	0	0	0	0	0	0	0	0
tRNA-Asn-GTT-14_fiveprime	0	0	0	0	0	0	0	0	0	0	0	0	0	0	0	0	0	0	0	0	0	0	0	0
tRNA-Asn-GTT-14_threeprime	0	0	0	0	0	0	0	0	0	0	0	0	0	0	0	0	0	0	0	0	0	0	7.59472	0
tRNA-Asn-GTT-14_other	0	0	0	0	0	0	0	0	0	0	0	0	0	0.572837	0	0	0	0	0	0	0	0	0	0
tRNA-Asn-GTT-14_antisense	0	0	0	0	0	0	0	0	0	0	0	0	0	0	0	0	0	0	0	0	0	0	0	0
tRNA-Asn-GTT-16_wholecounts	0	0	0	0	0	0	0	0	0	0	0	0	0	0	0	0	0	0	0	0	0	0	0	0
tRNA-Asn-GTT-16_fiveprime	3.89288	11.2719	7.85082	0	11.4375	7.63597	0	2.57767	0	0	1.51155	1.56917	0	52.1282	0.524389	2.00491	0	0	1.62055	0	0	4.86753	1.89868	3.65356
tRNA-Asn-GTT-16_threeprime	0	0	0	0	0	0	0	0	0	0	0	0	0	0	0	0	0	0	0	0	0	0	0	0
tRNA-Asn-GTT-16_other	0	0	0	0	0	0	0	0	0	0	0	0	0	0	0	0	0	0	0	0	0	0	0	0
tRNA-Asn-GTT-16_antisense	0	0	0	0	0	0	0	0	0	0	0	0	0	0	0	0	0	0	0	0	0	0	0	0
tRNA-Asn-GTT-17_wholecounts	0	0	0	0	0	0	0	0	0	0	0	0	0	0	0	0	0	0	0	0	0	0	0	0
tRNA-Asn-GTT-17_fiveprime	0	0	0	0	0	0	0	0	0	0	0	0	0.544748	0	0	0	0	0	0	0	0	0	0	0
tRNA-Asn-GTT-17_threeprime	0	0.178918	0	0	0	0	0	0	0	0	0	0	0	0	0	0	0	0	0	0	0	0	0	0
tRNA-Asn-GTT-17_other	0	7.51457	1.12155	0	0	0	0	0.515533	0	0	0	0	1.63425	13.1753	0	0	0	0	7.02237	0	4.52309	0	0	0
tRNA-Asn-GTT-17_antisense	0	0	0	0	0	0	0	0	0	0	0	0	0	0	0	0	0	0	0	0	0	0	0	0
tRNA-Asn-GTT-18_wholecounts	0	0	0	0	0	0	0	0	0	0	0	0	0	0	0	0	0	0	0	0	0	0	0	0
tRNA-Asn-GTT-18_fiveprime	0	0	0	0	0	0	0	0	0	0	0	0	0	0	0	0	0	0	0	0	0	0	0	0
tRNA-Asn-GTT-18_threeprime	0	3.9362	0	0	0	0	0	0	0	0	0	0	0	0	0	0	0	0	0	0	0	0	0	0
tRNA-Asn-GTT-18_other	0	0.178918	0	0	0	0	0	0.515533	0	0	0	1.04611	1.0895	0	0	0	0	0	0	0	0	0	0	0
tRNA-Asn-GTT-18_antisense	0	0	0	0	0	0	0	0	0	0	0	0	0	0	0	0	0	0	0	0	0	0	0	0
tRNA-Asn-GTT-2_wholecounts	0	0.178918	0	0	0	0	0	0	0	0	0	0	0	0	0	0	0	0	0.540182	0	0	0	0	0
tRNA-Asn-GTT-2_fiveprime	5.19051	13.24	7.85082	0	11.4375	7.63597	0	2.57767	0	0	1.51155	1.56917	1.63425	54.4196	0.524389	2.00491	0	0	2.43082	0	0	4.86753	5.06315	3.65356
tRNA-Asn-GTT-2_threeprime	85.6434	1357.45	50.4696	99.1436	638.864	360.418	15.6	42.7893	57.7107	31.5507	75.5775	94.6732	42.4904	623.82	92.2925	63.1547	191.635	238.692	629.583	152.272	38.4462	333.426	458.848	191.203
tRNA-Asn-GTT-2_other	3.89288	159.237	23.5525	49.5718	47.3837	24.4351	1154.4	9.79514	6.4123	6.85885	15.1155	4.70751	2.72374	232.572	11.0122	2.00491	10.8659	0	89.6703	31.0977	9.04617	28.3939	30.3789	7.30713
tRNA-Asn-GTT-2_antisense	0	0	0	0	0	0	0	0	0	0	0	0	0	0	0	0	0	0	0	0	0	0	0	0
tRNA-Asn-GTT-21_wholecounts	0	0	0	0	0	0	0	0	0	0	0	0	0	0	0	0	0	0	0	0	0	0	0	0
tRNA-Asn-GTT-21_fiveprime	0	0	0	0	0	0	0	0	0	0	0	0	0	0	0	0	0	0	0	0	0	0	0	0
tRNA-Asn-GTT-21_threeprime	0	0	0	0	0	0	0	0	0	0	0	0	0	0	0	0	0	0	0	0	0	0	0	0
tRNA-Asn-GTT-21_other	0	1.78918	0	0	0	0	0	0.515533	0	0	0	0	0.544748	0	0	0	0	0	0	0	0	0	0	0
tRNA-Asn-GTT-21_antisense	0	0	0	0	0	0	0	0	0	0	0	0	0	0	0	0	0	0	0	0	0	0	0	0
tRNA-Asn-GTT-23_wholecounts	0	0	0	0	0	0	0	0	0	0	0	0	0	0	0	0	0	0	0	0	0	0	0	0
tRNA-Asn-GTT-23_fiveprime	0	0	0	0	0	0	0	0	0	0	0	0	0	0	0	0	0	0	0	0	0	0	0	0
tRNA-Asn-GTT-23_threeprime	0	0	0	0	0	0	0	0	0	0	0	0	0	0	0	0	0	0	0	0	0	0	0	0
tRNA-Asn-GTT-23_other	0	1.78918	0	0	0	0	0	0	0	0	0	0	0	0	0	0	0	0	0	0	0	0	0	0
tRNA-Asn-GTT-23_antisense	0	0	0	0	0	0	0	0	0	0	0	0	0	0	0	0	0	0	0	0	0	0	0	0
tRNA-Asn-GTT-3_wholecounts	0	0	0	0	0	0	0	0	0	0	0	0	0	0	0	0	0	0	0	0	0	0	0	0
tRNA-Asn-GTT-3_fiveprime	3.89288	11.2719	7.85082	0	11.4375	9.16317	0	2.57767	0	0	1.51155	1.56917	0	52.1282	0.524389	2.00491	0	0	1.62055	0	0	4.86753	1.89868	3.65356
tRNA-Asn-GTT-3_threeprime	85.6434	1356.2	50.4696	99.1436	638.864	360.418	15.6	42.7893	57.7107	31.5507	75.5775	94.6732	42.4904	623.247	92.2925	63.1547	191.635	238.692	629.042	151.199	38.4462	331.803	456.316	185.114
tRNA-Asn-GTT-3_other	3.89288	158.701	23.5525	49.5718	47.3837	24.4351	1154.4	7.733	6.4123	2.74354	15.1155	3.6614	1.0895	232.572	10.4878	2.00491	10.8659	0	88.86	31.0977	9.04617	28.3939	30.3789	7.30713
tRNA-Asn-GTT-3_antisense	0	0	0	0	0	0	0	0	0	0	0	0	0	0	0	0	0	0	0	0	0	0	0	0
tRNA-Asn-GTT-4_wholecounts	0	0	0	0	0	0	0	0	0	0	0	0	0	0	0	0	0	0	0	0	0	0	0	0
tRNA-Asn-GTT-4_fiveprime	5.19051	11.2719	7.85082	0	11.4375	7.63597	0	2.57767	0	0	1.51155	1.56917	1.63425	54.4196	0.524389	2.00491	0	0	2.16073	0	0	4.86753	5.06315	3.65356
tRNA-Asn-GTT-4_threeprime	27.2502	147.25	11.2155	6.19648	42.482	56.5062	0	2.06213	0	4.11531	9.82508	4.70751	1.63425	87.6441	6.29267	1.00246	56.305	12.0349	14.3148	19.302	4.52309	77.8805	254.423	64.5463
tRNA-Asn-GTT-4_other	0	1.61027	3.36464	0	0	0	0	1.03107	0	4.11531	0	1.04611	2.17899	2.29135	0.524389	0	0.987807	0	0.270091	0	0	0	0	0
tRNA-Asn-GTT-4_antisense	0	0	0	0	0	0	0	0	0	0	0	0	0	0	0	0	0	0	0	0	0	0	0	0
tRNA-Asn-GTT-5_wholecounts	0	0	0	0	0	0	0	0	0	0	0	0	0	0	0	0	0	0	0	0	0	0	0	0
tRNA-Asn-GTT-5_fiveprime	5.19051	11.2719	7.85082	0	11.4375	7.63597	0	2.57767	0	0	1.51155	1.56917	1.63425	54.4196	0.524389	2.00491	0	0	2.16073	0	0	4.86753	1.89868	3.65356
tRNA-Asn-GTT-5_threeprime	28.5478	188.938	13.4586	18.5894	42.482	58.0334	0	3.60873	4.80923	4.11531	16.6271	5.75362	2.17899	98.528	15.7317	2.00491	62.2319	28.0814	27.8194	23.5914	4.52309	98.1619	272.777	75.507
tRNA-Asn-GTT-5_other	0	2.50486	0	0	11.4375	0	187.199	1.03107	0	0	0	1.04611	0.544748	1.14567	0.524389	0	0	0	0.270091	0	0	0	0	1.21785
tRNA-Asn-GTT-5_antisense	0	0	0	0	0	0	0	0	0	0	0	0	0	0	0	0	0	0	0	0	0	0	0	0
tRNA-Asn-GTT-6_wholecounts	0	0	0	0	0	0	0	0	0	0	0	0	0	0	0	0	0	0	0	0	0	0	0	0
tRNA-Asn-GTT-6_fiveprime	0	0	0	0	0	0	0	0	0	0	0	0	0	0	0	0	0	0	0	0	0	0	0	0
tRNA-Asn-GTT-6_threeprime	0	2.50486	0	0	3.26784	0	0	0	0	0	1.51155	0	0	1.71851	0	0	1.97561	6.01745	2.70091	1.07233	0	1.62251	3.16447	1.21785
tRNA-Asn-GTT-6_other	3.89288	159.416	23.5525	49.5718	47.3837	24.4351	1154.4	9.79514	6.4123	6.85885	15.1155	3.6614	1.63425	229.708	11.0122	2.00491	10.8659	0	89.1301	31.0977	9.04617	28.3939	30.3789	6.08927
tRNA-Asn-GTT-6_antisense	0	0	0	0	0	0	0	0	0	0	0	0	0	0	0	0	0	0	0	0	0	0	0	0
tRNA-Asn-GTT-7_wholecounts	0	0	0	0	0	0	0	0	0	0	0	0	0	0	0	0	0	0	0	0	0	0	0	0
tRNA-Asn-GTT-7_fiveprime	0	1.25243	0	0	0	0	0	0	0	0	0	0	0	0	0	0	0	0	0	0	0	0	0	0
tRNA-Asn-GTT-7_threeprime	0	1.43135	0	2.06549	1.63392	0	0	0	0	0	0	0	0	1.71851	0	0	1.97561	0	1.89064	0	2.26154	0	0	0
tRNA-Asn-GTT-7_other	0	0.357837	0	0	0	0	0	1.03107	0	4.11531	0	0	0.544748	0.572837	0.524389	0	0	0	0	0	0	0	0	0
tRNA-Asn-GTT-7_antisense	0	0	0	0	0	0	0	0	0	0	0	0	0	0	0	0	0	0	0	0	0	0	0	0
tRNA-Asn-GTT-8_wholecounts	0	0	0	0	0	0	0	0	0	0	0	0	0	0	0	0	0	0	0	0	0	0	0	0
tRNA-Asn-GTT-8_fiveprime	1.29763	2.86269	5.60773	0	11.4375	0	0	1.03107	0	0	1.51155	0	1.0895	53.2739	0	0	0	0	0	0	2.26154	4.86753	0	0
tRNA-Asn-GTT-8_threeprime	0	0.536755	0	0	0	0	0	0	0	0	0	0	0	0.572837	0	0	0	0	0	0	0	0	0	0
tRNA-Asn-GTT-8_other	0	0.357837	1.12155	0	0	0	0	0	0	0	0.755775	1.04611	0	1.14567	0	0	0	0	0	4.28934	2.26154	0	0	0
tRNA-Asn-GTT-8_antisense	0	0	0	0	0	0	0	0	0	0	0	0	0	0	0	0	0	0	0	0	0	0	0	0
tRNA-Asn-GTT-9_wholecounts	0	0	0	0	0	0	0	0	0	0	0	0	0	0	0	0	0	0	0	0	0	0	0	0
tRNA-Asn-GTT-9_fiveprime	5.19051	11.2719	7.85082	0	11.4375	7.63597	0	2.57767	0	0	1.51155	1.56917	1.63425	54.4196	0.524389	2.00491	0	0	2.16073	0	0	4.86753	1.89868	3.65356
tRNA-Asn-GTT-9_threeprime	0	0	0	0	4.90177	0	0	0	0	0	0	0	0	1.14567	0	0	0	4.01163	0	0	0	0	0	0
tRNA-Asn-GTT-9_other	0	0	0	0	0	0	0	0.515533	0	0	0	1.04611	0.544748	0	0	0	0	0	0	0	0	0	0	0
tRNA-Asn-GTT-9_antisense	0	0	0	0	0	0	0	0	0	0	0	0	0	0	0	0	0	0	0	0	0	0	0	0
tRNA-Asp-GTC-1_wholecounts	3.89288	7.87241	0	0	0	0	0	0.515533	0	0	0	0	0	1.14567	0	0	0	0	7.02237	0	0	2.43377	0	0
tRNA-Asp-GTC-1_fiveprime	19.4644	294.142	62.8066	190.025	223.847	82.4685	15974.4	53.0999	49.6954	72.7038	34.7657	79.5046	28.8717	139.2	47.7194	37.0908	62.2319	120.349	103.175	38.6041	20.3539	51.9203	59.492	28.0107
tRNA-Asp-GTC-1_threeprime	358.145	5097.39	906.209	892.292	1388.83	1386.69	1170	803.717	880.089	458.171	620.492	1429.51	535.488	3193	749.877	451.105	841.612	1173.4	3386.4	465.393	429.693	2161.18	1506.92	919.48
tRNA-Asp-GTC-1_other	64.8814	164.784	112.155	175.567	215.678	143.556	9671.97	150.536	51.2984	56.2425	102.03	122.395	62.1013	399.841	77.0853	68.1669	147.183	124.361	266.04	100.799	58.8001	417.797	172.147	107.171
tRNA-Asp-GTC-1_antisense	0	0	0	0	0	0	0	0	0	0	0	0	0	0	0	0	0	0	0	0	0	0	0	0
tRNA-Asp-GTC-10_wholecounts	0	0	0	0	0	0	0	0	0	0	0	0	0	0	0	0	0	0	0	0	0	0	0	0
tRNA-Asp-GTC-10_fiveprime	0	0	0	0	0	0	0	0	0	0	0	0	0	0	0	0	0	0	0	0	0	0	0	0
tRNA-Asp-GTC-10_threeprime	63.5837	53.4966	30.2817	61.9648	21.241	143.556	0	10.3107	6.4123	27.4354	62.7294	9.93807	16.3425	44.1085	32.5121	7.01719	26.6708	8.02327	13.5046	47.1827	22.6154	38.129	47.467	43.8428
tRNA-Asp-GTC-10_other	0	0	0	0	0	0	0	0	0	0	0	0	0	1.14567	0	0	0	0	0	0	0	0	0	0
tRNA-Asp-GTC-10_antisense	0	0	0	0	0	0	0	0	0	0	0	0	0	0	0	0	0	0	0	0	0	0	0	0
tRNA-Asp-GTC-2_wholecounts	2.59525	105.025	4.48618	12.393	9.80353	0	0	3.0932	0	0	3.77888	2.09223	0.544748	6.30121	3.67073	1.00246	1.97561	0	43.2146	1.07233	0	12.9801	7.59472	1.21785
tRNA-Asp-GTC-2_fiveprime	343.871	4564.03	768.259	313.955	803.89	1125.54	11294.4	977.451	1208.72	499.324	474.627	1195.71	487.55	1992.9	861.048	547.341	906.807	700.03	1467.41	472.9	407.078	1149.55	877.19	440.863
tRNA-Asp-GTC-2_threeprime	3070.19	42147.8	7652.31	7673.3	11532.2	11440.2	11044.8	5893.06	5748.63	3240.12	6105.91	8333.34	3774.02	27228.1	5351.92	3550.7	7908.39	6932.1	27447.7	4760.09	3684.05	17872.8	12538.9	9566.25
tRNA-Asp-GTC-2_other	189.454	732.85	376.839	442.015	382.338	380.271	7004.38	451.092	234.049	127.575	341.61	372.939	215.72	1582.75	294.182	219.538	408.952	395.146	804.872	272.373	221.631	1563.29	878.456	522.46
tRNA-Asp-GTC-2_antisense	0	0	0	0	0	0	0	0	0	0	0	0	0	0	0	0	0	0	0	0	0	0	0	0
tRNA-Asp-GTC-3_wholecounts	0	0.178918	0	0	0	0	0	0	0	0	0	0	0	0	0	0	0	0	0	0	0	0	0	0
tRNA-Asp-GTC-3_fiveprime	19.4644	61.0112	30.2817	10.3275	16.3392	67.1966	233.999	31.4475	35.2677	35.666	44.5907	29.2912	22.3347	107.121	24.1219	37.0908	27.6586	0	28.6297	27.8807	9.04617	14.6026	7.59472	24.3571
tRNA-Asp-GTC-3_threeprime	3042.94	40862.5	7593.99	7565.9	11377	11258.5	10904.4	5736.86	5724.58	3218.17	6032.6	8245.46	3764.76	27109.5	5313.64	3543.68	7891.59	6889.98	25447.7	4585.3	3638.82	17614	12464.8	9499.27
tRNA-Asp-GTC-3_other	94.7268	307.203	293.845	340.806	295.74	183.263	4336.79	252.096	160.308	87.7932	201.792	258.913	163.425	1262.53	170.951	161.395	352.647	312.907	345.177	155.489	178.662	1085.46	641.121	399.456
tRNA-Asp-GTC-3_antisense	0	0	0	0	0	0	0	0	0	0	0	0	0	0	0	0	0	0	0	0	0	0	0	0
tRNA-Asp-GTC-4_wholecounts	0	0	0	0	0	0	0	0	0	0	0	0	0	0	0	0	0	0	0	0	0	0	0	0
tRNA-Asp-GTC-4_fiveprime	0	0.715674	0	0	0	0	0	0	0	0	0	0	0.544748	0	0	0	0	0	0	0	0	0	0.632893	0
tRNA-Asp-GTC-4_threeprime	0	10.3773	1.12155	0	0	0	15.6	2.57767	0	0	1.51155	1.56917	1.0895	8.59256	1.04878	3.00737	0.987807	0	5.13173	1.07233	2.26154	8.92381	0.632893	0
tRNA-Asp-GTC-4_other	92.1315	230.805	125.613	262.317	271.231	148.138	5506.78	229.928	113.818	58.9861	170.049	139.133	81.7123	411.297	96.4877	88.2161	186.696	184.535	310.605	139.404	85.9386	515.958	313.915	169.282
tRNA-Asp-GTC-4_antisense	0	0	0	0	0	0	0	0	0	0	0	0	0	0	0	0	0	0	0	0	0	0	0	0
tRNA-Asp-GTC-5_wholecounts	0	0	0	0	0	0	0	0	0	0	0	0	0	0	0	0	0	0	0	0	0	0	0	0
tRNA-Asp-GTC-5_fiveprime	35.0359	56.8961	39.2541	18.5894	21.241	54.979	0	204.667	62.52	48.0119	35.5214	78.4585	35.9534	36.0888	54.0121	31.0761	34.5733	38.1105	61.8509	99.7271	52.0155	64.0892	31.0118	23.1392
tRNA-Asp-GTC-5_threeprime	0	0	0	0	0	0	0	0	0	0	0	0	0	0	0	0	0	0	0	0	0	0	0	0
tRNA-Asp-GTC-5_other	57.0956	115.76	53.8342	47.5063	19.6071	97.7404	1341.6	79.3922	46.4892	32.9225	89.1815	46.552	35.4086	137.481	95.9633	41.1007	39.5123	54.157	75.0853	50.3997	31.6616	152.516	78.4788	46.2785
tRNA-Asp-GTC-5_antisense	0	0	0	0	0	0	0	0	0	0	0	0	0	0	0	0	0	0	0	0	0	0	0	0
tRNA-Asp-GTC-6_wholecounts	0	0	0	0	0	0	0	0	0	0	0	0	0	0	0	0	0	0	0	0	0	0	0	0
tRNA-Asp-GTC-6_fiveprime	0	0	0	0	0	0	93.5997	0	0	0	0	0	0	0	0	0	0.987807	0	0.270091	0	0	0	0	0
tRNA-Asp-GTC-6_threeprime	0	0	0	0	8.16961	0	0	0	0	0	0	0	0	0.572837	0	0	0	0	0	0	0	0	0	0
tRNA-Asp-GTC-6_other	0	0.178918	0	0	0	3.05439	0	0	0	0	0	0	0	0	0	0	0	0	0	1.07233	0	0	0	0
tRNA-Asp-GTC-6_antisense	0	0	0	0	0	0	0	0	0	0	0	0	0	0	0	0	0	0	0	0	0	0	0	0
tRNA-Asp-GTC-8_wholecounts	0	0	0	0	0	0	0	0	0	0	0	0	0	0	0	0	0	0	0	0	0	0	0	0
tRNA-Asp-GTC-8_fiveprime	0	2.32594	0	4.13098	0	1.52719	0	0	0	0	0	0	0	0	0	0	0	0	0.270091	0	2.26154	4.05628	0	0
tRNA-Asp-GTC-8_threeprime	0	0	0	0	0	0	0	0	0	0	0	0	0	0	0	0	0	0	0	0	0	0	0	0
tRNA-Asp-GTC-8_other	0	0	0	0	0	0	0	0	0	0	0	0	0	0	0	0	0	0	0	0	0	0	0	0
tRNA-Asp-GTC-8_antisense	0	0	0	0	0	0	0	0	0	0	0	0	0	0	0	0	0	0	0	0	0	0	0	0
tRNA-Asp-GTC-9_wholecounts	0	0	0	0	0	0	0	0	0	0	0	0	0	0	0	0	0	0	0	0	0	0	0	0
tRNA-Asp-GTC-9_fiveprime	0	0	0	0	0	0	0	0	0	0	0	0	0	0	0	0	0	0	0	0	0	0	0	0
tRNA-Asp-GTC-9_threeprime	0	0.178918	0	0	1.63392	0	0	0	0	0	0.755775	0	0.544748	1.71851	0	0	2.96342	2.00582	0	0	0	0	0	0
tRNA-Asp-GTC-9_other	0	0	0	0	6.53569	0	0	0	0	0	0	0	0	1.71851	0	0	0	0	0.270091	0	0	0	0	0
tRNA-Asp-GTC-9_antisense	0	0	0	0	0	0	0	0	0	0	0	0	0	0	0	0	0	0	0	0	0	0	0	0
tRNA-Cys-ACA-1_wholecounts	0	0	0	0	0	0	0	0	0	0	0	0	0	0	0	0	0	0	0	0	0	0	0	0
tRNA-Cys-ACA-1_fiveprime	0	0.178918	1.12155	0	3.26784	4.58158	124.8	0	3.20615	0	0.755775	0	0.544748	20.6221	1.04878	0	0	4.01163	2.971	0	0	0.811255	0	0
tRNA-Cys-ACA-1_threeprime	0	0	0	0	0	0	0	0	0	0	0	0	0	1.14567	0	0	0	0	0	0	0	0	0	0
tRNA-Cys-ACA-1_other	0	3.22053	0	2.06549	0	1.52719	592.798	2.06213	0	1.37177	0	2.61528	0	17.758	2.62195	0	2.96342	2.00582	0.540182	0	0	2.43377	0	0
tRNA-Cys-ACA-1_antisense	0	0	0	0	0	0	0	0	0	0	0	0	0	0	0	0	0	0	0	0	0	0	0	0
tRNA-Cys-GCA-1_wholecounts	0	0	0	0	0	0	0	0	0	0	0	0	0	0	0	0	0	0	0	0	0	0	0	0
tRNA-Cys-GCA-1_fiveprime	7.78576	32.921	5.60773	113.602	169.928	30.5439	405.599	6.1864	3.20615	20.5765	6.80198	4.18445	4.35799	41.2443	14.1585	3.00737	24.6952	44.128	29.9801	7.50634	2.26154	58.4104	5.06315	17.05
tRNA-Cys-GCA-1_threeprime	0	0.536755	2.24309	0	0	0	0	0	0	0	0	0	0.544748	0	0	0	0	0	0	0	0	8.11255	0	0
tRNA-Cys-GCA-1_other	0	15.2081	12.337	4.13098	4.90177	6.10878	795.598	9.2796	22.4431	9.60239	0.755775	9.41502	9.26072	52.1282	30.939	11.027	5.92684	16.0465	15.6653	6.43401	2.26154	8.92381	25.3157	12.1785
tRNA-Cys-GCA-1_antisense	0	0	0	0	0	0	0	0	0	0	0	0	0	0	0	0	2.96342	0	0	0	0	0	0	0
tRNA-Cys-GCA-10_wholecounts	0	0	0	0	0	0	0	0	0	0	0	0	0	0	0	0	0	0	0	0	0	0	0	0
tRNA-Cys-GCA-10_fiveprime	3.89288	121.486	16.8232	2.06549	6.53569	16.7991	0	1.03107	4.80923	4.11531	4.53465	1.04611	5.99223	42.9628	4.71951	4.00982	8.89027	10.0291	131.534	8.57868	2.26154	33.2615	48.0999	28.0107
tRNA-Cys-GCA-10_threeprime	0	0	0	0	0	0	0	0	0	0	0	0	0	0	0	0	0	0	0	0	0	0	0	0
tRNA-Cys-GCA-10_other	0	2.32594	12.337	2.06549	4.90177	6.10878	0	3.0932	8.01538	4.11531	0	4.70751	8.17123	4.00986	5.24389	10.0246	2.96342	12.0349	6.48219	6.43401	2.26154	3.24502	25.3157	12.1785
tRNA-Cys-GCA-10_antisense	0	0	0	0	0	0	0	0	0	0	0	0	0	0	0	0	2.96342	0	0	0	0	0	0	0
tRNA-Cys-GCA-11_wholecounts	0	0	0	0	0	0	0	0	0	0	0	0	0	0	0	0	0	0	0	0	0	0	0	0
tRNA-Cys-GCA-11_fiveprime	1.29763	8.23025	2.24309	0	6.53569	0	0	0.515533	3.20615	4.11531	4.53465	0.523057	2.72374	1.71851	1.57317	1.00246	0	0	1.89064	0	0	5.67879	0	6.08927
tRNA-Cys-GCA-11_threeprime	20.762	26.6588	14.5801	45.4408	37.5802	90.1045	296.399	3.60873	6.4123	10.9742	29.4752	7.32279	5.44748	22.3407	18.878	3.00737	40.5001	36.1047	12.6943	18.2297	13.5693	98.9732	51.2644	15.8321
tRNA-Cys-GCA-11_other	7.78576	6.61998	107.668	20.6549	17.9731	22.9079	530.398	20.6213	12.8246	39.7813	12.0924	18.307	29.4164	25.7777	51.3902	12.0295	31.6098	66.1919	8.64292	16.085	24.877	68.9567	41.771	69.4177
tRNA-Cys-GCA-11_antisense	0	0	0	0	0	0	0	0	0	0	0	0	0	0	0	0	0	0	0	0	0	0	0	0
tRNA-Cys-GCA-12_wholecounts	0	0	0	0	0	0	0	0	0	0	0	0	0	0	0	0	0	0	0	0	0	0	0	0
tRNA-Cys-GCA-12_fiveprime	0	0.178918	0	0	0	0	0	0	0	0	0	0	0	0	0	0	0	0	0	0	0	0	0	0
tRNA-Cys-GCA-12_threeprime	0	0	0	0	0	0	0	0	0	0	0	0	0	0	0	0	0	0	0	0	0	0	0	0
tRNA-Cys-GCA-12_other	0	0.178918	0	0	0	1.52719	0	0	0	0	0	2.09223	1.0895	1.14567	0	0	1.97561	0	2.70091	0	0	2.43377	0	0
tRNA-Cys-GCA-12_antisense	0	0	0	0	0	0	0	0	0	0	0	0	0	0	0	0	0	0	0	0	0	0	0	0
tRNA-Cys-GCA-13_wholecounts	0	0	0	0	0	0	0	0	0	0	0	0	0	0	0	0	0	0	0	0	0	0	0	0
tRNA-Cys-GCA-13_fiveprime	3.89288	121.486	16.8232	2.06549	6.53569	16.7991	0	1.03107	4.80923	4.11531	4.53465	1.04611	5.99223	42.9628	4.71951	4.00982	8.89027	10.0291	131.534	8.57868	2.26154	33.2615	48.0999	28.0107
tRNA-Cys-GCA-13_threeprime	0	2.68378	5.60773	6.19648	17.9731	0	1996.79	0	0	4.11531	1.51155	0	0	1.71851	2.09756	0	1.97561	30.0872	0.810274	0	0	0.811255	1.26579	3.65356
tRNA-Cys-GCA-13_other	0	1.9681	0	14.4584	8.16961	1.52719	0	1.03107	0	2.74354	0	0	1.0895	1.14567	2.09756	0	0	2.00582	3.51119	0	0	2.43377	3.79736	0
tRNA-Cys-GCA-13_antisense	0	0	0	0	0	0	0	0	0	0	0	0	0	0	0	0	0	0	0	0	0	0	0	0
tRNA-Cys-GCA-14_wholecounts	0	0	0	0	0	0	0	0	0	0	0	0	0	0	0	0	0	0	0	0	0	0	0	0
tRNA-Cys-GCA-14_fiveprime	3.89288	121.486	16.8232	2.06549	6.53569	16.7991	0	1.03107	4.80923	4.11531	4.53465	1.04611	5.99223	42.9628	4.71951	4.00982	8.89027	10.0291	131.534	8.57868	2.26154	33.2615	48.0999	28.0107
tRNA-Cys-GCA-14_threeprime	20.762	25.7643	14.5801	45.4408	37.5802	90.1045	296.399	3.60873	6.4123	10.9742	29.4752	7.32279	5.44748	21.7678	18.878	3.00737	40.5001	36.1047	12.6943	18.2297	13.5693	98.9732	51.2644	15.8321
tRNA-Cys-GCA-14_other	0	1.9681	0	0	0	1.52719	0	0.515533	0	2.74354	0	0	1.0895	1.14567	0	0	0	2.00582	3.51119	0	0	2.43377	0	0
tRNA-Cys-GCA-14_antisense	0	0	0	0	0	0	0	0	0	0	0	0	0	0	0	0	0	0	0	0	0	0	0	0
tRNA-Cys-GCA-15_wholecounts	0	0	0	0	0	0	0	0	0	0	0	0	0	0	0	0	0	0	0	0	0	0	0	0
tRNA-Cys-GCA-15_fiveprime	3.89288	121.486	16.8232	2.06549	6.53569	16.7991	0	1.03107	4.80923	4.11531	4.53465	1.04611	5.99223	42.9628	4.71951	4.00982	8.89027	10.0291	131.534	8.57868	2.26154	33.2615	48.0999	28.0107
tRNA-Cys-GCA-15_threeprime	0	0.536755	2.24309	0	0	0	0	0	0	0	0	0	0.544748	0	0	0	0	0	0	0	0	8.11255	0	0
tRNA-Cys-GCA-15_other	0	2.68378	0	8.26197	3.26784	1.52719	0	1.03107	0	2.74354	4.53465	0	1.0895	1.71851	0	0	4.93904	12.0349	3.51119	1.07233	0	6.49004	0	0
tRNA-Cys-GCA-15_antisense	0	0	0	0	0	0	0	0	0	0	0	0	0	0	0	0	0	0	0	0	0	0	0	0
tRNA-Cys-GCA-16_wholecounts	0	0	0	0	0	0	0	0	0	0	0	0	0	0	0	0	0	0	0	0	0	0	0	0
tRNA-Cys-GCA-16_fiveprime	3.89288	40.6145	0	8.26197	11.4375	13.7448	0	0	1.60308	1.37177	0.755775	0	0	20.0493	0	3.00737	0	4.01163	36.4623	8.57868	0	7.3013	25.3157	12.1785
tRNA-Cys-GCA-16_threeprime	0	0.536755	2.24309	0	0	0	0	0	0	0	0	0	0.544748	0	0	0	0	0	0	0	0	8.11255	0	0
tRNA-Cys-GCA-16_other	0	0.178918	0	8.26197	0	0	0	0	0	0	0	0	0	0	0	0	0	0	0	0	0	0	0	0
tRNA-Cys-GCA-16_antisense	0	0	0	0	0	0	0	0	0	0	0	0	0	0	0	0	0	0	0	0	0	0	0	0
tRNA-Cys-GCA-17_wholecounts	0	0	0	0	0	0	0	0	0	0	0	0	0	0	0	0	0	0	0	0	0	0	0	0
tRNA-Cys-GCA-17_fiveprime	0	2.14702	0	6.19648	6.53569	0	15.6	0	0	2.74354	0	0	0.544748	93.3725	1.04878	0	4.93904	8.02327	1.08036	0	0	13.7913	1.89868	2.43571
tRNA-Cys-GCA-17_threeprime	0	0.894592	0	0	0	0	0	0	0	0	0	0	0	2.29135	0	0	0	0	0	0	2.26154	0	3.16447	0
tRNA-Cys-GCA-17_other	7.78576	8.58808	107.668	20.6549	17.9731	24.4351	530.398	21.1369	12.8246	41.1531	11.3366	16.2148	29.9612	26.9234	49.2926	12.0295	31.6098	68.1978	12.1541	16.085	24.877	68.9567	45.5683	69.4177
tRNA-Cys-GCA-17_antisense	0	0	0	0	0	0	0	0	0	0	0	0	0	0	0	0	0	0	0	0	0	0	0	0
tRNA-Cys-GCA-18_wholecounts	0	0	0	0	0	0	0	0	0	0	0	0	0	0	0	0	0	0	0	0	0	0	0	0
tRNA-Cys-GCA-18_fiveprime	0	0.536755	0	0	0	0	0	0	0	0	0	0	0	0	0	0	0	0	0.540182	0	0	0	0	0
tRNA-Cys-GCA-18_threeprime	0	0.536755	2.24309	0	0	0	0	0	0	0	0	0	0.544748	0	0	0	0	0	0	0	0	8.11255	0	0
tRNA-Cys-GCA-18_other	0	2.14702	12.337	2.06549	4.90177	6.10878	0	3.0932	8.01538	4.11531	0	4.70751	8.17123	4.00986	5.24389	10.0246	2.96342	10.0291	6.48219	6.43401	2.26154	3.24502	25.3157	12.1785
tRNA-Cys-GCA-18_antisense	0	0	0	0	0	0	0	0	0	0	0	0	0	0	0	0	2.96342	0	0	0	0	0	0	0
tRNA-Cys-GCA-19_wholecounts	0	0	0	0	0	0	0	0	0	0	0	0	0	0	0	0	0	0	0	0	0	0	0	0
tRNA-Cys-GCA-19_fiveprime	3.89288	120.949	16.8232	2.06549	6.53569	16.7991	0	1.03107	4.80923	2.74354	4.53465	1.04611	5.99223	42.9628	4.71951	4.00982	7.90246	10.0291	131.534	8.57868	2.26154	33.2615	46.2012	28.0107
tRNA-Cys-GCA-19_threeprime	0	0.536755	2.24309	0	0	0	0	0	0	0	0	0	0.544748	0	0	0	0	0	0	0	0	8.11255	0	0
tRNA-Cys-GCA-19_other	0	1.9681	0	0	0	1.52719	0	0.515533	0	0	0	0	1.0895	1.14567	0	1.00246	0	2.00582	3.51119	0	0	0	0.632893	0
tRNA-Cys-GCA-19_antisense	0	0	0	0	0	0	0	0	0	0	0	0	0	0	0	0	0	0	0	0	0	0	0	0
tRNA-Cys-GCA-2_wholecounts	0	0.178918	0	0	0	0	0	0	0	0	0	0	0	0	0	0	0	0	0	0	0	0	0	0
tRNA-Cys-GCA-2_fiveprime	253.037	2684.49	557.408	322.217	548.998	514.665	592.798	91.2494	139.468	124.831	243.36	74.7971	82.257	1866.88	205.561	139.341	139.281	278.809	1259.71	205.888	212.585	1219.32	939.214	596.749
tRNA-Cys-GCA-2_threeprime	20.762	26.6588	14.5801	45.4408	37.5802	90.1045	296.399	3.60873	6.4123	10.9742	29.4752	7.32279	5.44748	22.3407	18.878	3.00737	40.5001	36.1047	12.6943	18.2297	13.5693	98.9732	51.2644	15.8321
tRNA-Cys-GCA-2_other	7.78576	21.4702	107.668	22.7204	17.9731	24.4351	1326	27.3233	27.2523	46.6402	12.0924	21.9684	31.0507	75.0417	74.9877	13.0319	34.5733	72.2094	21.3372	16.085	24.877	74.6355	41.771	69.4177
tRNA-Cys-GCA-2_antisense	0	0	0	0	0	0	0	0	0	0	0	0	0	0	0	0	0	0	0	0	0	0	0	0
tRNA-Cys-GCA-20_wholecounts	0	0	0	0	0	0	0	0	0	0	0	0	0	0	0	0	0	0	0	0	0	0	0	0
tRNA-Cys-GCA-20_fiveprime	0	1.61027	0	2.06549	0	0	0	0	0	2.74354	0	0	1.63425	1.71851	0	2.00491	2.96342	2.00582	0.270091	0	0	0	4.43025	2.43571
tRNA-Cys-GCA-20_threeprime	0	2.68378	5.60773	6.19648	17.9731	0	1996.79	0	0	4.11531	1.51155	0	0	1.71851	2.09756	0	1.97561	30.0872	0.810274	0	0	0.811255	1.26579	3.65356
tRNA-Cys-GCA-20_other	0	1.9681	0	14.4584	8.16961	1.52719	0	1.03107	0	2.74354	0	0	1.0895	1.14567	2.09756	0	0	2.00582	3.51119	0	0	2.43377	3.79736	0
tRNA-Cys-GCA-20_antisense	0	0	0	0	0	0	0	0	0	0	0	0	0	0	0	0	0	0	0	0	0	0	0	0
tRNA-Cys-GCA-21_wholecounts	0	0	0	0	0	0	0	0	0	0	0	0	0	0	0	0	0	0	0	0	0	0	0	0
tRNA-Cys-GCA-21_fiveprime	0	0.357837	0	0	0	1.52719	0	0	0	0	0	0	0	0	0	0	0	0	0	0	0	0	0.632893	0
tRNA-Cys-GCA-21_threeprime	0	2.14702	5.60773	6.19648	17.9731	0	1996.79	0	0	4.11531	1.51155	0	0	1.71851	2.09756	0	1.97561	28.0814	0.810274	0	0	0.811255	1.26579	3.65356
tRNA-Cys-GCA-21_other	7.78576	6.44106	107.668	20.6549	17.9731	22.9079	530.398	20.6213	12.8246	38.4095	11.3366	16.2148	29.4164	25.2048	49.2926	12.0295	31.6098	66.1919	8.64292	16.085	24.877	62.4667	41.771	69.4177
tRNA-Cys-GCA-21_antisense	0	0	0	0	0	0	0	0	0	0	0	0	0	0	0	0	0	0	0	0	0	0	0	0
tRNA-Cys-GCA-22_wholecounts	0	0	0	0	0	0	0	0	0	0	0	0	0	0	0	0	0	0	0	0	0	0	0	0
tRNA-Cys-GCA-22_fiveprime	0	1.61027	0	2.06549	0	0	0	0	0	2.74354	0	0	1.63425	1.71851	0	2.00491	2.96342	2.00582	0.270091	0	0	0	4.43025	2.43571
tRNA-Cys-GCA-22_threeprime	0	0	0	0	0	0	0	0	0	0	0	0	0	0	0	0	0	0	0	0	0	0	0	0
tRNA-Cys-GCA-22_other	0	1.9681	0	14.4584	8.16961	1.52719	0	1.03107	0	2.74354	0	0	1.0895	1.14567	2.09756	0	0	2.00582	3.51119	0	0	2.43377	3.79736	0
tRNA-Cys-GCA-22_antisense	0	0	0	0	0	0	0	0	0	0	0	0	0	0	0	0	0	0	0	0	0	0	0	0
tRNA-Cys-GCA-23_wholecounts	0	0	0	0	0	0	0	0	0	0	0	0	0	0	0	0	0	0	0	0	0	0	0	0
tRNA-Cys-GCA-23_fiveprime	0	0.357837	0	0	0	1.52719	0	0	0	0	0	0	0	0	0	0	0	0	0	0	0	0	0.632893	0
tRNA-Cys-GCA-23_threeprime	0	0	0	0	0	0	0	0	0	0	0	0	0	0	0	0	0	0	0	0	0	0	0	0
tRNA-Cys-GCA-23_other	7.78576	6.44106	107.668	20.6549	17.9731	22.9079	530.398	20.6213	12.8246	38.4095	11.3366	16.2148	29.4164	25.7777	49.2926	12.0295	31.6098	66.1919	8.64292	16.085	24.877	68.9567	41.771	69.4177
tRNA-Cys-GCA-23_antisense	0	0	0	0	0	0	0	0	0	0	0	0	0	0	0	0	0	0	0	0	0	0	0	0
tRNA-Cys-GCA-24_wholecounts	0	0	0	0	0	0	0	0	0	0	0	0	0	0	0	0	0	0	0	0	0	0	0	0
tRNA-Cys-GCA-24_fiveprime	0	0	0	0	0	0	0	0	0	0	0	0	0	0	0	0	0	0	0	0	0	0	0	0
tRNA-Cys-GCA-24_threeprime	0	0	0	0	0	0	0	0	0	0	0	0	0	0	0	0	0	0	0	0	0	0	0	0
tRNA-Cys-GCA-24_other	7.78576	6.08323	106.547	26.8514	22.8749	18.3263	171.599	15.9815	11.2215	37.0378	15.8713	15.1686	26.6927	36.0888	46.6707	12.0295	33.5854	54.157	8.64292	16.085	24.877	57.5991	43.0367	68.1999
tRNA-Cys-GCA-24_antisense	0	0	0	0	0	0	0	0	0	0	0	0	0	0	0	0	0	0	0	0	0	0	0	0
tRNA-Cys-GCA-25_wholecounts	0	0	0	0	0	0	0	0	0	0	0	0	0	0	0	0	0	0	0	0	0	0	0	0
tRNA-Cys-GCA-25_fiveprime	0	0.178918	0	0	0	0	0	0	0	0	0	0	0	0	0	0	0	0	0	0	0	0	0	0
tRNA-Cys-GCA-25_threeprime	0	0	0	0	0	0	0	0	0	0	0	0	0	0	0	0	0	0	0	0	0	0	0	0
tRNA-Cys-GCA-25_other	7.78576	1.61027	88.6021	14.4584	1.63392	12.2176	0	11.8573	9.61846	24.6918	8.31353	9.93807	16.8872	18.3308	35.1341	7.01719	25.683	32.0931	7.02237	13.9404	11.3077	46.2416	34.1762	58.457
tRNA-Cys-GCA-25_antisense	0	0	0	0	0	0	0	0	0	0	0	0	0	0	0	0	0	0	0	0	0	0	0	0
tRNA-Cys-GCA-3_wholecounts	0	0	0	0	0	0	0	0	0	0	0	0	0	0	0	0	0	0	0	0	0	0	0	0
tRNA-Cys-GCA-3_fiveprime	3.89288	40.6145	0	8.26197	11.4375	13.7448	0	0	1.60308	1.37177	0.755775	0	0	20.0493	0	3.00737	0	4.01163	36.4623	8.57868	0	7.3013	25.3157	12.1785
tRNA-Cys-GCA-3_threeprime	0	0.536755	2.24309	0	0	0	0	0	0	0	0	0	0.544748	0	0	0	0	0	0	0	0	8.11255	0	0
tRNA-Cys-GCA-3_other	0	0.536755	12.337	2.06549	4.90177	4.58158	0	2.57767	8.01538	1.37177	0	4.70751	7.08173	2.86419	5.24389	10.0246	2.96342	10.0291	2.971	6.43401	2.26154	0.811255	25.3157	12.1785
tRNA-Cys-GCA-3_antisense	0	0	0	0	0	0	0	0	0	0	0	0	0	0	0	0	2.96342	0	0	0	0	0	0	0
tRNA-Cys-GCA-4_wholecounts	0	0	0	0	0	0	0	0	0	0	0	0	0	0	0	0	0	0	0	0	0	0	0	0
tRNA-Cys-GCA-4_fiveprime	253.037	2684.31	557.408	322.217	548.998	514.665	592.798	91.2494	139.468	124.831	243.36	74.7971	82.257	1865.73	205.561	139.341	139.281	278.809	1258.62	205.888	212.585	1219.32	939.214	596.749
tRNA-Cys-GCA-4_threeprime	20.762	25.0486	14.5801	45.4408	37.5802	90.1045	296.399	3.60873	6.4123	10.9742	29.4752	7.32279	5.44748	21.7678	18.878	3.00737	40.5001	36.1047	11.884	18.2297	13.5693	98.9732	50.6315	15.8321
tRNA-Cys-GCA-4_other	0	14.8502	12.337	4.13098	4.90177	6.10878	795.598	9.2796	22.4431	9.60239	0.755775	9.41502	9.26072	52.1282	30.939	11.027	3.95123	16.0465	15.6653	6.43401	2.26154	8.92381	25.3157	12.1785
tRNA-Cys-GCA-4_antisense	0	0	0	0	0	0	0	0	0	0	0	0	0	0	0	0	2.96342	0	0	0	0	0	0	0
tRNA-Cys-GCA-5_wholecounts	0	0	0	0	0	0	0	0	0	0	0	0	0	0	0	0	0	0	0	0	0	0	0	0
tRNA-Cys-GCA-5_fiveprime	103.81	1819.06	48.2265	194.156	511.418	348.2	1450.8	10.3107	24.0461	38.4095	95.9835	11.5072	29.9612	1272.27	28.8414	25.0614	28.6464	120.349	705.748	75.0634	54.277	478.641	475.303	317.86
tRNA-Cys-GCA-5_threeprime	20.762	26.6588	14.5801	45.4408	37.5802	90.1045	296.399	3.60873	6.4123	10.9742	29.4752	7.32279	5.44748	22.3407	18.878	3.00737	40.5001	36.1047	12.6943	18.2297	13.5693	98.9732	51.2644	15.8321
tRNA-Cys-GCA-5_other	7.78576	15.9237	107.668	20.6549	17.9731	22.9079	530.398	22.6835	12.8246	41.1531	11.3366	29.2912	28.8717	28.6419	49.817	13.0319	33.5854	66.1919	11.884	16.085	24.877	75.4468	41.771	69.4177
tRNA-Cys-GCA-5_antisense	0	0	0	0	0	0	0	0	0	0	0	0	0	0	0	0	0	0	0	0	0	0	0	0
tRNA-Cys-GCA-6_wholecounts	0	0	0	0	0	0	0	0	0	0	0	0	0	0	0	0	0	0	0	0	0	0	0	0
tRNA-Cys-GCA-6_fiveprime	15.5715	539.439	32.5248	797.28	423.186	77.8869	405.599	5.67087	1.60308	19.2048	29.4752	2.61528	7.08173	506.961	12.5853	19.0466	17.7805	158.46	298.451	31.0977	29.4001	80.3143	98.0985	82.8141
tRNA-Cys-GCA-6_threeprime	0	0.536755	2.24309	0	0	0	0	0	0	0	0	0	0.544748	0	0	0	0	0	0	0	0	8.11255	0	0
tRNA-Cys-GCA-6_other	0	15.2081	12.337	4.13098	4.90177	6.10878	795.598	9.2796	22.4431	9.60239	0.755775	9.41502	9.26072	52.1282	30.939	11.027	5.92684	16.0465	15.6653	6.43401	2.26154	8.92381	25.3157	12.1785
tRNA-Cys-GCA-6_antisense	0	0	0	0	0	0	0	0	0	0	0	0	0	0	0	0	2.96342	0	0	0	0	0	0	0
tRNA-Cys-GCA-7_wholecounts	0	0	0	0	0	0	0	0	0	0	0	0	0	0	0	0	0	0	0	0	0	0	0	0
tRNA-Cys-GCA-7_fiveprime	5.19051	156.733	7.85082	101.209	140.517	30.5439	1497.6	1.03107	1.60308	10.9742	12.0924	0.523057	0	49.8369	6.81706	2.00491	4.93904	36.1047	51.8575	13.9404	0	16.2251	17.721	10.9607
tRNA-Cys-GCA-7_threeprime	20.762	26.6588	14.5801	45.4408	37.5802	90.1045	296.399	3.60873	6.4123	10.9742	29.4752	7.32279	5.44748	22.3407	18.878	3.00737	40.5001	36.1047	12.6943	18.2297	13.5693	98.9732	51.2644	15.8321
tRNA-Cys-GCA-7_other	7.78576	8.94592	107.668	20.6549	17.9731	22.9079	530.398	20.6213	17.6338	39.7813	11.3366	28.7681	28.8717	38.3801	51.9146	12.0295	31.6098	66.1919	9.72328	16.085	24.877	71.3905	41.771	69.4177
tRNA-Cys-GCA-7_antisense	0	0	0	0	0	0	0	0	0	0	0	0	0	0	0	0	0	0	0	0	0	0	0	0
tRNA-Cys-GCA-8_wholecounts	0	0	0	0	0	0	0	0	0	0	0	0	0	0	0	0	0	0	0	0	0	0	0	0
tRNA-Cys-GCA-8_fiveprime	3.89288	121.486	16.8232	2.06549	6.53569	16.7991	0	1.03107	4.80923	4.11531	4.53465	1.04611	5.99223	42.9628	4.71951	4.00982	8.89027	16.0465	131.534	8.57868	2.26154	33.2615	48.0999	28.0107
tRNA-Cys-GCA-8_threeprime	20.762	26.6588	14.5801	45.4408	37.5802	90.1045	296.399	3.60873	6.4123	10.9742	29.4752	7.32279	5.44748	22.3407	18.878	3.00737	40.5001	36.1047	12.6943	18.2297	13.5693	98.9732	51.2644	15.8321
tRNA-Cys-GCA-8_other	7.78576	8.58808	107.668	20.6549	17.9731	24.4351	530.398	21.1369	12.8246	41.1531	11.3366	16.2148	29.9612	26.9234	49.2926	12.0295	31.6098	68.1978	12.1541	16.085	24.877	68.9567	45.5683	69.4177
tRNA-Cys-GCA-8_antisense	0	0	0	0	0	0	0	0	0	0	0	0	0	0	0	0	0	0	0	0	0	0	0	0
tRNA-Cys-GCA-9_wholecounts	0	0	0	0	0	0	0	0	0	0	0	0	0	0	0	0	0	0	0	0	0	0	0	0
tRNA-Cys-GCA-9_fiveprime	3.89288	121.486	16.8232	2.06549	6.53569	16.7991	0	1.03107	4.80923	4.11531	4.53465	1.04611	5.99223	42.9628	4.71951	4.00982	8.89027	10.0291	131.534	8.57868	2.26154	33.2615	48.0999	28.0107
tRNA-Cys-GCA-9_threeprime	0	0.536755	2.24309	0	0	0	0	0	0	0	0	0	0.544748	0	0	0	0	0	0	0	0	8.11255	0	0
tRNA-Cys-GCA-9_other	0	2.32594	12.337	2.06549	4.90177	6.10878	0	3.0932	8.01538	4.11531	0	4.70751	8.17123	4.00986	5.24389	10.0246	2.96342	12.0349	6.48219	6.43401	2.26154	3.24502	25.3157	12.1785
tRNA-Cys-GCA-9_antisense	0	0	0	0	0	0	0	0	0	0	0	0	0	0	0	0	2.96342	0	0	0	0	0	0	0
tRNA-Gln-CTG-1_wholecounts	0	3.57837	0	0	0	1.52719	0	0	0	0	0	0	0	0.572837	0	0	0	0	2.16073	0	0	0	0	0
tRNA-Gln-CTG-1_fiveprime	9.08339	31.3107	8.97237	2.06549	0	16.7991	15.6	2.06213	0	0	3.0231	0	1.0895	5.72837	5.76828	5.01228	1.97561	8.02327	12.6943	13.9404	0	8.92381	15.8223	2.43571
tRNA-Gln-CTG-1_threeprime	68.7742	44.3718	74.022	76.4232	78.4283	79.4141	1154.4	26.2922	19.2369	58.9861	36.2772	39.7523	23.4242	57.2837	33.0365	24.0589	47.4147	34.0989	14.855	90.0761	24.877	135.48	70.8841	96.2105
tRNA-Gln-CTG-1_other	202.43	279.113	407.121	245.794	372.534	342.092	514.798	110.324	126.643	219.483	190.455	119.257	125.837	349.431	160.988	192.471	183.732	306.89	140.177	242.348	260.077	746.355	605.046	366.574
tRNA-Gln-CTG-1_antisense	0	0	0	0	0	0	0	0	0	0	0	0	0	0	0	0	0	0	0	0	0	0	0	0
tRNA-Gln-CTG-10_wholecounts	0	0	0	0	0	0	0	0	0	0	0	0	0	0	0	0	0	0	0	0	0	0	0	0
tRNA-Gln-CTG-10_fiveprime	0	2.50486	0	0	0	0	0	0	0	0	0.755775	0	1.0895	0	0.524389	1.00246	0	0	0	3.217	0	4.86753	0	0
tRNA-Gln-CTG-10_threeprime	0	0	0	0	0	0	0	0	0	0	0	0	0	0	0	0	0	0	0	0	0	0	0	0
tRNA-Gln-CTG-10_other	0	0	0	6.19648	0	0	0	0	0	0	0	0	0	0	0	0	0	0	0	0	0	0	0	0
tRNA-Gln-CTG-10_antisense	0	0	0	0	0	0	0	0	0	0	0	0	0	0	0	0	0	0	0	0	0	0	0	0
tRNA-Gln-CTG-11_wholecounts	0	0	0	0	0	0	0	0	0	0	0	0	0	0	0	0	0	0	0	0	0	0	0	0
tRNA-Gln-CTG-11_fiveprime	0	2.50486	0	0	0	0	0	0	0	0	0.755775	0	1.0895	0	0.524389	1.00246	0	0	0	3.217	0	4.86753	0	0
tRNA-Gln-CTG-11_threeprime	0	0.357837	0	0	34.3124	3.05439	0	0	6.4123	0	0	0	0.544748	0	2.62195	0	1.97561	20.0582	0	0	0	4.86753	1.26579	0
tRNA-Gln-CTG-11_other	0	0	0	6.19648	0	0	0	0	0	0	0	0	0	0	0	0	0	0	0	0	0	0	0	0
tRNA-Gln-CTG-11_antisense	0	0	0	0	0	0	0	0	0	0	0	0	0	0	0	0	0	0	0	0	0	0	0	0
tRNA-Gln-CTG-12_wholecounts	0	0	0	0	0	0	0	0	0	0	0	0	0	0	0	0	0	0	0	0	0	0	0	0
tRNA-Gln-CTG-12_fiveprime	0	2.50486	0	0	0	0	0	0	0	0	0.755775	0	1.0895	0	0.524389	1.00246	0	0	0	3.217	0	4.86753	0	0
tRNA-Gln-CTG-12_threeprime	0	0	0	0	0	0	0	0	0	0	0	0	0	0	0	0	0	0	0	0	0	0	0	0
tRNA-Gln-CTG-12_other	0	0	0	0	9.80353	0	0	0	0	0	0	0	0	0.572837	0	0	0	0	0	0	0	0	0	0
tRNA-Gln-CTG-12_antisense	0	0	0	0	0	0	0	0	0	0	0	0	0	0	0	0	0	0	0	0	0	0	0	0
tRNA-Gln-CTG-2_wholecounts	0	0.357837	0	0	0	0	0	0	0	0	0	0	0	0	0	0	0	0	0	0	0	0	0	0
tRNA-Gln-CTG-2_fiveprime	9.08339	31.3107	8.97237	2.06549	0	16.7991	15.6	2.06213	0	0	3.0231	0	1.0895	5.72837	5.76828	5.01228	1.97561	8.02327	12.6943	13.9404	0	8.92381	15.8223	2.43571
tRNA-Gln-CTG-2_threeprime	5.19051	3.57837	0	2.06549	40.8481	3.05439	249.599	2.57767	9.61846	2.74354	2.26733	0.523057	3.26849	4.5827	4.19512	0	1.97561	22.064	1.35046	6.43401	9.04617	25.9602	5.69604	4.87142
tRNA-Gln-CTG-2_other	163.501	219.175	402.635	235.466	156.857	253.514	405.599	105.684	99.3907	205.765	170.805	106.704	116.031	323.653	133.195	159.39	144.22	232.675	121.001	203.744	246.508	596.273	493.024	332.474
tRNA-Gln-CTG-2_antisense	0	0	0	0	0	0	0	0	0	0	0	0	0	0	0	0	0	0	0	0	0	0	0	0
tRNA-Gln-CTG-3_wholecounts	0	1.43135	0	0	0	0	0	0	0	0	0	0	0	0	0	0	0	0	0	0	0	0	0	0
tRNA-Gln-CTG-3_fiveprime	0	3.9362	0	0	0	0	0	0	0	0	0.755775	0	1.0895	0	0.524389	1.00246	0	0	0	3.217	0	4.86753	0	0
tRNA-Gln-CTG-3_threeprime	5.19051	10.914	6.72928	6.19648	29.4106	29.0167	483.598	5.67087	9.61846	2.74354	2.26733	2.61528	3.81324	8.01972	16.2561	2.00491	5.92684	24.0698	1.89064	7.50634	9.04617	23.5264	8.86051	7.30713
tRNA-Gln-CTG-3_other	111.596	86.2387	348.801	196.222	65.3569	132.866	405.599	83.5164	72.1384	186.561	148.888	93.6271	102.413	278.972	93.3413	142.349	98.7807	178.518	65.9022	150.127	219.37	495.677	377.204	306.899
tRNA-Gln-CTG-3_antisense	0	0	0	0	0	0	0	0	0	0	0	0	0	0	0	0	0	0	0	0	0	0	0	0
tRNA-Gln-CTG-4_wholecounts	0	0	0	0	0	0	0	0	0	0	0	0	0	0	0	0	0	0	0	0	0	0	0	0
tRNA-Gln-CTG-4_fiveprime	0	2.50486	0	0	0	0	0	0	0	0	0.755775	0	1.0895	0	0.524389	1.00246	0	0	0	3.217	0	4.86753	0	0
tRNA-Gln-CTG-4_threeprime	5.19051	10.7351	6.72928	4.13098	29.4106	29.0167	483.598	5.67087	9.61846	2.74354	1.51155	2.61528	3.81324	6.30121	16.2561	2.00491	5.92684	24.0698	1.62055	7.50634	9.04617	23.5264	8.86051	4.87142
tRNA-Gln-CTG-4_other	111.596	85.3441	349.922	196.222	65.3569	132.866	405.599	80.9388	72.1384	185.189	147.376	93.1041	100.778	276.108	90.195	142.349	98.7807	174.506	64.5518	150.127	217.108	495.677	377.204	306.899
tRNA-Gln-CTG-4_antisense	0	0	0	0	0	0	0	0	0	0	0	0	0	0	0	0	0	0	0	0	0	0	0	0
tRNA-Gln-CTG-5_wholecounts	0	0	0	0	0	0	0	0	0	0	0	0	0	0	0	0	0	0	0	0	0	0	0	0
tRNA-Gln-CTG-5_fiveprime	9.08339	5.18863	8.97237	2.06549	0	13.7448	15.6	2.06213	0	0	2.26733	0	1.0895	2.29135	2.62195	5.01228	1.97561	2.00582	4.05137	8.57868	0	8.92381	6.96183	1.21785
tRNA-Gln-CTG-5_threeprime	51.9051	14.1346	32.5248	59.8993	42.482	62.615	1154.4	20.6213	16.0308	54.8708	29.4752	39.2292	20.7004	46.9727	24.6463	24.0589	44.4513	22.064	6.75228	55.7614	18.0923	76.258	36.0749	57.2392
tRNA-Gln-CTG-5_other	6.48814	110.929	14.5801	4.13098	8.16961	22.9079	0	17.0126	9.61846	8.23062	18.1386	7.84585	3.81324	18.9036	13.1097	7.01719	5.92684	18.0523	34.5717	10.7233	4.52309	8.92381	43.6696	8.52498
tRNA-Gln-CTG-5_antisense	0	0	0	0	0	0	0	0	0	0	0	0	0	0	0	0	0	0	0	0	0	0	0	0
tRNA-Gln-CTG-6_wholecounts	0	0	0	0	0	0	0	0	0	0	0	0	0	0	0	0	0	0	0	0	0	0	0	0
tRNA-Gln-CTG-6_fiveprime	0	0.894592	0	0	0	0	0	0	0	0	1.51155	0	0	0	0	0	0	0	0	0	0	0	2.53157	0
tRNA-Gln-CTG-6_threeprime	3.89288	7.69349	3.36464	4.13098	0	4.58158	31.1999	0	0	0	0	0	0	5.72837	0.524389	0	0	0	2.971	0	2.26154	0	10.1263	0
tRNA-Gln-CTG-6_other	197.239	162.637	392.541	245.794	354.561	320.711	514.798	95.8892	117.025	211.252	176.096	109.842	122.568	327.663	147.353	187.459	177.805	286.832	105.065	233.769	255.554	743.921	570.237	358.049
tRNA-Gln-CTG-6_antisense	0	0	0	0	0	0	0	0	0	0	0	0	0	0	0	0	0	0	0	0	0	0	0	0
tRNA-Gln-CTG-7_wholecounts	0	0	0	0	0	0	0	0	0	0	0	0	0	0	0	0	0	0	0	0	0	0	0	0
tRNA-Gln-CTG-7_fiveprime	0	2.50486	0	0	0	0	0	0	0	0	0.755775	0	1.0895	0	0.524389	1.00246	0	0	0	3.217	0	4.86753	0	0
tRNA-Gln-CTG-7_threeprime	0	0	0	0	0	0	0	0	0	0	0	0	0	0	0	0	0	0	0	0	0	0	0	0
tRNA-Gln-CTG-7_other	1.29763	0.894592	3.36464	2.06549	0	1.52719	0	3.0932	6.4123	0	6.0462	0	1.63425	1.71851	1.04878	3.00737	0.987807	0	1.62055	2.14467	2.26154	6.49004	13.2908	0
tRNA-Gln-CTG-7_antisense	0	0	0	0	0	0	0	0	0	0	0	0	0	0	0	0	0	0	0	0	0	0	0	0
tRNA-Gln-CTG-8_wholecounts	0	0	0	0	0	0	0	0	0	0	0	0	0	0	0	0	0	0	0	0	0	0	0	0
tRNA-Gln-CTG-8_fiveprime	0	2.50486	0	0	0	0	0	0	0	0	0.755775	0	1.0895	0	0.524389	1.00246	0	0	0	3.217	0	4.86753	0	0
tRNA-Gln-CTG-8_threeprime	0	0	0	0	0	0	0	0	0	0	0	0	0	0	0	0	0	0	0.270091	0	0	0	0	0
tRNA-Gln-CTG-8_other	0	0	0	6.19648	9.80353	0	0	0	0	0	0	0	0	0	0.524389	0	0	0	0.270091	0	0	0	0	0
tRNA-Gln-CTG-8_antisense	0	0	0	0	0	0	0	0	0	0	0	0	0	0	0	0	0	0	0	0	0	0	0	0
tRNA-Gln-CTG-9_wholecounts	0	0	0	0	0	0	0	0	0	0	0	0	0	0	0	0	0	0	0	0	0	0	0	0
tRNA-Gln-CTG-9_fiveprime	0	0	0	0	0	0	0	0	0	0	0	0	0	0	0	0	0	0	0	0	0	0	0	0
tRNA-Gln-CTG-9_threeprime	0	0	0	0	0	0	218.399	0	0	1.37177	0	0	0	0	0.524389	0	0	0	0	0	0	1.62251	0	0
tRNA-Gln-CTG-9_other	0	1.61027	0	2.06549	11.4375	0	109.2	0	0	0	0	0.523057	0.544748	0.572837	0	0	0	0	0.810274	0	2.26154	2.43377	1.26579	2.43571
tRNA-Gln-CTG-9_antisense	0	0	0	0	0	0	0	0	0	0	0	0	0	0	0	0	0	0	0	0	0	0	0	0
tRNA-Gln-TTG-1_wholecounts	0	0	0	0	0	0	0	0	0	0	0	0	0	0	0	0	0	0	0	0	0	0	0	0
tRNA-Gln-TTG-1_fiveprime	5.19051	0.357837	4.48618	0	0	7.63597	0	0.515533	0	0	0.755775	0	1.0895	1.14567	1.57317	3.00737	1.97561	0	1.62055	1.07233	0	0	0.632893	1.21785
tRNA-Gln-TTG-1_threeprime	54.5003	39.541	29.1602	235.466	204.24	146.611	8782.77	14.9505	14.4277	45.2684	21.9175	23.5375	13.074	48.1183	31.4634	12.0295	74.0855	146.425	18.6363	42.8934	18.0923	94.1056	60.1249	30.4464
tRNA-Gln-TTG-1_other	184.263	159.416	390.298	229.27	344.758	302.385	499.198	90.7339	112.215	207.137	161.736	106.18	119.845	292.147	144.207	182.447	182.744	278.809	108.577	221.973	251.031	701.736	508.213	349.524
tRNA-Gln-TTG-1_antisense	0	0	0	0	0	0	0	0	0	0	0	0	0	0	0	0	0	0	0	0	0	0	0	0
tRNA-Gln-TTG-2_wholecounts	0	0	0	0	0	0	0	0	0	0	0	0	0	0	0	0	0	0	0	0	0	0	0	0
tRNA-Gln-TTG-2_fiveprime	5.19051	0.536755	4.48618	0	0	7.63597	0	0.515533	0	0	0.755775	0	1.0895	1.14567	1.57317	3.00737	1.97561	0	1.62055	1.07233	0	0	0.632893	0
tRNA-Gln-TTG-2_threeprime	40.2264	14.8502	24.674	200.353	171.562	114.54	8423.97	11.8573	12.8246	45.2684	17.3828	20.3992	13.074	25.2048	27.2683	12.0295	75.0734	134.39	10.2635	37.5317	15.8308	65.7117	43.0367	30.4464
tRNA-Gln-TTG-2_other	6.48814	34.1734	14.5801	10.3275	39.2141	12.2176	249.599	6.70194	4.80923	6.85885	5.29043	5.75362	1.0895	33.2246	6.81706	4.00982	2.96342	8.02327	19.1765	12.868	2.26154	20.2814	16.4552	2.43571
tRNA-Gln-TTG-2_antisense	0	0	0	0	0	0	0	0	0	0	0	0	0	0	0	0	0	0	0	0	0	0	0	0
tRNA-Gln-TTG-3_wholecounts	0	0	0	0	0	0	0	0	0	0	0	0	0	0	0	0	0	0	0	0	0	0	0	0
tRNA-Gln-TTG-3_fiveprime	5.19051	2.86269	4.48618	0	0	7.63597	0	0.515533	0	0	2.26733	0.523057	0	1.14567	1.57317	3.00737	1.97561	0	3.78128	1.07233	2.26154	0	4.43025	0
tRNA-Gln-TTG-3_threeprime	54.5003	39.541	29.1602	235.466	204.24	146.611	8782.77	14.9505	14.4277	45.2684	21.9175	23.5375	13.074	48.1183	31.4634	12.0295	74.0855	146.425	18.6363	42.8934	18.0923	94.1056	60.1249	30.4464
tRNA-Gln-TTG-3_other	184.263	159.416	390.298	229.27	344.758	302.385	499.198	90.7339	112.215	207.137	161.736	106.18	119.845	292.147	144.207	182.447	182.744	278.809	108.577	221.973	251.031	701.736	508.213	349.524
tRNA-Gln-TTG-3_antisense	0	0	0	0	0	0	0	0	0	0	0	0	0	0	0	0	0	0	0	0	0	0	0	0
tRNA-Gln-TTG-4_wholecounts	0	0	0	0	0	0	0	0	0	0	0	0	0	0	0	0	0	0	0	0	0	0	0	0
tRNA-Gln-TTG-4_fiveprime	2.59525	0.178918	2.24309	0	0	0	0	0.515533	0	0	0.755775	0	1.0895	0	1.57317	2.00491	0	0	1.35046	1.07233	0	0	0	0
tRNA-Gln-TTG-4_threeprime	0	0	0	0	0	0	0	0	0	0	0	0	0	0	0	0	0	0	0	0	0	0	0	0
tRNA-Gln-TTG-4_other	1.29763	11.6297	10.0939	10.3275	26.1428	7.63597	233.999	4.12427	1.60308	1.37177	3.77888	4.18445	0.544748	16.6123	2.62195	3.00737	0	4.01163	7.29246	10.7233	0	13.7913	1.89868	0
tRNA-Gln-TTG-4_antisense	0	0	0	0	0	0	0	0	0	0	0	0	0	0	0	0	0	0	0	0	0	0	0	0
tRNA-Glu-CTC-1_wholecounts	1.29763	31.8475	2.24309	0	0	3.05439	0	3.0932	0	0	1.51155	0	0	5.15554	4.71951	0	0	0	17.2858	3.217	2.26154	4.05628	2.53157	1.21785
tRNA-Glu-CTC-1_fiveprime	15.5715	40.4356	7.85082	2.06549	27.7767	29.0167	0	11.8573	20.84	19.2048	862.34	13.0764	16.3425	28.069	18.878	14.0344	16.7927	4.01163	24.8484	21.4467	11.3077	9.73506	11.3921	4.87142
tRNA-Glu-CTC-1_threeprime	119.382	4636.13	203	340.806	354.561	255.041	358.799	73.7213	43.2831	72.7038	129.238	84.7352	49.5721	1039.13	61.878	25.0614	39.5123	88.2559	1690.5	209.105	61.0617	305.032	207.589	230.175
tRNA-Glu-CTC-1_other	11.6786	166.573	19.0663	14.4584	40.8481	21.3807	0	21.6524	27.2523	21.9483	76.3333	16.2148	8.17123	54.4196	19.4024	7.01719	5.92684	30.0872	72.1143	11.7957	15.8308	62.4667	46.2012	26.7928
tRNA-Glu-CTC-1_antisense	0	0	0	0	0	0	0	0	0	0	0	0	0	1.71851	0	0	0	0	0.270091	0	0	0	0	0
tRNA-Glu-CTC-2_wholecounts	0	9.66159	1.12155	0	0	1.52719	0	0	0	0	0	0	0	0.572837	0	0	0	0	7.83264	0	0	3.24502	2.53157	0
tRNA-Glu-CTC-2_fiveprime	15.5715	40.4356	7.85082	2.06549	27.7767	29.0167	0	11.8573	20.84	19.2048	862.34	13.0764	16.3425	28.069	18.878	14.0344	16.7927	4.01163	24.8484	21.4467	11.3077	9.73506	11.3921	4.87142
tRNA-Glu-CTC-2_threeprime	5.19051	58.5063	14.5801	72.2922	4.90177	0	0	8.76407	8.01538	4.11531	17.3828	5.23057	9.26072	112.276	4.71951	2.00491	6.91465	4.01163	95.3422	25.736	11.3077	28.3939	18.9868	31.6642
tRNA-Glu-CTC-2_other	11.6786	166.573	19.0663	14.4584	40.8481	21.3807	0	21.6524	27.2523	21.9483	76.3333	16.2148	8.17123	54.4196	19.4024	7.01719	5.92684	30.0872	72.1143	11.7957	15.8308	62.4667	46.2012	26.7928
tRNA-Glu-CTC-2_antisense	0	0	0	0	0	0	0	0	0	0	0	0	0	1.71851	0	0	0	0	0.270091	0	0	0	0	0
tRNA-Glu-CTC-3_wholecounts	0	0	0	0	0	0	0	0	0	0	0	0	0	0	0	0	0	0	0	0	0	0	0	0
tRNA-Glu-CTC-3_fiveprime	0	0	0	0	0	0	0	0	0	0	0	0	0	0	0	0	0	0	0	0	0	0	0	0
tRNA-Glu-CTC-3_threeprime	20.762	23.6172	17.9447	26.8514	34.3124	44.2886	124.8	5.15533	1.60308	6.85885	12.0924	2.61528	4.90274	16.6123	1.04878	0	0	4.01163	2.971	23.5914	6.78463	23.5264	7.59472	8.52498
tRNA-Glu-CTC-3_other	0	0	0	0	0	0	0	0	0	0	0	0	0	0	0	0	0	0	0	0	0	0	0	0
tRNA-Glu-CTC-3_antisense	0	0	0	0	0	0	0	0	0	0	0	0	0	0	0	0	0	0	0	0	0	0	0	0
tRNA-Glu-CTC-7_wholecounts	0	0	0	0	0	0	0	0	0	0	0	0	0	0	0	0	0	0	0	0	0	0	0	0
tRNA-Glu-CTC-7_fiveprime	0	0	0	0	0	0	0	0	0	0	0	0	0	0	0	0	0	0	0	0	0	0	0	0
tRNA-Glu-CTC-7_threeprime	10.381	9.48268	13.4586	16.5239	34.3124	15.2719	0	4.6398	0	4.11531	9.0693	1.04611	4.90274	6.30121	1.04878	0	0	2.00582	1.35046	17.1574	2.26154	14.6026	3.16447	3.65356
tRNA-Glu-CTC-7_other	0	0	0	0	0	0	0	0	0	0	0	0	0	0	0	0	0	0	0	0	0	0	0	0
tRNA-Glu-CTC-7_antisense	0	0	0	0	0	0	0	0	0	0	0	0	0	0	0	0	0	0	0	0	0	0	0	0
tRNA-Glu-TTC-1_wholecounts	0	15.387	1.12155	0	0	0	0	0	0	0	0.755775	0	0	1.14567	1.04878	0	0	0	3.78128	0	0	0	0	0
tRNA-Glu-TTC-1_fiveprime	76.56	124.885	114.398	45.4408	29.4106	47.343	233.999	87.6407	51.2984	42.5249	161.736	101.996	34.3192	128.888	161.512	51.1252	116.561	40.1163	72.9246	87.9315	40.7078	30.8277	89.238	30.4464
tRNA-Glu-TTC-1_threeprime	35.0359	295.573	32.5248	86.7507	47.3837	48.8702	0	8.76407	17.6338	26.0636	37.7888	22.4914	9.26072	83.6343	27.2683	13.0319	19.7561	18.0523	66.7125	51.4721	11.3077	21.0926	23.4171	46.2785
tRNA-Glu-TTC-1_other	15.5715	40.0777	15.7016	10.3275	4.90177	21.3807	31.1999	18.0437	6.4123	8.23062	55.1716	16.7378	3.26849	25.7777	19.4024	10.0246	6.91465	8.02327	31.0605	13.9404	4.52309	30.0165	25.3157	12.1785
tRNA-Glu-TTC-1_antisense	0	0	0	0	0	0	0	0	0	0	0	0	0	0	0	0	0	0	0	0	0	0	0	0
tRNA-Glu-TTC-10_wholecounts	0	0	0	0	0	0	0	0	0	0	0	0	0	0	0	0	0	0	0	0	0	0	0	0
tRNA-Glu-TTC-10_fiveprime	0	0	0	0	0	0	0	0	0	0	0	0	0	0	0	0	0	0	0	2.14467	0	0	0	0
tRNA-Glu-TTC-10_threeprime	0	0	0	0	0	0	0	0	0	0	0	0	0	0	0	0	0	0	0	0	0	0	0	0
tRNA-Glu-TTC-10_other	1.29763	1.43135	0	6.19648	0	0	0	1.5466	0	2.74354	3.0231	0	0	0.572837	0	0	0	4.01163	0	2.14467	0	4.05628	0	1.21785
tRNA-Glu-TTC-10_antisense	0	0	0	0	0	0	0	0	0	0	0	0	0	0	0	0	0	0	0	0	0	0	0	0
tRNA-Glu-TTC-2_wholecounts	5.19051	70.3149	0	2.06549	0	1.52719	0	0.515533	1.60308	0	1.51155	3.6614	0	2.29135	4.71951	2.00491	1.97561	0	41.0539	4.28934	0	3.24502	4.43025	4.87142
tRNA-Glu-TTC-2_fiveprime	631.944	1203.23	833.309	125.995	202.606	603.242	77.9998	643.386	299.775	288.072	1389.12	600.469	215.176	1008.77	1143.17	264.648	685.538	130.378	1003.66	606.941	165.093	370.744	496.821	332.474
tRNA-Glu-TTC-2_threeprime	1047.19	9559.97	721.154	739.446	1754.83	1883.03	327.599	271.171	413.594	395.07	909.954	379.216	253.853	1436.68	633.987	236.579	451.428	284.826	2055.66	1422.99	434.216	1650.09	974.023	1001.08
tRNA-Glu-TTC-2_other	16.8692	123.633	22.4309	43.3753	65.3569	36.6527	62.3998	20.1058	9.61846	13.7177	62.7294	19.8761	8.71598	71.6047	23.0731	20.0491	18.7683	38.1105	95.6123	26.8084	15.8308	100.596	63.2893	31.6642
tRNA-Glu-TTC-2_antisense	0	0	0	0	0	0	0	0	0	0	0	0	0	0	0	0	0	0	0	0	0	0	0	0
tRNA-Glu-TTC-3_wholecounts	0	0	0	0	0	0	0	0	0	0	0	0	0	0	0	0	0	0	0	0	0	0	0	0
tRNA-Glu-TTC-3_fiveprime	2.59525	2.68378	0	2.06549	0	0	0	0.515533	4.80923	5.48708	19.6502	0	1.63425	5.15554	0	3.00737	0.987807	4.01163	1.89064	2.14467	0	0.811255	0	0
tRNA-Glu-TTC-3_threeprime	0	3.9362	0	4.13098	14.7053	3.05439	77.9998	0.515533	0	0	0	0	0	0.572837	0.524389	0	0	0	2.16073	0	0	8.92381	0.632893	1.21785
tRNA-Glu-TTC-3_other	5.19051	73.1776	5.60773	14.4584	16.3392	4.58158	0	13.9194	4.80923	5.48708	9.0693	1.56917	2.72374	27.4962	4.71951	1.00246	1.97561	22.064	40.2436	3.217	6.78463	38.9403	12.6579	18.2678
tRNA-Glu-TTC-3_antisense	0	0	0	0	0	0	0	0	0	0	0	0	0	0	0	0	0	0	0	0	0	0	0	0
tRNA-Glu-TTC-4_wholecounts	0	0	0	0	0	0	0	0	0	0	0	0	0	0	0	0	0	0	0	0	0	0	0	0
tRNA-Glu-TTC-4_fiveprime	2.59525	2.68378	0	2.06549	0	0	0	0.515533	4.80923	5.48708	19.6502	0	1.63425	5.15554	0	3.00737	0.987807	4.01163	1.89064	2.14467	0	0.811255	0	0
tRNA-Glu-TTC-4_threeprime	115.489	3589.46	196.271	316.02	315.347	242.824	358.799	73.2058	43.2831	69.9602	123.947	83.6891	47.9379	950.91	60.3048	19.0466	39.5123	84.2443	1563.29	200.527	58.8001	267.714	189.868	204.6
tRNA-Glu-TTC-4_other	5.19051	75.8614	6.72928	14.4584	16.3392	4.58158	0	13.9194	4.80923	5.48708	9.0693	1.56917	2.72374	36.6616	4.71951	1.00246	1.97561	24.0698	41.3239	3.217	6.78463	38.9403	12.6579	19.4857
tRNA-Glu-TTC-4_antisense	0	0	0	0	0	0	0	0	0	0	0	0	0	0	0	0	0	0	0	0	0	0	0	0
tRNA-Glu-TTC-5_wholecounts	0	0	0	0	0	0	0	0	0	0	0	0	0	0	0	0	0	0	0	0	0	0	0	0
tRNA-Glu-TTC-5_fiveprime	0	0	0	0	0	0	0	0	1.60308	4.11531	0.755775	0	2.72374	0	0	0	0	0	0	0	0	0	0	0
tRNA-Glu-TTC-5_threeprime	0	0	0	0	0	0	0	0	0	0	0	0	0	0.572837	0	0	0	0	0	0	0	0	0	0
tRNA-Glu-TTC-5_other	0	0	1.12155	4.13098	0	0	202.799	0	0	0	0	0	0	0	0	1.00246	0	0	0.270091	0	0	0	0	0
tRNA-Glu-TTC-5_antisense	0	0	0	0	0	0	0	0	0	0	0	0	0	0	0	0	0	0	0	0	0	0	0	0
tRNA-Glu-TTC-7_wholecounts	0	0	0	0	0	0	0	0	0	0	0	0	0	0	0	0	0	0	0	0	0	0	0	0
tRNA-Glu-TTC-7_fiveprime	0	0	0	0	0	0	0	0	0	0	0	0	0	0	0	0	0	0	0	0	0	0	0	0
tRNA-Glu-TTC-7_threeprime	20.762	32.2053	19.0663	26.8514	34.3124	44.2886	124.8	5.15533	1.60308	6.85885	12.0924	2.61528	4.90274	17.758	1.04878	0	0	4.01163	3.51119	25.736	6.78463	23.5264	7.59472	8.52498
tRNA-Glu-TTC-7_other	0	0	0	0	0	0	0	0	0	0	0	0	0	0	0	0	0	0	0	0	0	0	0	0
tRNA-Glu-TTC-7_antisense	0	0	0	0	0	0	0	0	0	0	0	0	0	0	0	0	0	0	0	0	0	0	0	0
tRNA-Glu-TTC-8_wholecounts	0	0	0	0	0	0	0	0	0	0	0	0	0	0	0	0	0	0	0	0	0	0	0	0
tRNA-Glu-TTC-8_fiveprime	2.59525	1.61027	0	2.06549	0	0	0	0.515533	4.80923	5.48708	19.6502	0	1.63425	4.5827	0	3.00737	0.987807	4.01163	1.62055	2.14467	0	0.811255	0	0
tRNA-Glu-TTC-8_threeprime	0	0	0	0	0	0	0	0	0	0	0	0	0	0	0	0	0	0	0	0	0	0	0	0
tRNA-Glu-TTC-8_other	1.29763	1.43135	0	6.19648	0	0	0	1.5466	0	2.74354	3.0231	0	0	0.572837	0	0	0	4.01163	0	2.14467	0	4.05628	0	1.21785
tRNA-Glu-TTC-8_antisense	0	0	0	0	0	0	0	0	0	0	0	0	0	0	0	0	0	0	0	0	0	0	0	0
tRNA-Glu-TTC-9_wholecounts	0	0	0	0	0	0	0	0	0	0	0	0	0	0	0	0	0	0	0	0	0	0	0	0
tRNA-Glu-TTC-9_fiveprime	0	0	0	0	0	0	0	0	0	0	0	0	0	1.71851	0	0	0	0	0	0	0	0.811255	0	0
tRNA-Glu-TTC-9_threeprime	0	0	0	0	0	0	0	0	0	0	0	0	0	0	0	0	0	0	0	0	0	0	0	0
tRNA-Glu-TTC-9_other	0	0.357837	3.36464	4.13098	0	0	0	0	0	0	0	0.523057	0	0.572837	0	0	0	0	0	2.14467	0	8.11255	2.53157	7.30713
tRNA-Glu-TTC-9_antisense	0	0.178918	0	0	0	0	0	0	0	0	0	0	0	0	0	0	0	0	0.270091	0	0	0	0	0
tRNA-Gly-CCC-1_wholecounts	0	0	0	0	0	0	0	0	0	0	0	0	0	0	0	0	0	0	0	0	0	0	0	0
tRNA-Gly-CCC-1_fiveprime	2.59525	2.32594	2.24309	0	0	0	0	0	0	2.74354	68.7756	0.523057	0.544748	9.73824	1.04878	0	0	2.00582	4.32146	0	4.52309	0	0	2.43571
tRNA-Gly-CCC-1_threeprime	127.167	27.7324	78.5082	811.738	1437.85	230.606	6380.38	24.7456	22.4431	87.7932	134.528	47.5981	22.8794	58.4294	58.2072	14.0344	50.3782	314.913	16.7457	121.174	49.754	175.231	198.096	115.696
tRNA-Gly-CCC-1_other	11.6786	0.357837	14.5801	179.698	210.776	13.7448	16130.3	3.60873	1.60308	24.6918	9.82508	6.27668	2.72374	31.5061	8.91462	3.00737	42.4757	120.349	8.37283	12.868	0	34.0727	28.4802	9.74284
tRNA-Gly-CCC-1_antisense	3.89288	0.178918	0	0	0	0	0	0.515533	0	0	0	0	0	0	0.524389	0	0	0	0.270091	0	2.26154	2.43377	3.79736	0
tRNA-Gly-CCC-2_wholecounts	0	9.48268	0	0	0	0	0	0	0	0	0	0	0	2.29135	0	0	0	0	3.51119	0	0	0	0	0
tRNA-Gly-CCC-2_fiveprime	2.59525	18.9654	3.36464	0	21.241	12.2176	0	10.8262	1.60308	2.74354	201.036	14.1225	6.53698	20.0493	13.1097	6.01473	9.87807	0	24.8484	9.65101	2.26154	28.3939	36.7078	13.3964
tRNA-Gly-CCC-2_threeprime	92.1315	390.4	89.7237	464.736	1731.96	203.117	63304.6	64.9572	67.3292	207.137	187.432	94.6732	59.9223	147.792	72.3657	37.0908	84.9514	577.675	119.65	169.429	92.7233	697.68	475.303	166.846
tRNA-Gly-CCC-2_other	5.19051	30.9529	20.1878	14.4584	6.53569	10.6904	0	9.2796	3.20615	5.48708	9.82508	6.27668	4.90274	36.6616	11.0122	3.00737	7.90246	8.02327	23.2278	18.2297	4.52309	22.7152	14.5565	14.6143
tRNA-Gly-CCC-2_antisense	0	0.536755	0	10.3275	0	0	0	0	1.60308	1.37177	0	0	0	0.572837	1.04878	0	0	0	1.35046	0	0	0.811255	0	3.65356
tRNA-Gly-CCC-4_wholecounts	0	0	0	0	0	0	0	0	0	0	0	0	0	0	0	0	0	0	0	0	0	0	0	0
tRNA-Gly-CCC-4_fiveprime	0	0	0	0	11.4375	0	0	0	0	0	0	0	0	0	0	0	0	0	0	0	0	0	0	0
tRNA-Gly-CCC-4_threeprime	0	0.357837	0	18.5894	22.8749	0	0	0.515533	0	0	0	0	0	0.572837	0	0	0	0	0.540182	0	0	0	0	0
tRNA-Gly-CCC-4_other	1.29763	0.178918	4.48618	35.1134	45.7498	0	655.198	0	0	2.74354	3.0231	0	0	2.86419	1.04878	2.00491	2.96342	2.00582	0.270091	2.14467	0	7.3013	4.43025	7.30713
tRNA-Gly-CCC-4_antisense	0	0	0	0	0	0	0	0	0	0	0	0	0	0	0	0	0	0	0	0	0	0	0	0
tRNA-Gly-CCC-5_wholecounts	0	0	0	0	0	0	0	0	0	0	0	0	0	0	0	0	0	0	0	0	0	0	0	0
tRNA-Gly-CCC-5_fiveprime	0	0	0	0	0	0	0	0	0	0	0	0	0	0	0	0	0	0	0	0	0	0	0	0
tRNA-Gly-CCC-5_threeprime	125.87	26.8378	77.3867	807.607	1403.54	222.97	5693.98	23.7145	19.2369	83.6779	133.772	47.5981	22.3347	53.2739	56.6341	14.0344	46.4269	314.913	14.855	119.029	42.9693	175.231	198.096	115.696
tRNA-Gly-CCC-5_other	0	0	3.36464	4.13098	0	0	15.6	0	0	0	0	0	0	1.14567	0	0	0.987807	0	0.270091	0	0	1.62251	1.89868	3.65356
tRNA-Gly-CCC-5_antisense	0	0	0	0	0	0	0	0	0	0	0	0	0	0	0	0	0	0	0	0	0	0	0	0
tRNA-Gly-CCC-6_wholecounts	0	0	0	0	0	0	0	0	0	0	0	0	0	0	0	0	0	0	0	0	0	0	0	0
tRNA-Gly-CCC-6_fiveprime	0	0	0	0	0	0	0	0	0	0	0	0	0	1.71851	0	0	0	0	0	0	0	0	0	0
tRNA-Gly-CCC-6_threeprime	0	0	0	0	0	0	0	0	0	0	0	0.523057	0	0	0	0	0	0	0	0	0	0	0	0
tRNA-Gly-CCC-6_other	0	0	1.12155	18.5894	13.0714	0	1201.2	0.515533	1.60308	0	0	0	0.544748	5.72837	0	1.00246	1.97561	8.02327	0.270091	0	0	0	3.16447	2.43571
tRNA-Gly-CCC-6_antisense	0	0.178918	0	0	0	0	0	0	0	0	0	0	0	0	0	0	0	0	0.270091	0	0	0	0	0
tRNA-Gly-GCC-1_wholecounts	0	0	0	0	0	0	0	0	0	0	0	0	0	0	0.524389	0	0.987807	0	0	0	0	0	0	0
tRNA-Gly-GCC-1_fiveprime	3.89288	1.25243	1.12155	0	0	0	0	1.03107	1.60308	0	44.5907	1.04611	2.17899	4.00986	0.524389	4.00982	3.95123	0	0.540182	0	0	13.7913	0	1.21785
tRNA-Gly-GCC-1_threeprime	20.762	29.3426	32.5248	167.305	284.302	19.8535	1248	14.4349	19.2369	28.8072	34.0099	23.0145	27.7822	207.367	16.7805	14.0344	20.744	66.1919	22.6877	45.0381	29.4001	51.1091	39.8723	21.9214
tRNA-Gly-GCC-1_other	50.6075	136.515	52.7127	68.1612	62.089	93.1589	265.199	30.4165	20.84	42.5249	50.6369	51.2595	26.6927	383.228	56.6341	37.0908	61.2441	94.2734	152.331	42.8934	40.7078	222.284	195.564	166.846
tRNA-Gly-GCC-1_antisense	2.59525	0.715674	0	0	0	0	0	0	0	0	0	0	0	2.86419	0.524389	0	0	2.00582	0.810274	9.65101	0	0	0	2.43571
tRNA-Gly-GCC-2_wholecounts	1.29763	40.0777	1.12155	0	0	0	0	0	0	0	0.755775	0	0.544748	9.1654	2.62195	0	0	0	34.3016	0	0	4.05628	0	1.21785
tRNA-Gly-GCC-2_fiveprime	11.6786	13.061	6.72928	0	0	4.58158	0	0.515533	1.60308	9.60239	121.68	1.04611	1.63425	33.7974	7.34145	0	0	2.00582	9.99337	0	4.52309	0.811255	3.16447	7.30713
tRNA-Gly-GCC-2_threeprime	341.276	588.284	505.817	1631.74	2593.03	511.61	15506.4	295.401	234.049	381.352	421.723	451.398	246.771	914.821	572.109	180.442	424.757	890.583	501.019	447.164	203.539	601.14	590.49	563.867
tRNA-Gly-GCC-2_other	50.6075	136.515	52.7127	68.1612	62.089	93.1589	265.199	30.4165	20.84	42.5249	50.6369	51.2595	26.6927	383.228	56.6341	37.0908	61.2441	94.2734	152.331	42.8934	40.7078	222.284	195.564	166.846
tRNA-Gly-GCC-2_antisense	3.89288	0.178918	0	0	0	0	0	0.515533	0	0	0	0	0	0	0.524389	0	0	0	0.270091	0	2.26154	2.43377	3.79736	0
tRNA-Gly-GCC-3_wholecounts	0	0	0	0	0	0	0	0	0	0	0	0	0	0	0	0	0	0	0	0	0	0	0	0
tRNA-Gly-GCC-3_fiveprime	11.6786	11.8086	6.72928	0	0	4.58158	0	0.515533	1.60308	9.60239	121.68	1.04611	1.63425	32.6517	7.34145	0	0	2.00582	9.72328	0	4.52309	0.811255	3.16447	7.30713
tRNA-Gly-GCC-3_threeprime	7.78576	1.78918	5.60773	107.406	455.864	9.16317	10124.4	0	0	15.0895	6.0462	4.70751	0	93.3725	0.524389	2.00491	3.95123	32.0931	0.810274	40.7487	4.52309	291.241	38.6065	4.87142
tRNA-Gly-GCC-3_other	46.7146	100.015	43.7403	33.0479	39.2141	73.3053	15.6	19.5903	20.84	43.8966	43.835	35.0448	22.3347	305.322	38.8048	28.0687	48.4026	78.2268	107.766	34.3147	38.4462	146.026	163.286	141.271
tRNA-Gly-GCC-3_antisense	3.89288	0.178918	0	0	0	0	0	0.515533	0	0	0	0	0	0	0.524389	0	0	0	0.270091	0	2.26154	2.43377	3.79736	0
tRNA-Gly-GCC-5_wholecounts	0	0	0	0	0	0	0	0	0	0	0	0	0	0	0	0	0	0	0	0	0	0	0	0
tRNA-Gly-GCC-5_fiveprime	11.6786	6.97782	3.36464	0	0	4.58158	0	0.515533	1.60308	5.48708	119.413	1.04611	1.63425	24.632	7.34145	0	0	2.00582	5.67191	0	4.52309	0	3.16447	7.30713
tRNA-Gly-GCC-5_threeprime	1.29763	0	0	0	1.63392	0	0	0	0	5.48708	0	0	0	0	0	0	0.987807	6.01745	0	0	0	0	0	0
tRNA-Gly-GCC-5_other	3.89288	0.178918	0	0	0	4.58158	0	2.57767	0	0	9.0693	1.04611	1.63425	10.8839	1.04878	3.00737	0	2.00582	0	1.07233	0	0	0	0
tRNA-Gly-GCC-5_antisense	3.89288	0.178918	0	0	0	0	0	0.515533	0	0	0	0	0	0	0.524389	0	0	0	0.270091	0	2.26154	2.43377	3.79736	0
tRNA-Gly-TCC-1_wholecounts	1.29763	14.3135	0	0	0	0	0	0	0	0	0	0	0	2.86419	0.524389	0	0	0	2.16073	0	0	1.62251	0	0
tRNA-Gly-TCC-1_fiveprime	68.7742	390.4	224.309	33.0479	116.008	200.062	31.1999	57.2242	54.5046	69.9602	234.29	39.7523	62.6461	314.488	97.5364	49.1203	63.2197	28.0814	216.883	124.391	58.8001	117.632	210.121	74.2891
tRNA-Gly-TCC-1_threeprime	119.382	140.63	98.696	210.68	499.98	291.694	935.997	30.4165	52.9015	100.139	237.313	54.9209	37.0429	108.266	92.2925	31.0761	49.3904	122.355	66.1723	223.046	58.8001	222.284	215.817	149.796
tRNA-Gly-TCC-1_other	58.3932	194.126	49.348	121.864	94.7675	109.958	358.799	43.8203	30.4584	60.3579	56.6832	55.444	27.2374	143.209	34.0853	38.0933	26.6708	46.1338	87.7796	87.9315	45.2309	203.625	256.955	48.7142
tRNA-Gly-TCC-1_antisense	0	0	0	0	0	0	0	0	0	0	0	0	0	0	0	0	0	0	0	0	0	0	0	0
tRNA-Gly-TCC-2_wholecounts	1.29763	3.39945	0	0	0	0	0	0	0	0	0	0	0	0	0	0	0	0	1.35046	0	0	0	0	0
tRNA-Gly-TCC-2_fiveprime	102.513	543.196	214.215	41.3098	200.972	222.97	15.6	88.1562	115.421	57.6143	219.931	82.6429	102.413	335.683	183.536	58.1424	65.1953	12.0349	311.955	141.548	101.769	193.89	349.357	126.657
tRNA-Gly-TCC-2_threeprime	119.382	138.841	99.8176	210.68	499.98	291.694	935.997	30.4165	52.9015	100.139	235.046	55.444	37.0429	107.693	89.6706	31.0761	49.3904	122.355	65.3621	223.046	58.8001	222.284	215.817	147.36
tRNA-Gly-TCC-2_other	96.0244	340.84	89.7237	140.453	124.178	160.355	452.399	62.8951	40.0769	76.8191	88.4257	75.3201	47.3931	191.901	66.5975	48.1178	40.5001	50.1454	148.82	127.608	58.8001	284.751	334.801	88.9034
tRNA-Gly-TCC-2_antisense	0	0	0	0	0	0	0	0	0	0	0	0	0	0	0	0	0	0	0	0	0	0	0	0
tRNA-Gly-TCC-3_wholecounts	0	2.32594	0	0	0	0	0	0	0	0	0	0	0	0.572837	0	0	0	0	1.08036	0	0	0	0	0
tRNA-Gly-TCC-3_fiveprime	40.2264	171.941	57.1988	0	49.0177	93.1589	0	30.932	24.0461	8.23062	56.6832	15.6917	18.5214	102.538	25.6951	10.0246	20.744	10.0291	112.358	43.9657	9.04617	60.0329	86.7064	38.9713
tRNA-Gly-TCC-3_threeprime	119.382	137.767	98.696	210.68	499.98	293.221	935.997	30.4165	52.9015	100.139	235.802	55.444	37.0429	107.693	89.6706	31.0761	49.3904	122.355	64.5518	221.973	58.8001	222.284	215.817	147.36
tRNA-Gly-TCC-3_other	55.798	247.444	52.7127	123.93	106.205	113.012	358.799	41.7582	27.2523	58.9861	55.1716	59.6284	29.4164	156.957	30.939	38.0933	26.6708	28.0814	100.744	86.8591	42.9693	206.059	274.043	57.2392
tRNA-Gly-TCC-3_antisense	0	0	0	0	0	0	0	0	0	0	0	0	0	0	0	0	0	0	0	0	0	0	0	0
tRNA-Gly-TCC-4_wholecounts	0	0	0	0	0	0	0	0	0	0	0	0	0	0	0	0	0	0	0	0	0	0	0	0
tRNA-Gly-TCC-4_fiveprime	12.9763	19.8599	12.337	8.26197	31.0445	19.8535	15.6	8.24854	16.0308	6.85885	27.9637	4.70751	13.6187	11.4567	14.6829	6.01473	8.89027	0	14.855	17.1574	4.52309	30.0165	61.3907	6.08927
tRNA-Gly-TCC-4_threeprime	0	0.536755	0	0	0	0	46.7999	0.515533	0	0	0.755775	0	0	0	0	0	0	0	0	0	0	0	0	0
tRNA-Gly-TCC-4_other	31.1431	51.1707	12.337	43.3753	17.9731	44.2886	218.399	7.733	4.80923	20.5765	25.6964	17.2609	7.08173	29.7875	10.4878	4.00982	3.95123	6.01745	30.7904	32.17	6.78463	30.0165	65.8209	15.8321
tRNA-Gly-TCC-4_antisense	0	0	0	0	0	0	0	0	0	0	0	0	0	0	0	0	0	0	0	0	0	0	0	0
tRNA-Gly-TCC-5_wholecounts	0	0	0	0	0	0	0	0	0	0	0	0	0	0	0	0	0	0	0	0	0	0	0	0
tRNA-Gly-TCC-5_fiveprime	40.2264	52.2442	60.5635	10.3275	120.91	85.5229	0	32.4786	48.0923	16.4612	46.1023	20.9223	22.8794	28.069	31.9878	15.0368	16.7927	2.00582	26.4689	48.2551	47.4924	84.3706	237.968	80.3784
tRNA-Gly-TCC-5_threeprime	0	0	0	2.06549	0	0	0	0	0	5.48708	0	0	0	0	0	0	0	0	0	0	0	0	0	0
tRNA-Gly-TCC-5_other	40.2264	31.4896	38.1326	20.6549	11.4375	45.8158	93.5997	22.6835	12.8246	16.4612	31.7426	19.8761	17.9767	24.632	28.8414	8.01964	11.8537	6.01745	8.91301	42.8934	20.3539	48.6753	44.3025	20.7035
tRNA-Gly-TCC-5_antisense	0	0	0	0	0	0	0	0	0	0	0	0	0	0	0	0	0	0	0	0	0	0	0	0
tRNA-Gly-TCC-6_wholecounts	0	0	0	0	0	0	0	0	0	0	0	0	0	0	0	0	0	0	0	0	0	0	0	0
tRNA-Gly-TCC-6_fiveprime	40.2264	52.2442	60.5635	10.3275	120.91	85.5229	0	32.4786	48.0923	16.4612	46.1023	20.9223	22.8794	28.069	31.9878	15.0368	16.7927	2.00582	26.4689	48.2551	47.4924	84.3706	237.968	80.3784
tRNA-Gly-TCC-6_threeprime	0	0	1.12155	0	3.26784	0	0	0	0	0	0	0	0	0	0	0	0	0	0	0	0	0	0.632893	0
tRNA-Gly-TCC-6_other	40.2264	31.4896	38.1326	20.6549	11.4375	45.8158	93.5997	22.6835	12.8246	16.4612	31.7426	19.8761	17.9767	24.632	28.8414	8.01964	11.8537	6.01745	8.91301	42.8934	20.3539	48.6753	44.3025	20.7035
tRNA-Gly-TCC-6_antisense	0	0	0	0	0	0	0	0	0	0	0	0	0	0	0	0	0	0	0	0	0	0	0	0
tRNA-His-GTG-1_wholecounts	0	0	0	0	0	0	0	0	0	0	0	0	0	0	0	0	0	0	0	0	0	0	0	0
tRNA-His-GTG-1_fiveprime	240.061	1601.5	783.961	305.693	271.231	401.652	452.399	407.271	686.117	382.724	708.917	590.531	497.355	1227.59	899.852	508.245	1057.94	433.256	674.958	471.827	366.37	665.229	611.375	484.706
tRNA-His-GTG-1_threeprime	312.728	160.132	179.447	247.859	589.846	693.346	31.1999	42.7893	27.2523	64.4732	137.551	36.614	38.6771	79.0516	90.195	54.1326	51.366	90.2617	69.6835	331.351	131.17	468.906	469.607	370.228
tRNA-His-GTG-1_other	3.89288	12.7032	0	6.19648	0	1.52719	0	2.06213	9.61846	13.7177	1.51155	3.6614	13.6187	6.30121	4.19512	11.027	5.92684	8.02327	8.64292	15.0127	0	25.1489	12.025	1.21785
tRNA-His-GTG-1_antisense	0	0	0	0	0	0	0	0	0	0	0	0	0	0	0	0	0	0	0	0	0	0	0	0
tRNA-His-GTG-2_wholecounts	0	0	0	0	0	0	0	0	0	0	0	0	0	0	0	0	0	0	0	0	0	0	0	0
tRNA-His-GTG-2_fiveprime	3.89288	38.6464	2.24309	0	17.9731	21.3807	0	2.06213	0	6.85885	1.51155	3.13834	1.0895	13.1753	2.62195	10.0246	0	4.01163	8.10274	3.217	0	4.05628	6.32893	6.08927
tRNA-His-GTG-2_threeprime	312.728	159.416	179.447	245.794	588.212	684.183	31.1999	42.7893	27.2523	64.4732	139.818	36.614	38.6771	78.4787	90.195	53.1301	52.3538	88.2559	69.9536	331.351	128.908	468.094	469.607	371.446
tRNA-His-GTG-2_other	2.59525	1.78918	0	0	0	1.52719	0	1.03107	3.20615	1.37177	0.755775	1.56917	4.90274	2.29135	0.524389	0	2.96342	0	0.540182	2.14467	0	7.3013	0	0
tRNA-His-GTG-2_antisense	0	0	0	0	0	0	0	0	0	0	0	0	0	0	0	0	0	0	0	0	0	0	0	0
tRNA-Ile-AAT-1_wholecounts	0	0	0	0	0	0	0	0	0	0	0	0	0	0	0	0	0	0	0	0	0	0	0	0
tRNA-Ile-AAT-1_fiveprime	9.08339	59.4009	6.72928	14.4584	3.26784	24.4351	46.7999	2.06213	0	2.74354	9.82508	1.04611	2.72374	40.6715	1.57317	2.00491	10.8659	4.01163	27.5493	2.14467	2.26154	11.3576	13.9237	6.08927
tRNA-Ile-AAT-1_threeprime	31.1431	55.8225	21.3094	18.5894	24.5088	80.9413	0	3.0932	0	9.60239	16.6271	4.18445	4.90274	26.9234	8.39023	3.00737	15.8049	6.01745	34.0315	24.6637	11.3077	60.8442	92.4024	18.2678
tRNA-Ile-AAT-1_other	16.8692	88.2068	21.3094	26.8514	99.6692	29.0167	265.199	10.3107	28.8554	30.1789	20.4059	17.7839	11.4397	72.1775	31.9878	43.1056	34.5733	40.1163	64.0116	19.302	4.52309	67.3342	26.5815	26.7928
tRNA-Ile-AAT-1_antisense	0	0	0	0	0	0	0	0	0	0	0	0	0	0	0	0	0	0	0	0	0	0	0	0
tRNA-Ile-AAT-11_wholecounts	0	0	0	0	0	0	0	0	0	0	0	0	0	0	0	0	0	0	0	0	0	0	0	0
tRNA-Ile-AAT-11_fiveprime	0	0	0	0	0	0	0	0	0	0	0	0	0	0	0	0	0	0	0	0	0	0	0	0
tRNA-Ile-AAT-11_threeprime	0	0	0	0	0	0	0	0	0	0	0	0	0	0	0	0	0	0	0	0	0	0	0	0
tRNA-Ile-AAT-11_other	0	3.04161	1.12155	6.19648	0	0	0	0	0	6.85885	0	1.04611	0	3.43702	2.09756	0	0	24.0698	0	0	0	0	0	0
tRNA-Ile-AAT-11_antisense	0	0	0	0	0	0	0	0	0	0	0	0	0	0	0	0	0	0	0	0	0	0	0	0
tRNA-Ile-AAT-2_wholecounts	0	0	0	0	0	0	0	0	0	0	0	0	0	0	0	0	0	0	0	0	0	0	0	0
tRNA-Ile-AAT-2_fiveprime	9.08339	59.4009	7.85082	14.4584	3.26784	24.4351	0	2.06213	0	2.74354	9.82508	1.56917	2.72374	41.8171	1.57317	2.00491	10.8659	4.01163	28.6297	2.14467	2.26154	11.3576	13.9237	6.08927
tRNA-Ile-AAT-2_threeprime	11.6786	4.65188	3.36464	2.06549	4.90177	10.6904	0	0.515533	1.60308	2.74354	8.31353	2.09223	2.17899	0	6.29267	2.00491	1.97561	8.02327	3.78128	16.085	4.52309	29.2052	3.79736	9.74284
tRNA-Ile-AAT-2_other	18.1668	89.996	21.3094	26.8514	99.6692	29.0167	405.599	10.3107	30.4584	31.5507	20.4059	17.7839	12.5292	74.4689	31.9878	43.1056	34.5733	40.1163	66.4424	19.302	4.52309	67.3342	26.5815	26.7928
tRNA-Ile-AAT-2_antisense	0	0	0	0	0	0	0	0	0	0	0	0	0	0	0	0	0	0	0	0	0	0	0	0
tRNA-Ile-AAT-3_wholecounts	0	0	0	0	0	0	0	0	0	0	0	0	0	0	0	0	0	0	0	0	0	0	0	0
tRNA-Ile-AAT-3_fiveprime	0	1.07351	1.12155	8.26197	0	0	0	0	1.60308	0	0	0	0	1.14567	0	0	0	0	0.270091	1.07233	0	0	0	1.21785
tRNA-Ile-AAT-3_threeprime	11.6786	4.65188	3.36464	2.06549	4.90177	10.6904	0	0.515533	1.60308	2.74354	8.31353	2.09223	2.17899	0	6.29267	2.00491	1.97561	8.02327	3.78128	16.085	4.52309	29.2052	3.79736	9.74284
tRNA-Ile-AAT-3_other	18.1668	89.996	21.3094	26.8514	99.6692	29.0167	405.599	10.3107	30.4584	31.5507	20.4059	17.7839	12.5292	74.4689	31.9878	43.1056	34.5733	40.1163	66.4424	19.302	4.52309	67.3342	26.5815	26.7928
tRNA-Ile-AAT-3_antisense	0	0	0	0	0	0	0	0	0	0	0	0	0	0	0	0	0	0	0	0	0	0	0	0
tRNA-Ile-AAT-4_wholecounts	0	0	0	0	0	0	0	0	0	0	0	0	0	0	0	0	0	0	0	0	0	0	0	0
tRNA-Ile-AAT-4_fiveprime	9.08339	59.4009	7.85082	14.4584	3.26784	24.4351	0	2.06213	0	2.74354	9.82508	1.56917	2.72374	41.8171	1.57317	2.00491	10.8659	4.01163	28.6297	2.14467	2.26154	11.3576	13.9237	6.08927
tRNA-Ile-AAT-4_threeprime	0	0	0	0	0	0	0	0	0	0	0	0	0.544748	0.572837	0	0	0	0	0.270091	0	0	0	5.06315	0
tRNA-Ile-AAT-4_other	14.2739	58.6852	20.1878	26.8514	78.4283	27.4895	405.599	8.76407	32.0615	28.8072	15.8713	16.7378	10.3502	55.5652	39.8536	32.0786	25.683	40.1163	51.0472	18.2297	4.52309	270.148	27.8473	19.4857
tRNA-Ile-AAT-4_antisense	0	0	0	0	0	0	0	0	0	0	0	0	0	0	0	0	0	0	0	0	0	0	0	0
tRNA-Ile-AAT-5_wholecounts	0	0	0	0	0	0	0	0	0	0	0	0	0	0	0	0	0	0	0	0	0	0	0	0
tRNA-Ile-AAT-5_fiveprime	9.08339	59.4009	7.85082	14.4584	3.26784	24.4351	0	2.06213	0	2.74354	9.82508	1.56917	2.72374	41.8171	1.57317	2.00491	10.8659	4.01163	28.6297	2.14467	2.26154	11.3576	13.9237	6.08927
tRNA-Ile-AAT-5_threeprime	31.1431	56.5382	21.3094	18.5894	24.5088	80.9413	0	3.0932	0	9.60239	16.6271	4.18445	4.90274	29.2147	8.39023	3.00737	15.8049	6.01745	34.0315	24.6637	11.3077	60.8442	92.4024	18.2678
tRNA-Ile-AAT-5_other	18.1668	89.996	21.3094	26.8514	99.6692	29.0167	405.599	10.3107	30.4584	31.5507	20.4059	17.7839	12.5292	74.4689	31.9878	43.1056	34.5733	40.1163	66.4424	19.302	4.52309	67.3342	26.5815	26.7928
tRNA-Ile-AAT-5_antisense	0	0	0	0	0	0	0	0	0	0	0	0	0	0	0	0	0	0	0	0	0	0	0	0
tRNA-Ile-AAT-6_wholecounts	0	0	0	0	0	0	0	0	0	0	0	0	0	0	0	0	0	0	0	0	0	0	0	0
tRNA-Ile-AAT-6_fiveprime	9.08339	59.4009	7.85082	14.4584	3.26784	24.4351	0	2.06213	0	2.74354	9.82508	1.56917	2.72374	41.8171	1.57317	2.00491	10.8659	4.01163	27.8194	2.14467	2.26154	11.3576	13.9237	6.08927
tRNA-Ile-AAT-6_threeprime	10.381	2.68378	3.36464	2.06549	4.90177	7.63597	0	0.515533	1.60308	2.74354	6.0462	2.09223	2.17899	0	3.14634	0	0	4.01163	1.62055	10.7233	2.26154	25.9602	1.89868	4.87142
tRNA-Ile-AAT-6_other	1.29763	6.7989	3.36464	20.6549	29.4106	0	0	0	4.80923	6.85885	0	0.523057	0	8.59256	6.29267	1.00246	0.987807	30.0872	0.540182	0	2.26154	12.1688	0	2.43571
tRNA-Ile-AAT-6_antisense	0	0	0	0	0	0	0	0	0	0	0	0	0	0	0	0	0	0	0	0	0	0	0	0
tRNA-Ile-AAT-7_wholecounts	0	0	0	0	0	0	0	0	0	0	0	0	0	0	0	0	0	0	0	0	0	0	0	0
tRNA-Ile-AAT-7_fiveprime	9.08339	57.7906	5.60773	14.4584	3.26784	24.4351	0	2.06213	0	2.74354	8.31353	1.04611	2.72374	37.2344	1.57317	2.00491	10.8659	2.00582	25.6587	2.14467	0	7.3013	13.9237	6.08927
tRNA-Ile-AAT-7_threeprime	31.1431	56.5382	21.3094	18.5894	24.5088	80.9413	0	3.0932	0	9.60239	16.6271	4.18445	4.90274	29.2147	8.39023	3.00737	15.8049	6.01745	34.0315	24.6637	11.3077	60.8442	92.4024	18.2678
tRNA-Ile-AAT-7_other	18.1668	89.817	21.3094	30.9824	99.6692	29.0167	265.199	10.3107	30.4584	30.1789	20.4059	17.7839	11.4397	73.896	31.9878	43.1056	34.5733	40.1163	65.6322	19.302	4.52309	67.3342	26.5815	26.7928
tRNA-Ile-AAT-7_antisense	0	0	0	0	0	0	0	0	0	0	0	0	0	0	0	0	0	0	0	0	0	0	0	0
tRNA-Ile-AAT-8_wholecounts	0	0	0	0	0	0	0	0	0	0	0	0	0	0	0	0	0	0	0	0	0	0	0	0
tRNA-Ile-AAT-8_fiveprime	3.89288	2.68378	1.12155	8.26197	0	6.10878	0	0.515533	0	0	0	0	0	2.86419	1.04878	0	0	0	0.810274	0	0	0	0	0
tRNA-Ile-AAT-8_threeprime	31.1431	56.5382	21.3094	18.5894	24.5088	80.9413	0	3.0932	0	9.60239	16.6271	4.18445	4.90274	29.2147	8.39023	3.00737	15.8049	6.01745	34.0315	24.6637	11.3077	60.8442	92.4024	18.2678
tRNA-Ile-AAT-8_other	18.1668	89.817	21.3094	26.8514	99.6692	29.0167	265.199	10.3107	30.4584	30.1789	20.4059	17.7839	11.4397	73.896	31.9878	43.1056	34.5733	40.1163	65.6322	19.302	4.52309	67.3342	26.5815	26.7928
tRNA-Ile-AAT-8_antisense	0	0	0	0	0	0	0	0	0	0	0	0	0	0	0	0	0	0	0	0	0	0	0	0
tRNA-Ile-AAT-9_wholecounts	0	0	0	0	0	0	0	0	0	0	0	0	0	0	0	0	0	0	0	0	0	0	0	0
tRNA-Ile-AAT-9_fiveprime	0	0	0	0	0	0	0	0	1.60308	0	0	0	0	0	0	0	0	0	0	3.217	0	0	0	0
tRNA-Ile-AAT-9_threeprime	0	0	0	0	0	0	0	0	0	0	0	0	0	0	0	0	0	0	0	0	0	0	0	0
tRNA-Ile-AAT-9_other	1.29763	4.65188	0	18.5894	29.4106	3.05439	249.599	1.03107	4.80923	2.74354	0.755775	0.523057	1.0895	2.29135	6.29267	0	2.96342	0	0.540182	10.7233	0	9.73506	0	0
tRNA-Ile-AAT-9_antisense	0	0	0	0	0	0	0	0	0	0	0	0	0	0	0	0	0	0	0	0	0	0	0	0
tRNA-Ile-GAT-1_wholecounts	0	0	0	0	0	0	0	0	0	0	0	0	0	0	0	0	0	0	0	0	0	0	0	0
tRNA-Ile-GAT-1_fiveprime	9.08339	57.075	5.60773	14.4584	3.26784	24.4351	0	2.06213	0	2.74354	8.31353	1.04611	2.72374	37.2344	1.57317	2.00491	11.8537	2.00582	25.9288	2.14467	0	7.3013	13.9237	6.08927
tRNA-Ile-GAT-1_threeprime	0	0	0	0	0	0	0	0	0	0	0	0	0	0	0	0	0	0	0	0	0	8.92381	0	0
tRNA-Ile-GAT-1_other	1.29763	0.357837	0	0	0	0	0	0	0	1.37177	0	0	0	1.71851	1.04878	0	0	0	1.08036	0	0	0	0	0
tRNA-Ile-GAT-1_antisense	0	0	0	0	0	0	0	0	0	0	0	0	0	0	0	0	0	0	0	0	0	0	0	0
tRNA-Ile-TAT-1_wholecounts	0	0	0	0	0	0	0	0	0	0	0	0	0	0	0	0	0	0	0	0	0	0	0	0
tRNA-Ile-TAT-1_fiveprime	0	0	0	0	0	1.52719	15.6	4.6398	1.60308	0	0.755775	0	0	0	1.04878	0	2.96342	0	2.16073	0	0	0	5.69604	0
tRNA-Ile-TAT-1_threeprime	5.19051	20.7545	6.72928	20.6549	21.241	39.7071	0	1.03107	1.60308	5.48708	14.3597	1.04611	1.63425	34.9431	1.57317	1.00246	12.8415	12.0349	4.86164	13.9404	11.3077	55.1654	52.5302	19.4857
tRNA-Ile-TAT-1_other	1.29763	30.2372	8.97237	10.3275	13.0714	10.6904	0	1.5466	4.80923	5.48708	0.755775	1.56917	13.074	27.4962	7.34145	8.01964	3.95123	0	26.4689	1.07233	9.04617	8.11255	12.025	8.52498
tRNA-Ile-TAT-1_antisense	0	0	0	0	0	0	0	0	0	0	0	0.523057	0	0	0	0	0	0	0	0	0	0	0	0
tRNA-Ile-TAT-2_wholecounts	0	0	0	0	0	0	0	0	0	0	0	0	0	0	0	0	0	0	0	0	0	0	0	0
tRNA-Ile-TAT-2_fiveprime	0	0	0	0	0	1.52719	15.6	4.6398	1.60308	0	0.755775	0	0	0	1.04878	0	2.96342	0	2.16073	0	0	0	5.69604	0
tRNA-Ile-TAT-2_threeprime	2.59525	71.3884	10.0939	4.13098	14.7053	10.6904	0	1.03107	6.4123	4.11531	3.0231	9.41502	4.35799	64.1578	2.09756	1.00246	40.5001	16.0465	6.48219	10.7233	2.26154	72.2017	157.59	40.1892
tRNA-Ile-TAT-2_other	2.59525	33.9945	8.97237	10.3275	13.0714	9.16317	0	2.06213	4.80923	5.48708	1.51155	1.56917	13.6187	29.7875	7.34145	8.01964	8.89027	0	29.9801	0	9.04617	21.0926	14.5565	8.52498
tRNA-Ile-TAT-2_antisense	0	0	0	0	0	0	0	0	0	0	0	0	0	0	0	0	0	0	0	0	0	0	0	0
tRNA-Ile-TAT-3_wholecounts	0	0	0	0	0	0	0	0	0	0	0	0	0	0	0	0	0	0	0	0	0	0	0	0
tRNA-Ile-TAT-3_fiveprime	0	0	0	0	0	1.52719	15.6	4.6398	1.60308	0	0.755775	0	0	0	1.04878	0	2.96342	0	2.16073	0	0	0	5.69604	0
tRNA-Ile-TAT-3_threeprime	0	9.12484	0	2.06549	0	0	0	0	0	0	1.51155	0	0.544748	2.29135	1.04878	0	3.95123	4.01163	0	0	0	4.86753	6.32893	7.30713
tRNA-Ile-TAT-3_other	1.29763	22.1859	5.60773	10.3275	0	9.16317	0	1.5466	4.80923	5.48708	0.755775	1.56917	11.9845	20.0493	6.81706	8.01964	2.96342	0	18.0961	0	9.04617	8.11255	8.86051	7.30713
tRNA-Ile-TAT-3_antisense	0	0	0	0	0	0	0	0	0	0	0	0	0	0	0	0	0	0	0	0	0	0	0	0
tRNA-Leu-AAG-1_wholecounts	0	0	0	0	0	0	0	0	0	0	0	0	0	0	0	0	0	0	0	0	0	0	0	0
tRNA-Leu-AAG-1_fiveprime	783.767	2194.97	986.96	553.552	745.068	464.267	62.3998	363.967	230.843	251.034	1617.36	551.825	189.028	3522.38	458.841	318.781	290.415	316.919	3311.86	1175.28	400.293	1146.3	1402.49	1206.89
tRNA-Leu-AAG-1_threeprime	229.68	495.067	160.381	245.794	794.086	960.605	187.199	78.8766	118.628	257.893	371.086	104.611	90.973	195.338	228.634	44.108	184.72	485.408	78.5965	279.879	199.016	305.032	408.849	302.028
tRNA-Leu-AAG-1_other	1.29763	20.2178	1.12155	12.393	44.1159	13.7448	77.9998	3.60873	4.80923	0	4.53465	5.75362	0.544748	13.7481	6.29267	3.00737	1.97561	2.00582	15.6653	3.217	6.78463	0.811255	1.26579	3.65356
tRNA-Leu-AAG-1_antisense	0	0	0	0	0	0	0	0	0	0	0	0	0	0	0	0	0	0	0	0	0	0	0	8.52498
tRNA-Leu-AAG-2_wholecounts	0	0	0	0	0	0	0	0	0	0	0	0	0	0	0	0	0	0	0	0	0	0	0	0
tRNA-Leu-AAG-2_fiveprime	783.767	2249.54	986.96	553.552	745.068	464.267	62.3998	363.967	230.843	251.034	1618.12	551.825	189.028	3525.24	458.841	318.781	290.415	316.919	3322.66	1175.28	400.293	1151.17	1402.49	1206.89
tRNA-Leu-AAG-2_threeprime	229.68	505.444	160.381	245.794	798.988	960.605	187.199	79.9077	118.628	257.893	371.086	104.611	92.0625	198.202	228.634	44.108	184.72	485.408	81.5675	279.879	199.016	307.466	408.849	302.028
tRNA-Leu-AAG-2_other	16.8692	474.134	8.97237	18.5894	145.419	33.5983	0	18.5592	27.2523	9.60239	17.3828	11.5072	16.8872	150.656	42.9999	12.0295	5.92684	28.0814	246.323	35.387	24.877	184.155	72.1498	42.6249
tRNA-Leu-AAG-2_antisense	0	0	0	0	0	0	0	0	0	0	0	0	0	0	0	0	0	0	0	0	0	0	0	8.52498
tRNA-Leu-AAG-3_wholecounts	0	0	0	0	0	0	0	0	0	0	0	0	0	0	0	0	0	0	0	0	0	0	0	0
tRNA-Leu-AAG-3_fiveprime	783.767	2242.03	986.96	553.552	745.068	464.267	62.3998	363.967	230.843	251.034	1618.12	551.825	189.028	3525.24	458.841	318.781	290.415	316.919	3322.39	1175.28	400.293	1151.17	1402.49	1206.89
tRNA-Leu-AAG-3_threeprime	227.085	475.565	158.138	243.728	769.577	928.534	187.199	77.8456	118.628	256.521	369.574	104.088	90.973	187.891	224.439	44.108	184.72	485.408	76.4358	277.735	196.754	313.956	396.191	295.939
tRNA-Leu-AAG-3_other	12.9763	298.078	7.85082	8.26197	65.3569	27.4895	0	17.5281	9.61846	8.23062	15.8713	10.9842	14.7082	109.985	10.4878	12.0295	5.92684	30.0872	166.376	27.8807	9.04617	60.0329	58.2262	41.4071
tRNA-Leu-AAG-3_antisense	0	0	0	0	0	0	0	0	0	0	0	0	0	0	0	0	0	0	0	0	0	0	0	0
tRNA-Leu-AAG-4_wholecounts	0	0	0	0	0	0	0	0	0	0	0	0	0	0	0	0	0	0	0	0	0	0	0	0
tRNA-Leu-AAG-4_fiveprime	192.049	330.641	207.486	45.4408	133.982	116.067	15.6	21.1369	17.6338	28.8072	238.825	29.8142	17.432	404.423	79.1828	30.0737	26.6708	40.1163	348.958	114.74	85.9386	154.139	151.894	157.103
tRNA-Leu-AAG-4_threeprime	225.787	475.923	158.138	243.728	756.506	933.116	187.199	77.8456	118.628	255.149	370.33	104.088	90.973	187.891	226.012	44.108	184.72	483.402	76.4358	277.735	196.754	289.618	397.457	295.939
tRNA-Leu-AAG-4_other	9.08339	225.974	5.60773	0	45.7498	24.4351	0	6.1864	6.4123	6.85885	9.0693	5.75362	7.62648	100.247	3.14634	4.00982	5.92684	6.01745	136.936	13.9404	6.78463	59.2216	51.8973	29.2285
tRNA-Leu-AAG-4_antisense	0	0	0	0	0	0	0	0	0	0	0	0	0	0	0	0	0	0	0	0	0	0	0	0
tRNA-Leu-AAG-6_wholecounts	0	0	0	0	0	0	0	0	0	0	0	0	0	0	0	0	0	0	0	0	0	0	0	0
tRNA-Leu-AAG-6_fiveprime	0	2.32594	1.12155	6.19648	0	0	0	0.515533	0	0	3.77888	2.61528	0	5.15554	0.524389	0	2.96342	0	2.70091	1.07233	0	7.3013	1.26579	0
tRNA-Leu-AAG-6_threeprime	6.48814	0.894592	2.24309	41.3098	80.0622	4.58158	1560	0	0	6.85885	5.29043	4.18445	1.63425	26.3505	0.524389	0	0	4.01163	0.540182	33.2424	2.26154	36.5065	10.7592	1.21785
tRNA-Leu-AAG-6_other	0	0	0	0	0	0	0	0	0	0	0	8.89196	0	0	0	0	0	0	0	0	0	0	0	0
tRNA-Leu-AAG-6_antisense	0	0	0	0	0	0	0	0	0	0	0	0	0	0	0	0	0	0	0	0	0	0	0	0
tRNA-Leu-AAG-8_wholecounts	0	0	0	0	0	0	0	0	0	0	0	0	0	0	0	0	0	0	0	0	0	0	0	0
tRNA-Leu-AAG-8_fiveprime	0	0	0	0	0	0	0	0	0	0	0	0	0	1.14567	0	0	0	0	0	0	0	0	0	0
tRNA-Leu-AAG-8_threeprime	0	0	0	0	0	0	0	0	0	0	0	0	0	0	0	0	0	0	0	0	0	0	0	6.08927
tRNA-Leu-AAG-8_other	0	0.178918	0	0	0	0	0	0	0	0	0	0	0	0.572837	0	0	0	0	0	0	0	5.67879	0	0
tRNA-Leu-AAG-8_antisense	0	0	0	0	0	0	0	0	0	0	0	0	0	0	0	0	0	0	0	0	0	0	0	0
tRNA-Leu-CAA-1_wholecounts	0	0	0	0	0	0	0	0	0	0	0	0	0	0	0	0	0	0	0	0	0	0	0	0
tRNA-Leu-CAA-1_fiveprime	68.7742	126.853	176.083	82.6197	62.089	80.9413	717.598	74.7524	41.68	87.7932	218.419	76.8893	53.9301	317.352	92.2925	45.1105	79.0246	68.1978	222.285	65.4124	38.4462	47.0528	66.4538	69.4177
tRNA-Leu-CAA-1_threeprime	166.096	28.6269	69.5358	86.7507	65.3569	290.167	31.1999	28.3543	19.2369	89.165	223.71	36.0909	29.9612	96.8095	55.5853	27.0663	55.3172	58.1687	12.1541	164.067	61.0617	77.0693	141.768	108.389
tRNA-Leu-CAA-1_other	7.78576	106.099	8.97237	20.6549	71.8926	48.8702	0	6.70194	3.20615	10.9742	26.4521	10.4611	8.71598	54.4196	4.19512	2.00491	12.8415	20.0582	72.3844	39.6764	13.5693	74.6355	55.0617	23.1392
tRNA-Leu-CAA-1_antisense	0	0	0	0	0	0	0	0	0	0	0	0	0	0	0	0	0	0	0	0	0	0	0	8.52498
tRNA-Leu-CAA-2_wholecounts	0	0	0	0	0	0	0	0	0	0	0	0	0	0	0	0	0	0	0	0	0	0	0	0
tRNA-Leu-CAA-2_fiveprime	68.7742	111.108	176.083	82.6197	62.089	80.9413	717.598	74.7524	41.68	87.7932	218.419	76.8893	53.9301	316.779	92.2925	45.1105	79.0246	68.1978	217.153	65.4124	38.4462	47.0528	66.4538	69.4177
tRNA-Leu-CAA-2_threeprime	166.096	28.2691	69.5358	86.7507	65.3569	290.167	31.1999	28.3543	19.2369	89.165	222.954	35.0448	29.9612	94.5182	55.5853	26.0638	55.3172	58.1687	11.6139	164.067	61.0617	75.4468	141.135	108.389
tRNA-Leu-CAA-2_other	0	10.914	2.24309	8.26197	65.3569	12.2176	0	2.57767	0	6.85885	1.51155	1.56917	2.17899	8.59256	3.14634	3.00737	2.96342	0	3.51119	0	0	9.73506	8.22761	7.30713
tRNA-Leu-CAA-2_antisense	0	0	0	0	0	0	0	0	0	0	0	0	0	0	0	0	0	0	0	0	0	0	0	8.52498
tRNA-Leu-CAA-3_wholecounts	0	0	0	0	0	0	0	0	0	0	0	0	0	0	0	0	0	0	0	0	0	0	0	0
tRNA-Leu-CAA-3_fiveprime	68.7742	111.108	176.083	82.6197	62.089	80.9413	717.598	74.7524	41.68	87.7932	218.419	76.8893	53.9301	316.779	92.2925	45.1105	79.0246	68.1978	217.153	65.4124	38.4462	47.0528	66.4538	69.4177
tRNA-Leu-CAA-3_threeprime	166.096	28.2691	69.5358	86.7507	65.3569	290.167	31.1999	28.3543	19.2369	89.165	222.198	35.0448	29.9612	94.5182	55.5853	26.0638	55.3172	58.1687	11.6139	164.067	61.0617	75.4468	141.135	108.389
tRNA-Leu-CAA-3_other	0	11.4508	2.24309	8.26197	65.3569	18.3263	0	3.0932	0	4.11531	1.51155	1.56917	2.17899	8.59256	3.67073	3.00737	2.96342	0	3.24109	0	0	9.73506	8.22761	7.30713
tRNA-Leu-CAA-3_antisense	0	0	0	0	0	0	0	0	0	0	0	0	0	0	0	0	0	0	0	0	0	0	0	8.52498
tRNA-Leu-CAA-4_wholecounts	0	0	0	0	0	0	0	0	0	0	0	0	0	0	0	0	0	0	0	0	0	0.811255	0	0
tRNA-Leu-CAA-4_fiveprime	68.7742	114.329	176.083	82.6197	62.089	80.9413	717.598	74.7524	41.68	87.7932	218.419	76.8893	53.9301	317.352	92.2925	45.1105	79.0246	68.1978	219.584	65.4124	38.4462	47.0528	66.4538	69.4177
tRNA-Leu-CAA-4_threeprime	166.096	30.9529	69.5358	86.7507	65.3569	290.167	31.1999	30.932	19.2369	89.165	222.954	35.0448	29.9612	95.091	56.1097	28.0687	55.3172	58.1687	12.1541	164.067	61.0617	81.1255	141.135	108.389
tRNA-Leu-CAA-4_other	22.0597	170.867	28.0386	20.6549	96.4014	36.6527	0	20.1058	20.84	16.4612	38.5445	28.7681	11.4397	87.6441	15.7317	17.0417	18.7683	16.0465	164.756	26.8084	11.3077	76.258	70.2512	46.2785
tRNA-Leu-CAA-4_antisense	0	0	0	0	0	0	0	0	0	0	0	0	0	0	0	0	0	0	0	0	0	0	0	8.52498
tRNA-Leu-CAA-6_wholecounts	0	0	0	0	0	0	0	0	0	0	0	0	0	0	0	0	0	0	0	0	0	0	0	0
tRNA-Leu-CAA-6_fiveprime	0	0	1.12155	0	0	0	0	0	1.60308	0	1.51155	0	0	5.15554	2.62195	1.00246	0.987807	0	0.540182	0	0	0	0	0
tRNA-Leu-CAA-6_threeprime	1.29763	0	0	2.06549	6.53569	10.6904	62.3998	0	1.60308	1.37177	0.755775	0	0	0	0	0	1.97561	8.02327	0	1.07233	0	7.3013	3.79736	0
tRNA-Leu-CAA-6_other	0	7.33565	1.12155	8.26197	65.3569	12.2176	0	0	0	0	0.755775	0.523057	0.544748	2.86419	1.57317	0	1.97561	0	2.16073	0	0	4.05628	8.22761	7.30713
tRNA-Leu-CAA-6_antisense	0	0	0	0	0	0	0	0	0	0	0	0	0	0	0	0	0	0	0	0	0	0	0	8.52498
tRNA-Leu-CAG-1_wholecounts	0	1.78918	0	0	0	0	0	0	0	0	0	0	0	0	0	0	0	0	0	0	0	0	0	0
tRNA-Leu-CAG-1_fiveprime	192.049	465.188	458.712	132.191	13.0714	100.795	62.3998	261.375	248.477	213.996	362.016	548.163	177.588	1748.3	364.975	258.633	309.184	192.558	821.617	160.85	128.908	128.178	224.044	224.085
tRNA-Leu-CAG-1_threeprime	286.776	73.5355	165.989	301.562	232.017	748.325	124.8	68.566	56.1077	209.881	430.036	91.5349	72.9963	140.918	179.866	24.0589	169.903	104.302	63.7415	310.977	113.077	233.642	370.243	217.996
tRNA-Leu-CAG-1_other	5.19051	24.154	1.12155	14.4584	80.0622	22.9079	0	2.06213	1.60308	1.37177	5.29043	12.5534	4.90274	29.7875	4.71951	1.00246	5.92684	6.01745	15.6653	1.07233	0	8.92381	16.4552	12.1785
tRNA-Leu-CAG-1_antisense	0	0	0	0	0	0	0	0	0	0	0	0	0	0	0	0	0	0	0	0	0	0	0	8.52498
tRNA-Leu-CAG-2_wholecounts	0	0.357837	0	0	0	0	0	0	0	0	0	0	0	0	0.524389	0	0	0	0	0	0	0	0	0
tRNA-Leu-CAG-2_fiveprime	192.049	465.188	458.712	132.191	13.0714	100.795	62.3998	261.375	248.477	213.996	362.016	548.163	177.588	1748.3	364.975	258.633	309.184	192.558	821.617	160.85	128.908	128.178	224.044	224.085
tRNA-Leu-CAG-2_threeprime	166.096	28.2691	69.5358	86.7507	65.3569	290.167	31.1999	28.3543	19.2369	89.165	222.954	35.0448	29.9612	94.5182	55.0609	26.0638	55.3172	58.1687	11.6139	164.067	61.0617	75.4468	141.135	108.389
tRNA-Leu-CAG-2_other	5.19051	24.154	1.12155	14.4584	80.0622	22.9079	0	2.06213	1.60308	1.37177	5.29043	12.5534	4.90274	29.7875	4.71951	1.00246	5.92684	6.01745	15.6653	1.07233	0	8.92381	16.4552	12.1785
tRNA-Leu-CAG-2_antisense	0	0	0	0	0	0	0	0	0	0	0	0	0	0	0	0	0	0	0	0	0	0	0	8.52498
tRNA-Leu-TAA-1_wholecounts	0	0	0	0	0	0	0	0	0	0	0	0	0	0	0	0	0	0	0	0	0	0	0	0
tRNA-Leu-TAA-1_fiveprime	11.6786	27.1956	34.7679	12.393	0	7.63597	0	27.8388	11.2215	31.5507	51.3927	47.0751	9.26072	138.627	16.7805	13.0319	25.683	26.0756	20.797	13.9404	24.877	16.2251	3.79736	18.2678
tRNA-Leu-TAA-1_threeprime	179.073	10.3773	82.9944	59.8993	47.3837	514.665	31.1999	26.2922	56.1077	42.5249	233.535	38.1831	24.5137	54.4196	63.9755	13.0319	44.4513	8.02327	40.7838	197.31	47.4924	61.6554	110.123	138.835
tRNA-Leu-TAA-1_other	3.89288	61.0112	4.48618	12.393	29.4106	12.2176	0	2.06213	4.80923	0	6.0462	0.523057	0	29.7875	3.67073	2.00491	0	2.00582	32.4109	0	0	27.5827	20.2526	12.1785
tRNA-Leu-TAA-1_antisense	0	0	0	0	0	0	0	0	0	0	0	0	0	0	0	0	0	0	0	0	0	0	0	0
tRNA-Leu-TAA-2_wholecounts	0	0	0	0	0	0	0	0	0	0	0	0	0	0	0	0	0	0	0	0	0	0	0	0
tRNA-Leu-TAA-2_fiveprime	0	0.894592	0	0	0	0	0	0	0	1.37177	0	0	0	1.71851	0	3.00737	0	4.01163	0	0	4.52309	10.5463	0	0
tRNA-Leu-TAA-2_threeprime	0	0	0	0	3.26784	0	0	0	0	0	0	0	0	0.572837	0	0	0	0	0	0	0	0	0	0
tRNA-Leu-TAA-2_other	0	0	0	0	19.6071	0	0	0	0	0	0	0	0	0.572837	2.62195	0	0	0	0.540182	0	0	0	0	0
tRNA-Leu-TAA-2_antisense	0	0	0	0	0	0	0	0	0	0	0	0	0	0	0	0	0	0	0	0	0	0	0	0
tRNA-Leu-TAA-3_wholecounts	0	0	0	0	0	0	0	0	0	0	0	0.523057	0	0	0	0	0	0	0	0	0	0	0	0
tRNA-Leu-TAA-3_fiveprime	0	2.14702	8.97237	0	0	0	0	1.5466	0	2.74354	2.26733	1.04611	1.0895	16.0394	0	0	0.987807	4.01163	1.89064	0	4.52309	10.5463	0	0
tRNA-Leu-TAA-3_threeprime	1.29763	0.357837	0	2.06549	0	0	0	0.515533	0	0	0	0	0	0	0.524389	0	0	0	0	0	0	1.62251	1.26579	0
tRNA-Leu-TAA-3_other	0	0.357837	0	0	19.6071	3.05439	0	1.03107	0	0	0.755775	0	0	2.29135	2.09756	0	0	0	0.810274	0	0	0	0	0
tRNA-Leu-TAA-3_antisense	0	0	0	0	0	0	0	0	0	0	0	0	0	0	0	0	0	0	0	0	0	0	0	0
tRNA-Leu-TAA-5_wholecounts	0	0	0	0	0	0	0	0	0	0	0	0	0	0	0	0	0	0	0	0	0	0	0	0
tRNA-Leu-TAA-5_fiveprime	0	0	3.36464	0	0	1.52719	77.9998	0	0	0	0	0	0	2.86419	0	0	0	4.01163	1.35046	0	4.52309	0	0	0
tRNA-Leu-TAA-5_threeprime	0	0	0	0	0	0	0	0	0	0	0	0	0	0	0	0	0	0	0	0	0	0	0	0
tRNA-Leu-TAA-5_other	0	0	0	0	0	0	0	0	0	0	0	0	0	0	0	0	0	0	0	0	0	0	0	0
tRNA-Leu-TAA-5_antisense	0	0	0	0	0	0	0	0	0	0	0	0	0	0	0	0	0	0	0	0	0	0	0	0
tRNA-Leu-TAG-1_wholecounts	0	0	0	0	0	0	0	0	0	0	0	0	0	0	0	0	0	0	0	0	0	0	0	0
tRNA-Leu-TAG-1_fiveprime	783.767	2199.98	986.96	553.552	745.068	464.267	62.3998	363.967	230.843	251.034	1617.36	551.825	189.028	3522.95	458.841	318.781	290.415	316.919	3315.37	1175.28	400.293	1146.3	1402.49	1206.89
tRNA-Leu-TAG-1_threeprime	229.68	495.067	160.381	245.794	794.086	960.605	187.199	78.8766	118.628	257.893	371.086	104.611	90.973	195.338	228.634	44.108	184.72	485.408	78.5965	279.879	199.016	305.032	408.849	302.028
tRNA-Leu-TAG-1_other	1.29763	20.2178	1.12155	12.393	44.1159	13.7448	77.9998	3.60873	4.80923	0	4.53465	5.75362	0.544748	13.7481	6.29267	3.00737	1.97561	2.00582	15.6653	6.43401	6.78463	0.811255	1.26579	3.65356
tRNA-Leu-TAG-1_antisense	0	0	0	0	0	0	0	0	0	0	0	0	0	0	0	0	0	0	0	0	0	0	0	8.52498
tRNA-Leu-TAG-2_wholecounts	0	0	0	0	0	0	0	0	0	0	0	0	0	0	0	0	0	0	0	0	0	0	0	0
tRNA-Leu-TAG-2_fiveprime	12.9763	15.7448	11.2155	10.3275	13.0714	4.58158	0	8.76407	9.61846	9.60239	40.8119	17.2609	4.35799	54.4196	10.4878	5.01228	5.92684	20.0582	30.2502	28.953	2.26154	6.49004	24.6828	13.3964
tRNA-Leu-TAG-2_threeprime	40.2264	7.69349	14.5801	26.8514	13.0714	93.1589	0	9.2796	9.61846	17.833	44.5907	6.27668	13.6187	16.6123	15.7317	12.0295	22.7196	10.0291	2.971	49.3274	2.26154	18.6589	29.1131	18.2678
tRNA-Leu-TAG-2_other	16.8692	474.134	8.97237	18.5894	145.419	33.5983	0	18.5592	27.2523	9.60239	17.3828	11.5072	16.8872	150.656	42.9999	12.0295	5.92684	28.0814	246.323	38.6041	24.877	184.155	72.1498	42.6249
tRNA-Leu-TAG-2_antisense	0	0	0	0	0	0	0	0	0	0	0	0	0	0	0	0	0	0	0	0	0	0	0	8.52498
tRNA-Leu-TAG-3_wholecounts	0	0.178918	0	0	0	0	15.6	0	0	0	0	0	0	0	0	0	0	0	0.540182	0	0	0	0	0
tRNA-Leu-TAG-3_fiveprime	198.537	388.611	222.066	49.5718	145.419	116.067	31.1999	24.2301	19.2369	34.2942	250.162	32.9526	27.2374	450.25	80.2316	36.0884	35.5611	54.157	385.42	120.101	106.293	158.195	156.325	165.628
tRNA-Leu-TAG-3_threeprime	229.68	497.214	160.381	245.794	794.086	960.605	187.199	78.3611	118.628	259.264	371.086	104.611	90.973	196.483	230.731	44.108	184.72	485.408	78.8666	279.879	199.016	305.032	408.849	302.028
tRNA-Leu-TAG-3_other	10.381	24.6907	1.12155	18.5894	19.6071	3.05439	0	4.6398	0	2.74354	5.29043	4.70751	0.544748	6.87405	0	3.00737	0.987807	14.0407	11.0737	11.7957	2.26154	8.11255	11.3921	9.74284
tRNA-Leu-TAG-3_antisense	0	0	0	0	0	0	0	0	0	0	0	0	0	0	0	0	0	0	0	0	0	0	0	8.52498
tRNA-Leu-TAG-4_wholecounts	0	0	0	0	0	0	0	0	0	0	0	0	0	0	0	0	0	0	0	0	0	0	0	0
tRNA-Leu-TAG-4_fiveprime	0	0	0	0	0	0	0	0	0	0	0	0	0	0	0	0	0	0	0	0	0	0	0	0
tRNA-Leu-TAG-4_threeprime	0	0	0	0	0	0	0	0	0	0	0	0	0	0	0	0	0	0	0	0	0	0	0	0
tRNA-Leu-TAG-4_other	0	0.178918	0	0	0	0	0	0	0	0	0	0	0	0.572837	0	0	0	0	0	0	0	5.67879	0	0
tRNA-Leu-TAG-4_antisense	0	0	0	0	0	0	0	0	0	0	0	0	0	0	0	0	0	0	0	0	0	0	0	0
tRNA-Lys-CTT-1_wholecounts	0	27.7324	0	0	0	0	0	0.515533	0	0	0	0	0	0	0	0	0	0	4.32146	0	0	0	0	0
tRNA-Lys-CTT-1_fiveprime	2350	53680	4631.98	1315.72	4061.93	3807.3	842.397	1134.69	1021.16	1107.02	2451.74	1558.19	1067.71	11392	2204.53	981.404	1513.32	1241.6	15087	3306.01	1549.16	6030.87	4035.33	2351.68
tRNA-Lys-CTT-1_threeprime	2.59525	212.376	5.60773	33.0479	58.8212	4.58158	1903.19	0.515533	8.01538	1.37177	7.55775	5.23057	1.63425	111.13	4.19512	3.00737	8.89027	34.0989	22.9577	11.7957	2.26154	21.0926	20.2526	3.65356
tRNA-Lys-CTT-1_other	120.679	1277.66	186.177	115.668	385.606	348.2	171.599	252.611	163.514	127.575	204.059	194.577	110.584	676.521	151.549	92.2259	101.744	200.582	537.752	134.042	56.5386	388.591	298.093	140.053
tRNA-Lys-CTT-1_antisense	0	0	0	0	0	0	0	0	0	0	0	0	0	0	0	0	0	0	0	0	0	0	0	0
tRNA-Lys-CTT-10_wholecounts	0	0	0	0	0	0	0	0	0	0	0	0	0	0	0	0	0	0	0	0	0	0	0	0
tRNA-Lys-CTT-10_fiveprime	1.29763	5.18863	2.24309	97.0781	11.4375	0	171.599	1.5466	0	8.23062	3.77888	0	5.99223	30.9332	9.9634	5.01228	7.90246	100.291	3.78128	10.7233	24.877	0.811255	5.69604	1.21785
tRNA-Lys-CTT-10_threeprime	0	0	0	0	0	0	0	0	0	0	0	0	0	0	0	0	0	0	0	0	0	0	0	0
tRNA-Lys-CTT-10_other	0	0.894592	0	0	1.63392	1.52719	0	1.03107	0	5.48708	1.51155	1.04611	0.544748	0.572837	0	0	0.987807	2.00582	0.540182	0	0	0.811255	0.632893	1.21785
tRNA-Lys-CTT-10_antisense	0	0	0	0	0	0	0	0	0	0	0	0	0	0	0	0	0	0	0	0	0	0	0	0
tRNA-Lys-CTT-11_wholecounts	0	0	0	0	0	0	0	0	0	0	0	0	0	0	0	0	0	0	0	0	0	0	0	0
tRNA-Lys-CTT-11_fiveprime	29.8454	57.075	87.4806	16.5239	32.6784	21.3807	140.4	70.6281	80.1538	115.229	106.564	60.6746	71.9068	72.7504	46.1463	80.1964	36.5489	78.2268	25.9288	48.2551	61.0617	35.6952	25.9486	25.5749
tRNA-Lys-CTT-11_threeprime	0	0	0	0	0	0	0	0	0	0	0	0	0	0	0	0	0	0	0	0	0	0	0	0
tRNA-Lys-CTT-11_other	77.8576	403.103	95.3314	16.5239	96.4014	111.485	296.399	154.66	150.689	168.728	157.957	196.669	116.576	146.074	103.305	140.344	81.988	164.477	52.1276	64.3401	72.3694	102.218	188.602	88.9034
tRNA-Lys-CTT-11_antisense	0	0	0	0	0	0	0	0	0	0	0	0	0	0	0	0	0	0	0	0	0	0	0	0
tRNA-Lys-CTT-12_wholecounts	0	0	0	0	0	0	0	0	0	0	0	0	0	0	0	0	0	0	0	0	0	0	0	0
tRNA-Lys-CTT-12_fiveprime	0	0	0	0	0	0	0	0	0	0	0	0	0	0	0	0	0	0	0	0	0	0	0	0
tRNA-Lys-CTT-12_threeprime	0	15.5659	0	4.13098	19.6071	0	1076.4	0.515533	0	0	1.51155	0	0	2.86419	1.57317	0	0	10.0291	1.08036	0	0	0	0	0
tRNA-Lys-CTT-12_other	0	26.6588	1.12155	4.13098	1.63392	0	0	1.5466	0	0	0.755775	1.04611	0.544748	4.00986	0	0	0	2.00582	5.13173	15.0127	0	0	1.26579	0
tRNA-Lys-CTT-12_antisense	0	0	0	0	0	0	0	0	0	0	0	0	0	0	0	0	0	0	0	0	0	0	0	0
tRNA-Lys-CTT-14_wholecounts	0	0	0	0	0	0	0	0	0	0	0	0	0	0	0	0	0	0	0	0	0	0	0	0
tRNA-Lys-CTT-14_fiveprime	0	0	0	0	0	0	0	0	0	0	0	0	0	1.14567	0	0	0	0	0	0	0	0	0	0
tRNA-Lys-CTT-14_threeprime	0	0	0	0	0	0	0	0	0	0	0	0	0	0	0	0	0	0	0	0	0	0	0	0
tRNA-Lys-CTT-14_other	0	12.7032	0	0	1.63392	0	0	1.5466	0	5.48708	0.755775	1.04611	0	1.71851	0	0	0	0	4.05137	2.14467	0	0	1.26579	0
tRNA-Lys-CTT-14_antisense	0	0	0	0	0	0	0	0	0	0	0	0	0	0	0	0	0	0	0	0	0	0	0	0
tRNA-Lys-CTT-16_wholecounts	0	0	0	0	0	0	0	0	0	0	0	0	0	0	0	0	0	0	0	0	0	0	0	0
tRNA-Lys-CTT-16_fiveprime	0	1.61027	0	0	0	1.52719	0	0	0	0	0	0	0	0	0	0	0	0	0.270091	0	0	0	0	0
tRNA-Lys-CTT-16_threeprime	0	0	0	0	0	0	0	0	0	0	0	0	0	0	0	0	0	0	0	0	0	0	0	0
tRNA-Lys-CTT-16_other	9.08339	148.323	5.60773	2.06549	65.3569	70.2509	0	13.4039	6.4123	2.74354	10.5809	14.1225	5.99223	52.1282	21.5	7.01719	7.90246	18.0523	35.652	12.868	0	68.9567	63.2893	20.7035
tRNA-Lys-CTT-16_antisense	0	0	0	0	0	0	0	0	0	0	0	0	0	0	0	0	0	0	0	0	0	0	0	0
tRNA-Lys-CTT-2_wholecounts	0	18.9654	0	0	0	0	0	0	0	0	0	0.523057	0	0	0	0	0	0	1.62055	0	0	0	0	0
tRNA-Lys-CTT-2_fiveprime	2586.17	24574.4	5718.76	2084.08	4627.27	3445.35	2246.39	1438.34	1890.03	2699.64	4326.06	2431.69	1867.4	6367.09	3210.31	2037.99	1862.02	3060.88	8117.59	3952.63	3451.12	10462.8	6458.68	3617.03
tRNA-Lys-CTT-2_threeprime	6.48814	215.776	7.85082	33.0479	52.2855	4.58158	1903.19	2.57767	6.4123	2.74354	9.0693	5.75362	1.63425	123.16	5.76828	5.01228	9.87807	36.1047	31.8708	15.0127	2.26154	25.9602	22.1513	0
tRNA-Lys-CTT-2_other	96.0244	533.893	164.867	74.3577	225.481	131.339	389.999	207.76	206.797	219.483	222.198	236.422	155.253	194.192	130.573	173.425	104.708	240.698	111.278	106.161	110.816	127.367	208.222	108.389
tRNA-Lys-CTT-2_antisense	0	0	0	0	0	0	0	0	0	0	0	0	0	0	0	0	0	0	0	0	0	0	0	0
tRNA-Lys-CTT-3_wholecounts	0	0	0	0	0	0	0	0	0	0	0	0	0	0	0	0	0	0	0	0	0	0	0	0
tRNA-Lys-CTT-3_fiveprime	812.315	4295.47	2161.22	696.071	965.648	841.484	1388.4	578.944	636.421	991.789	1314.29	864.089	835.099	2746.76	1125.34	784.922	740.855	1195.47	1981.39	1061.61	1535.59	2974.87	1989.82	1367.65
tRNA-Lys-CTT-3_threeprime	6.48814	177.308	7.85082	33.0479	52.2855	4.58158	1903.19	2.06213	6.4123	2.74354	9.0693	5.75362	1.63425	119.15	4.71951	5.01228	8.89027	36.1047	28.0895	15.0127	2.26154	20.2814	20.2526	0
tRNA-Lys-CTT-3_other	55.798	203.251	66.1712	47.5063	129.08	68.7238	374.399	104.653	105.803	106.998	105.053	116.119	94.2415	101.965	61.3536	83.2038	55.3172	146.425	29.71	54.6891	76.8925	68.1455	121.516	51.1499
tRNA-Lys-CTT-3_antisense	0	0	0	0	0	0	0	0	0	0	0	0	0	0	0	0	0	0	0	0	0	0	0	0
tRNA-Lys-CTT-4_wholecounts	0	0	0	0	0	0	0	0	0	0	0	0	0	0	0	0	0	0	0	0	0	0	0	0
tRNA-Lys-CTT-4_fiveprime	2343.51	51737.1	4630.86	1301.26	4040.69	3782.86	842.397	1132.63	1021.16	1104.27	2444.93	1557.14	1066.07	11259.1	2203.48	980.401	1512.33	1241.6	14630.8	3299.57	1549.16	6000.05	4017.61	2346.81
tRNA-Lys-CTT-4_threeprime	6.48814	189.296	7.85082	33.0479	52.2855	4.58158	1903.19	2.06213	6.4123	2.74354	9.0693	5.75362	1.63425	120.296	5.76828	5.01228	8.89027	36.1047	30.2502	15.0127	2.26154	20.2814	20.2526	0
tRNA-Lys-CTT-4_other	107.703	830.36	177.204	101.209	266.329	242.824	171.599	213.431	149.086	128.946	178.363	167.901	101.868	548.205	113.268	78.1915	93.8417	184.535	311.685	116.884	56.5386	246.622	212.652	113.26
tRNA-Lys-CTT-4_antisense	0	0	0	0	0	0	0	0	0	0	0	0	0	0	0	0	0	0	0	0	0	0	0	0
tRNA-Lys-CTT-5_wholecounts	0	0	0	0	0	0	0	0	0	0	0	0	0	0	0	0	0	0	0	0	0	0	0	0
tRNA-Lys-CTT-5_fiveprime	2.59525	8.767	2.24309	4.13098	0	9.16317	0	0	0	0	0.755775	1.56917	1.63425	5.72837	1.04878	2.00491	0	2.00582	3.78128	1.07233	2.26154	7.3013	1.89868	1.21785
tRNA-Lys-CTT-5_threeprime	0	0.178918	0	0	0	0	0	0	1.60308	0	0	0	0	0	0	0	0	0	0	0	0	0	0	0
tRNA-Lys-CTT-5_other	3.89288	83.1971	4.48618	16.5239	39.2141	7.63597	0	4.6398	0	0	2.26733	2.09223	0.544748	6.87405	0	0	0	4.01163	17.0157	5.36167	2.26154	6.49004	5.06315	3.65356
tRNA-Lys-CTT-5_antisense	0	0	0	0	0	0	0	0	0	0	0	0	0	0	0	0	0	0	0	0	0	0	0	0
tRNA-Lys-CTT-6_wholecounts	0	0	0	0	0	0	0	0	0	0	0	0	0	0	0	0	0	0	0	0	0	0	0	0
tRNA-Lys-CTT-6_fiveprime	28.5478	95.7213	41.4972	2.06549	9.80353	6.10878	15.6	38.665	28.8554	38.4095	34.0099	43.4137	34.3192	181.017	33.5609	28.0687	25.683	10.0291	89.9404	28.953	4.52309	19.4701	44.9354	15.8321
tRNA-Lys-CTT-6_threeprime	0	0	0	0	0	0	0	0	0	0	0	0	0	0	0	0	0	0	0	0	0	0	0	0
tRNA-Lys-CTT-6_other	120.679	1236.15	178.326	66.0957	282.669	348.2	93.5997	252.611	163.514	127.575	204.059	194.577	108.95	655.326	149.975	90.221	101.744	158.46	524.517	134.042	49.754	378.856	296.827	131.528
tRNA-Lys-CTT-6_antisense	0	0	0	0	0	0	0	0	0	0	0	0	0	0	0	0	0	0	0	0	0	0	0	0
tRNA-Lys-CTT-7_wholecounts	0	0	0	0	0	0	0	0	0	0	0	0	0	0	0	0	0	0	0	0	0	0	0	0
tRNA-Lys-CTT-7_fiveprime	15.5715	50.9917	40.3757	101.209	16.3392	9.16317	187.199	29.9009	30.4584	76.8191	56.6832	26.6759	40.8561	68.7405	34.0853	50.1228	22.7196	142.413	21.8774	24.6637	54.277	23.5264	17.0881	17.05
tRNA-Lys-CTT-7_threeprime	0	0	0	0	0	0	0	0	0	0	0	0	0	0	0	0	0	0	0	0	0	0	0	0
tRNA-Lys-CTT-7_other	93.4292	423.321	157.016	30.9824	125.812	126.757	311.999	197.449	203.591	215.368	214.64	233.283	152.53	176.434	129	173.425	103.72	198.576	64.8219	99.7271	104.031	119.255	204.425	99.8641
tRNA-Lys-CTT-7_antisense	0	0	0	0	0	0	0	0	0	0	0	0	0	0	0	0	0	0	0	0	0	0	0	0
tRNA-Lys-CTT-8_wholecounts	0	0	0	0	0	0	0	0	0	0	0	0	0	0	0	0	0	0	0	0	0	0	0	0
tRNA-Lys-CTT-8_fiveprime	0	0	0	0	0	0	0	0	0	0	0	0	0	0	0	0	0	0	0.270091	0	0	0	0	0
tRNA-Lys-CTT-8_threeprime	0	0	0	0	0	0	0	0	0	0	0	0	0	0	0	0	0	0	0	0	0	0	0	0
tRNA-Lys-CTT-8_other	3.89288	22.3648	1.12155	0	35.9463	3.05439	0	1.5466	0	0	0.755775	1.04611	0	1.71851	0	0	0	2.00582	7.29246	5.36167	0	0.811255	5.06315	0
tRNA-Lys-CTT-8_antisense	0	0	0	0	0	0	0	0	0	0	0	0	0	0	0	0	0	0	0	0	0	0	0	0
tRNA-Lys-CTT-9_wholecounts	0	0	0	0	0	0	0	0	0	0	0	0	0	0	0	0	0	0	0	0	0	0	0	0
tRNA-Lys-CTT-9_fiveprime	0	0.894592	0	0	0	1.52719	0	0	0	0	0	0	0	0	0	0	0	0	0	0	0	0	0	0
tRNA-Lys-CTT-9_threeprime	0	0	0	0	0	0	15.6	0	0	0	0	0	0	0	0	0	0	0	0	0	0	0	0	0
tRNA-Lys-CTT-9_other	0	0.357837	0	0	0	0	0	0	0	0	0	0	0	0	0	0	0	0	0	2.14467	0	0	0	0
tRNA-Lys-CTT-9_antisense	0	0	0	0	0	0	0	0	0	0	0	0	0	0	0	0	0	0	0	0	0	0	0	0
tRNA-Lys-TTT-1_wholecounts	0	0	0	0	0	0	0	0	0	0	0	0	0	0	0	0	0	0	0	0	0	0	0	0
tRNA-Lys-TTT-1_fiveprime	10.381	29.7005	19.0663	588.665	122.544	12.2176	5303.98	4.12427	8.01538	105.626	17.3828	1.56917	44.1246	77.9059	20.9756	26.0638	53.3416	1101.19	18.3662	30.0254	52.0155	25.9602	15.1894	20.7035
tRNA-Lys-TTT-1_threeprime	0	0.536755	0	0	0	1.52719	0	0	1.60308	0	0.755775	0.523057	1.63425	0.572837	1.04878	1.00246	0	0	0	0	2.26154	0	4.43025	6.08927
tRNA-Lys-TTT-1_other	1.29763	18.0708	4.48618	0	11.4375	10.6904	0	4.12427	8.01538	5.48708	3.0231	8.36891	3.26849	11.4567	3.67073	9.0221	9.87807	14.0407	12.9644	2.14467	2.26154	20.2814	8.22761	0
tRNA-Lys-TTT-1_antisense	0	0	0	0	0	0	0	0	0	0	0	0	0	0	0	0	0	0	0	0	0	0	0	0
tRNA-Lys-TTT-10_wholecounts	0	0	0	0	0	0	0	0	0	0	0	0	0	0	0	0	0	0	0	0	0	0	0	0
tRNA-Lys-TTT-10_fiveprime	0	0	0	0	0	0	0	0	0	0	0	0	0	0	0	0	0	2.00582	0	0	0	0	0	0
tRNA-Lys-TTT-10_threeprime	0	0	0	0	0	0	0	0	0	0	0	0	0	0	0	0	0	0	0	0	0	0	0	0
tRNA-Lys-TTT-10_other	0	0.894592	1.12155	0	0	0	0	0	0	0	0	1.04611	0	0.572837	0	1.00246	0	0	0.270091	10.7233	0	0	0	0
tRNA-Lys-TTT-10_antisense	0	0	0	0	0	0	0	0	0	0	0	0	0	0	0	0	0	0	0	0	0	0	0	0
tRNA-Lys-TTT-11_wholecounts	0	0	0	0	0	0	0	0	0	0	0	0	0	0	0	0	0	0	0	0	0	0	0	0
tRNA-Lys-TTT-11_fiveprime	0	1.61027	0	10.3275	0	0	171.599	0.515533	0	0	0	0	0	0	0	0	0	14.0407	0	0	0	0	0	0
tRNA-Lys-TTT-11_threeprime	0	0	0	0	0	0	0	0	0	0	0	0	0	0	0	0	0	0	0	0	0	0	0	0
tRNA-Lys-TTT-11_other	0	0	0	0	0	0	0	0	0	0	0	2.09223	0	0	0.524389	1.00246	0	4.01163	0	1.07233	0	0	2.53157	0
tRNA-Lys-TTT-11_antisense	0	0	0	0	0	0	0	0	0	0	0	0	0	0	0	0	0	0	0	0	0	0	0	0
tRNA-Lys-TTT-13_wholecounts	0	0	0	0	0	0	0	0	0	0	0	0	0	0	0	0	0	0	0	0	0	0	0	0
tRNA-Lys-TTT-13_fiveprime	0	1.25243	2.24309	33.0479	19.6071	1.52719	0	0	0	2.74354	1.51155	0	0	4.5827	0	0	0	6.01745	0.540182	0	2.26154	1.62251	0	0
tRNA-Lys-TTT-13_threeprime	0	0	0	0	0	0	0	0	0	0	0	0	0	0	0	0	0	0	0	0	0	0	0	0
tRNA-Lys-TTT-13_other	0	0	0	0	0	0	0	0	0	0	0	0	0	0	0	0	0	0	0	0	0	0	0	0
tRNA-Lys-TTT-13_antisense	0	0	0	0	3.26784	0	0	0	0	0	0	0	0	0	0	0	0	0	0	0	0	0	0	0
tRNA-Lys-TTT-14_wholecounts	0	0	0	0	0	0	0	0	0	0	0	0	0	0	0	0	0	0	0	0	0	0	0	0
tRNA-Lys-TTT-14_fiveprime	0	0	0	0	0	0	0	0	0	0	0	0	0	0	0	0	0	2.00582	0	2.14467	0	0	0	0
tRNA-Lys-TTT-14_threeprime	0	1.9681	0	0	0	0	0	0	0	0	0	0	0	0	0	0	0	0	0.270091	0	0	0	0	0
tRNA-Lys-TTT-14_other	1.29763	3.57837	2.24309	0	0	1.52719	0	0.515533	0	1.37177	1.51155	2.09223	0	3.43702	0	2.00491	0	4.01163	0.540182	1.07233	2.26154	4.86753	6.96183	0
tRNA-Lys-TTT-14_antisense	0	0	0	0	0	0	0	0	0	0	0	0	0	0	0	0	0	0	0	0	0	0	0	0
tRNA-Lys-TTT-15_wholecounts	0	0	0	0	0	0	0	0	0	0	0	0	0	0	0	0	0	0	0	0	0	0	0	0
tRNA-Lys-TTT-15_fiveprime	0	1.07351	0	0	0	0	0	0	0	0	0	0	0	2.29135	0	0	0	0	0	0	0	1.62251	0	0
tRNA-Lys-TTT-15_threeprime	0	0	0	0	0	0	0	0	0	0	0	0	0	0	0	0	0	0	0	0	0	0	0	0
tRNA-Lys-TTT-15_other	0	0	2.24309	0	0	0	0	0	0	0	0	0	0	0	0	1.00246	0	2.00582	0	0	0	0	0	0
tRNA-Lys-TTT-15_antisense	0	0	0	0	0	0	0	0	0	0	0	0	0	0	0	0	0	0	0	0	0	0	0	0
tRNA-Lys-TTT-2_wholecounts	0	0	0	0	0	0	0	0	0	0	0	0	0	0	0	0	0	0	0	0	0	0	0	0
tRNA-Lys-TTT-2_fiveprime	10.381	29.7005	19.0663	588.665	122.544	12.2176	5303.98	4.12427	8.01538	105.626	17.3828	1.56917	44.1246	77.9059	20.9756	26.0638	53.3416	1101.19	18.3662	30.0254	52.0155	25.9602	15.1894	20.7035
tRNA-Lys-TTT-2_threeprime	0	0.715674	0	0	0	0	0	0	1.60308	0	0	0.523057	0	0	0.524389	0	0	0	0	3.217	0	0	0	0
tRNA-Lys-TTT-2_other	1.29763	18.0708	4.48618	0	11.4375	10.6904	0	4.12427	8.01538	5.48708	3.0231	8.36891	3.26849	11.4567	3.67073	9.0221	9.87807	14.0407	12.9644	2.14467	2.26154	20.2814	8.22761	0
tRNA-Lys-TTT-2_antisense	0	0	0	0	0	0	0	0	0	0	0	0	0	0	0	0	0	0	0	0	0	0	0	0
tRNA-Lys-TTT-3_wholecounts	0	0.357837	0	0	0	0	0	0	0	0	0	0	0	0.572837	0.524389	0	0	0	0.540182	0	0	0	0	0
tRNA-Lys-TTT-3_fiveprime	1596.08	3906.86	2763.49	902.62	957.478	1310.33	4789.19	1290.9	559.474	761.332	1590.15	1342.69	917.901	6517.74	2548.01	1580.87	2723.38	1355.93	2843.52	1119.52	1266.46	1694.71	1272.75	913.391
tRNA-Lys-TTT-3_threeprime	27.2502	171.583	15.7016	26.8514	29.4106	41.2343	46.7999	8.24854	9.61846	6.85885	27.2079	15.1686	7.62648	34.3702	25.1707	9.0221	12.8415	6.01745	33.2212	28.953	9.04617	39.7515	27.2144	36.5356
tRNA-Lys-TTT-3_other	70.0719	151.544	77.3867	43.3753	45.7498	120.648	77.9998	142.287	86.5661	109.742	134.528	178.362	67.5488	265.797	97.5364	91.2234	144.22	74.2152	95.3422	86.8591	52.0155	133.857	128.477	40.1892
tRNA-Lys-TTT-3_antisense	0	0	0	0	0	0	0	0	0	0	0	0	0	0	0	1.00246	0	0	0	0	0	0	0	0
tRNA-Lys-TTT-4_wholecounts	0	0	0	0	0	0	0	0	0	0	0	0	0	0	0	0	0	0	0	0	0	0	0	0
tRNA-Lys-TTT-4_fiveprime	14.2739	18.6075	17.9447	95.0126	66.9908	4.58158	1170	18.5592	19.2369	45.2684	21.1617	34.5217	15.253	52.1282	25.1707	19.0466	31.6098	26.0756	18.9064	17.1574	11.3077	18.6589	14.5565	2.43571
tRNA-Lys-TTT-4_threeprime	0	0.894592	0	0	0	0	0	0	1.60308	0	0	1.04611	0	0	0.524389	0	0	0	0	3.217	0	0	0	0
tRNA-Lys-TTT-4_other	70.0719	151.544	77.3867	43.3753	45.7498	120.648	77.9998	142.287	86.5661	109.742	134.528	178.362	67.5488	265.797	97.5364	91.2234	144.22	74.2152	95.3422	86.8591	52.0155	133.857	128.477	40.1892
tRNA-Lys-TTT-4_antisense	0	0	0	0	0	0	0	0	0	0	0	0	0	0	0	1.00246	0	0	0	0	0	0	0	0
tRNA-Lys-TTT-5_wholecounts	0	0	0	0	0	0	0	0	0	0	0	0	0	0	0	0	0	0	0	0	0	0	0	0
tRNA-Lys-TTT-5_fiveprime	1596.08	3891.83	2763.49	902.62	955.844	1310.33	4789.19	1289.86	559.474	759.96	1590.15	1342.69	917.356	6512.02	2541.72	1580.87	2723.38	1355.93	2836.23	1118.45	1266.46	1693.09	1272.75	913.391
tRNA-Lys-TTT-5_threeprime	25.9525	41.1512	13.4586	26.8514	17.9731	36.6527	46.7999	6.70194	6.4123	6.85885	24.9406	10.9842	5.99223	15.4666	19.9268	6.01473	6.91465	4.01163	5.94201	27.8807	9.04617	38.129	13.2908	29.2285
tRNA-Lys-TTT-5_other	68.7742	135.978	72.9005	43.3753	34.3124	109.958	77.9998	140.225	84.963	105.626	132.261	174.178	63.7356	258.923	93.8657	83.2038	141.256	66.1919	81.5675	85.7868	49.754	113.576	122.781	40.1892
tRNA-Lys-TTT-5_antisense	0	0	0	0	0	0	0	0	0	0	0	0	0	0	0	1.00246	0	0	0	0	0	0	0	0
tRNA-Lys-TTT-6_wholecounts	0	0	0	0	0	0	0	0	0	0	0	0	0	0	0	0	0	0	0	0	0	0	0	0
tRNA-Lys-TTT-6_fiveprime	11.6786	8.23025	12.337	45.4408	34.3124	1.52719	140.4	11.3417	4.80923	13.7177	16.6271	16.7378	13.074	23.4863	13.1097	16.0393	21.7318	14.0407	9.1831	5.36167	9.04617	4.86753	6.96183	3.65356
tRNA-Lys-TTT-6_threeprime	1.29763	0	0	0	0	0	0	0	0	1.37177	0	0	0	0.572837	0	0	0	0	0.540182	0	0	0	0	0
tRNA-Lys-TTT-6_other	70.0719	151.544	77.3867	43.3753	45.7498	120.648	77.9998	142.287	86.5661	109.742	134.528	178.362	67.5488	265.797	97.5364	91.2234	144.22	74.2152	95.3422	86.8591	52.0155	133.857	128.477	40.1892
tRNA-Lys-TTT-6_antisense	0	0	0	0	3.26784	0	0	0	0	0	0	0	0	0	0	0	0	0	0	0	0	0	0	0
tRNA-Lys-TTT-7_wholecounts	0	0	0	0	0	0	0	0	0	0	0	0	0	0	0	0	0	0	0	0	0	0	0	0
tRNA-Lys-TTT-7_fiveprime	5.19051	14.1346	10.0939	497.784	31.0445	1.52719	2729.99	2.06213	6.4123	83.6779	5.29043	0.523057	42.4904	56.7109	17.8292	21.0516	29.6342	858.49	9.72328	17.1574	49.754	7.3013	4.43025	4.87142
tRNA-Lys-TTT-7_threeprime	0	0.357837	0	0	0	0	0	0	0	0	0	0	0	0	0	0	0	0	0	3.217	0	0	0	0
tRNA-Lys-TTT-7_other	0	0	0	0	0	0	0	0	0	0	0	0	0	0	0	0	0	0	0	0	0	0	0	0
tRNA-Lys-TTT-7_antisense	0	0	0	0	0	0	0	0	0	0	0	0	0	0	0	0	0	0	0	0	0	0	0	0
tRNA-Lys-TTT-8_wholecounts	0	0	0	0	0	0	0	0	0	0	0	0	0	0	0	0	0	0	0	0	0	0	0	0
tRNA-Lys-TTT-8_fiveprime	0	0	0	0	0	0	0	0	0	0	0	0	0	0	0	0	0	0	0.270091	0	0	0	0	0
tRNA-Lys-TTT-8_threeprime	0	0	0	0	0	0	0	0	0	0	0	0	0	0	0	0	0	0	0	0	0	0	0	0
tRNA-Lys-TTT-8_other	1.29763	16.6394	4.48618	0	11.4375	9.16317	0	1.03107	1.60308	4.11531	2.26733	6.27668	2.72374	9.73824	2.62195	9.0221	1.97561	14.0407	12.9644	2.14467	2.26154	19.4701	8.22761	0
tRNA-Lys-TTT-8_antisense	0	0	0	0	0	0	0	0	0	0	0	0	0	0	0	0	0	0	0	0	0	0	0	0
tRNA-Lys-TTT-9_wholecounts	0	0	0	0	0	0	0	0	0	0	0	0	0	0	0	0	0	0	0	0	0	0	0	0
tRNA-Lys-TTT-9_fiveprime	0	0	0	0	0	0	0	0	0	0	0	0	0	2.29135	0	0	0	0	0	0	0	1.62251	0	0
tRNA-Lys-TTT-9_threeprime	1.29763	0	0	0	0	0	0	0	0	1.37177	0	0	0	0.572837	0	0	0	0	0.540182	0	0	0	0	0
tRNA-Lys-TTT-9_other	0	0.178918	0	0	0	0	0	0	0	0	0	0.523057	0	0.572837	2.09756	0	0	0	0	0	0	14.6026	0	0
tRNA-Lys-TTT-9_antisense	0	0	0	0	0	0	0	0	0	0	0	0	0	0	0	0	0	0	0	0	0	0	0	0
tRNA-Met-CAT-1_wholecounts	0	0	0	0	0	0	0	0	0	0	0	0	0	0	0	0	0	0	0	0	0	0	0	0
tRNA-Met-CAT-1_fiveprime	9.08339	33.9945	2.24309	2.06549	0	12.2176	15.6	4.12427	4.80923	4.11531	1.51155	2.61528	6.53698	120.296	0.524389	11.027	27.6586	8.02327	14.855	2.14467	0	5.67879	15.8223	9.74284
tRNA-Met-CAT-1_threeprime	27.2502	109.14	11.2155	28.9169	55.5533	53.4518	187.199	3.60873	8.01538	4.11531	11.3366	7.32279	2.72374	30.3604	8.91462	4.00982	30.622	28.0814	17.826	25.736	0	90.0494	192.4	34.0999
tRNA-Met-CAT-1_other	9.08339	32.2053	21.3094	18.5894	27.7767	3.05439	0	20.1058	9.61846	15.0895	22.6733	15.1686	13.074	75.6145	12.5853	26.0638	12.8415	26.0756	15.3952	11.7957	15.8308	45.4303	6.96183	3.65356
tRNA-Met-CAT-1_antisense	0	0	0	0	0	0	0	0	0	0	0	0	0	0	0	0	0	0	0	0	0	0	0	0
tRNA-Met-CAT-2_wholecounts	0	0	0	0	0	0	0	0	0	0	0	0	0	0	0	0	0	0	0	0	0	0	0	0
tRNA-Met-CAT-2_fiveprime	0	0.536755	0	0	0	0	0	0	0	0	0	0	0	0	0	0	0	0	0	0	0	0	0	0
tRNA-Met-CAT-2_threeprime	0	2.14702	0	0	4.90177	15.2719	0	0	0	0	1.51155	3.6614	0	1.71851	2.62195	1.00246	7.90246	4.01163	1.08036	0	0	0	1.26579	4.87142
tRNA-Met-CAT-2_other	5.19051	12.1665	1.12155	0	3.26784	12.2176	0	10.8262	6.4123	9.60239	12.0924	8.36891	8.17123	9.1654	5.24389	3.00737	6.91465	0	10.2635	5.36167	4.52309	11.3576	10.7592	7.30713
tRNA-Met-CAT-2_antisense	0	0	0	0	0	0	0	0	0	0	0	0	0	0	0	0	0	0	0	0	0	0	0	0
tRNA-Met-CAT-3_wholecounts	0	0.357837	0	0	0	0	0	0	0	0	0	0	0	0	0	0	0	0	0	0	0	0	0	0
tRNA-Met-CAT-3_fiveprime	2.59525	88.7435	0	0	19.6071	36.6527	0	1.5466	0	0	1.51155	1.56917	1.0895	88.217	1.04878	6.01473	0.987807	0	36.4623	7.50634	4.52309	8.11255	22.7842	7.30713
tRNA-Met-CAT-3_threeprime	16.8692	112.003	24.674	47.5063	165.026	88.5773	46.7999	1.5466	4.80923	9.60239	15.8713	1.56917	4.35799	22.9135	9.43901	0	25.683	0	14.0447	28.953	4.52309	76.258	194.298	73.0713
tRNA-Met-CAT-3_other	5.19051	11.8086	2.24309	0	3.26784	12.2176	0	11.3417	6.4123	9.60239	12.0924	10.9842	8.71598	9.73824	6.29267	4.00982	6.91465	0	11.0737	5.36167	4.52309	16.2251	12.6579	7.30713
tRNA-Met-CAT-3_antisense	0	0	0	0	0	0	0	0	0	0	0	0	0	0	0	0	0	0	0	0	0	0	0	0
tRNA-Met-CAT-4_wholecounts	0	0	0	0	0	0	0	0	0	0	0	0	0	0	0	0	0	0	0	0	0	0	0	0
tRNA-Met-CAT-4_fiveprime	0	0	0	0	0	0	0	0	0	0	0	0	0	0	0	0	0	0	0	0	0	0	0	0
tRNA-Met-CAT-4_threeprime	0	2.14702	0	0	4.90177	15.2719	0	0	0	0	1.51155	3.6614	0	1.71851	2.62195	1.00246	7.90246	4.01163	1.08036	0	0	0	1.26579	4.87142
tRNA-Met-CAT-4_other	5.19051	12.1665	1.12155	0	3.26784	12.2176	0	10.8262	6.4123	9.60239	12.0924	8.36891	8.17123	9.1654	5.24389	3.00737	6.91465	0	10.2635	5.36167	4.52309	11.3576	10.7592	7.30713
tRNA-Met-CAT-4_antisense	0	0	0	0	0	0	0	0	0	0	0	0	0	0	0	0	0	0	0	0	0	0	0	0
tRNA-Met-CAT-5_wholecounts	0	0	0	0	0	0	0	0	0	0	0	0	0	0	0	0	0	0	0	0	0	0	0	0
tRNA-Met-CAT-5_fiveprime	0	0	0	0	0	0	0	0	0	0	0	0	0	0	0	0	0	0	0	0	0	0	0	0
tRNA-Met-CAT-5_threeprime	0	0	0	0	0	0	0	0	0	0	0	0	0	0	0	0	0	4.01163	0	0	0	0	0	0
tRNA-Met-CAT-5_other	5.19051	10.3773	1.12155	0	3.26784	10.6904	0	9.2796	6.4123	9.60239	11.3366	6.79974	8.17123	9.1654	5.24389	3.00737	4.93904	0	5.94201	5.36167	2.26154	5.67879	8.22761	4.87142
tRNA-Met-CAT-5_antisense	0	0	0	0	0	0	0	0	0	0	0	0	0	0	0	0	0	0	0	0	0	0	0	0
tRNA-Met-CAT-6_wholecounts	0	0	0	0	0	0	0	0	0	0	0	0	0	0	0	0	0	0	0	0	0	0	0	0
tRNA-Met-CAT-6_fiveprime	5.19051	27.5534	2.24309	0	0	10.6904	0	1.03107	0	0	0.755775	1.04611	5.44748	112.276	0.524389	11.027	22.7196	4.01163	8.91301	2.14467	2.26154	4.05628	15.1894	7.30713
tRNA-Met-CAT-6_threeprime	1.29763	50.455	7.85082	4.13098	26.1428	21.3807	311.999	1.03107	0	8.23062	7.55775	12.0303	5.44748	16.0394	5.24389	1.00246	31.6098	2.00582	12.9644	17.1574	0	20.2814	39.8723	14.6143
tRNA-Met-CAT-6_other	7.78576	31.3107	22.4309	20.6549	24.5088	3.05439	0	19.0747	6.4123	15.0895	22.6733	17.2609	13.074	76.1874	11.5366	26.0638	12.8415	26.0756	14.5849	9.65101	18.0923	55.1654	6.96183	7.30713
tRNA-Met-CAT-6_antisense	0	0	0	4.13098	0	4.58158	0	0	0	0	0	0	0	0	0	0	0	0	0	0	0	0	0	0
tRNA-Phe-GAA-1_wholecounts	0	0	0	0	0	0	0	0	0	0	0	0	0	0	0	0	0	0	0	0	0	0	0	0
tRNA-Phe-GAA-1_fiveprime	0	9.48268	1.12155	0	1.63392	1.52719	0	0	9.61846	2.74354	0.755775	0.523057	0.544748	12.6024	0.524389	3.00737	2.96342	20.0582	15.9354	18.2297	4.52309	0.811255	2.53157	7.30713
tRNA-Phe-GAA-1_threeprime	58.3932	32.0264	70.6574	216.877	267.963	91.6317	1154.4	8.76407	14.4277	38.4095	58.9505	16.7378	14.7082	69.3133	19.4024	12.0295	28.6464	44.128	21.8774	75.0634	36.1847	190.645	129.743	42.6249
tRNA-Phe-GAA-1_other	2.59525	3.75729	0	0	0	3.05439	0	1.03107	0	1.37177	3.77888	0.523057	1.0895	5.72837	3.14634	1.00246	0	2.00582	2.70091	0	6.78463	6.49004	3.16447	0
tRNA-Phe-GAA-1_antisense	0	0	0	0	0	0	0	0	0	0	0	0	0	0	0	0	0	0	0	0	0	0	0	0
tRNA-Phe-GAA-10_wholecounts	0	0	0	0	0	0	0	0	0	0	0	0	0	0	0	0	0	0	0	0	0	0	0	0
tRNA-Phe-GAA-10_fiveprime	0	0	0	0	0	0	0	0	0	0	0	0	0	0	0	0	0	0	0	0	0	0	0	0
tRNA-Phe-GAA-10_threeprime	33.7383	213.092	28.0386	70.2267	57.1873	58.0334	280.799	6.70194	3.20615	13.7177	22.6733	4.18445	5.44748	46.3998	6.29267	1.00246	0	10.0291	39.7034	37.5317	6.78463	55.9766	23.4171	15.8321
tRNA-Phe-GAA-10_other	0	1.43135	0	0	0	0	0	2.06213	0	1.37177	2.26733	0	0.544748	0.572837	0	0	0	0	0	0	0	5.67879	0	0
tRNA-Phe-GAA-10_antisense	0	0	0	0	0	0	0	0	0	0	0	0	0	0	0	0	0	0	0	0	0	0	0	0
tRNA-Phe-GAA-12_wholecounts	0	0	0	0	0	0	0	0	0	0	0	0	0	0	0	0	0	0	0	0	0	0	0	0
tRNA-Phe-GAA-12_fiveprime	0	0.536755	0	12.393	0	0	0	0.515533	1.60308	0	0.755775	0	0	0	0	0	0	18.0523	0	0	2.26154	0	0	0
tRNA-Phe-GAA-12_threeprime	0	0	0	0	0	0	0	0	0	0	0	0	0	0	0	0	0	0	0	0	0	0	0	0
tRNA-Phe-GAA-12_other	0	0	0	0	0	0	0	0	0	0	0	0	0	0	0	0	0	0	0	0	0	0	0	0
tRNA-Phe-GAA-12_antisense	0	0	0	0	0	0	0	0	0	0	0	0	0	0	0	0	0	0	0	0	0	0	0	0
tRNA-Phe-GAA-2_wholecounts	0	0	0	0	0	0	0	0	0	0	0	0	0	0	0	0	0	0	0	0	0	0	0	0
tRNA-Phe-GAA-2_fiveprime	0	9.48268	1.12155	0	1.63392	1.52719	0	0	9.61846	2.74354	0.755775	0.523057	0.544748	12.6024	0.524389	3.00737	2.96342	20.0582	15.9354	18.2297	4.52309	0.811255	2.53157	7.30713
tRNA-Phe-GAA-2_threeprime	46.7146	21.1124	69.5358	183.829	199.338	88.5773	904.797	5.15533	12.8246	32.9225	51.3927	14.1225	7.62648	51.5554	13.6341	9.0221	16.7927	22.064	16.2055	69.7018	31.6616	170.364	106.959	37.7535
tRNA-Phe-GAA-2_other	2.59525	0.715674	0	0	0	0	0	1.03107	0	2.74354	1.51155	0	1.0895	2.29135	0	0	0	2.00582	0.270091	0	4.52309	1.62251	3.16447	0
tRNA-Phe-GAA-2_antisense	0	0	0	0	0	0	0	0	0	0	0	0	0	0	0	0	0	0	0	0	0	0	0	0
tRNA-Phe-GAA-3_wholecounts	0	0	0	0	0	0	0	0	0	0	0	0	0	0	0	0	0	0	0	0	0	0	0	0
tRNA-Phe-GAA-3_fiveprime	1.29763	1.43135	0	16.5239	13.0714	0	187.199	0	6.4123	0	0	0	1.0895	6.30121	0	0	0.987807	12.0349	1.35046	8.57868	0	0	0	4.87142
tRNA-Phe-GAA-3_threeprime	46.7146	21.1124	69.5358	183.829	199.338	88.5773	904.797	5.15533	12.8246	32.9225	51.3927	14.1225	7.62648	51.5554	13.6341	9.0221	16.7927	22.064	16.2055	69.7018	31.6616	170.364	106.959	37.7535
tRNA-Phe-GAA-3_other	2.59525	0.715674	0	0	0	0	0	1.03107	0	2.74354	1.51155	0	1.0895	2.29135	0	0	0	2.00582	0.270091	0	4.52309	1.62251	3.16447	0
tRNA-Phe-GAA-3_antisense	0	0	0	0	0	0	0	0	0	0	0	0	0	0	0	0	0	0	0	0	0	0	0	0
tRNA-Phe-GAA-4_wholecounts	0	0	0	0	0	0	0	0	0	0	0	0	0	0	0	0	0	0	0	0	0	0	0	0
tRNA-Phe-GAA-4_fiveprime	0	9.48268	1.12155	0	1.63392	1.52719	0	0	3.20615	2.74354	0.755775	0.523057	0.544748	12.6024	0.524389	3.00737	2.96342	20.0582	15.3952	18.2297	4.52309	0.811255	2.53157	7.30713
tRNA-Phe-GAA-4_threeprime	46.7146	21.1124	69.5358	183.829	199.338	88.5773	904.797	5.15533	12.8246	32.9225	51.3927	14.1225	7.62648	50.9825	13.6341	9.0221	14.8171	22.064	15.9354	69.7018	31.6616	170.364	106.959	37.7535
tRNA-Phe-GAA-4_other	0	0.715674	0	0	0	0	0	0	0	0	0	0	0	0	0	0	0	0	0	0	0	0	0	0
tRNA-Phe-GAA-4_antisense	0	0	0	0	0	0	0	0	0	0	0	0	0	0	0	0	0	0	0	0	0	0	0	0
tRNA-Phe-GAA-5_wholecounts	0	0	0	0	0	0	0	0	0	0	0	0	0	0	0	0	0	0	0	0	0	0	0	0
tRNA-Phe-GAA-5_fiveprime	0	0	0	0	0	0	0	0	0	0	0	0	0	0	0	0	0	0	0	0	0	0	0	0
tRNA-Phe-GAA-5_threeprime	0	0	0	0	0	0	0	0	0	0	0	0	0	0	0	0	0	0	0	0	0	0	0	0
tRNA-Phe-GAA-5_other	2.59525	3.9362	0	0	0	3.05439	0	1.03107	0	1.37177	3.77888	0.523057	1.0895	5.72837	4.19512	1.00246	0	2.00582	2.70091	0	6.78463	6.49004	3.79736	0
tRNA-Phe-GAA-5_antisense	0	0	0	0	0	0	0	0	0	0	0	0	0	0	0	0	0	0	0	0	0	0	0	0
tRNA-Phe-GAA-6_wholecounts	0	0	0	0	0	0	0	0	0	0	0	0	0	0	0	0	0	0	0	0	0	0	0	0
tRNA-Phe-GAA-6_fiveprime	0	0.178918	0	0	0	0	0	0	0	0	0	0	0	0.572837	0.524389	0	0	0	0	11.7957	0	0.811255	0	0
tRNA-Phe-GAA-6_threeprime	0	0	0	0	0	0	0	0	0	0	0	0	0	0	0	0	0	0	0	0	0	0	0	0
tRNA-Phe-GAA-6_other	0	0.715674	0	0	0	0	0	0	0	0	0	0	0	0	0	0	0	0	0	0	0	0	0	0
tRNA-Phe-GAA-6_antisense	0	0	0	0	0	0	0	0	0	0	0	0	0	0	0	0	0	0	0	0	0	0	0	0
tRNA-Phe-GAA-8_wholecounts	0	0	0	0	0	0	0	0	0	0	0	0	0	0	0	0	0	0	0	0	0	0	0	0
tRNA-Phe-GAA-8_fiveprime	0	1.78918	0	12.393	0	0	0	0.515533	1.60308	4.11531	0.755775	0	0	0.572837	0.524389	0	0.987807	20.0582	0	0	2.26154	0	0	0
tRNA-Phe-GAA-8_threeprime	0	0	0	0	0	0	0	0	0	0	0	0	0	0	0	0	0	0	0	0	0	0	0	0
tRNA-Phe-GAA-8_other	0	0	0	0	0	0	0	0	1.60308	0	0	1.04611	0	0	0	0	0	0	0	0	0	0	0	0
tRNA-Phe-GAA-8_antisense	0	0	0	0	0	0	0	0	0	0	0	0	0	0	0	0	0	0	0	0	0	0	0	0
tRNA-Phe-GAA-9_wholecounts	0	0	0	0	0	0	0	0	0	0	0	0	0	0	0	0	0	0	0	0	0	0	0	0
tRNA-Phe-GAA-9_fiveprime	0	0	0	0	0	0	0	0	0	0	0	0	0	0	0	0	0	0	0	0	0	0	0	0
tRNA-Phe-GAA-9_threeprime	33.7383	214.523	30.2817	68.1612	57.1873	58.0334	280.799	6.70194	3.20615	13.7177	22.6733	4.18445	5.44748	45.2542	6.29267	1.00246	0	10.0291	40.2436	39.6764	6.78463	55.9766	23.4171	15.8321
tRNA-Phe-GAA-9_other	0	1.43135	0	0	0	0	0	2.06213	0	1.37177	2.26733	0	0.544748	0.572837	0	0	0	0	0	0	0	5.67879	0	0
tRNA-Phe-GAA-9_antisense	0	0	0	0	0	0	0	0	0	0	0	0	0	0	0	0	0	0	0	0	0	0	0	0
tRNA-Pro-AGG-1_wholecounts	0	0	0	0	0	0	0	0	0	0	0	0	0	0	0	0	0	0	0.540182	0	0	0	0	0
tRNA-Pro-AGG-1_fiveprime	1.29763	32.0264	6.72928	0	0	3.05439	0	8.24854	14.4277	5.48708	12.8482	4.70751	4.35799	15.4666	7.86584	4.00982	8.89027	18.0523	9.1831	21.4467	2.26154	17.0364	4.43025	3.65356
tRNA-Pro-AGG-1_threeprime	258.228	496.141	198.514	572.141	397.043	445.941	701.998	216.524	218.018	584.374	466.313	453.49	233.697	278.399	193.5	119.292	330.915	661.919	88.5899	287.386	169.616	451.058	494.923	266.71
tRNA-Pro-AGG-1_other	10.381	31.1318	10.0939	45.4408	101.303	22.9079	1372.8	11.8573	11.2215	15.0895	22.6733	14.6456	13.6187	22.9135	14.1585	12.0295	15.8049	38.1105	36.7324	33.2424	9.04617	25.9602	15.8223	14.6143
tRNA-Pro-AGG-1_antisense	0	0	0	0	0	0	0	0	0	0	0	0	0	0	0	0	0	0	0	0	0	0	0	0
tRNA-Pro-AGG-2_wholecounts	0	0	0	0	0	0	0	0	0	0	0	0	0	0	0	0	0	0	0.540182	0	0	0	0	0
tRNA-Pro-AGG-2_fiveprime	1.29763	56.7171	6.72928	0	0	4.58158	0	8.24854	14.4277	5.48708	12.8482	4.70751	4.35799	17.758	7.86584	4.00982	8.89027	18.0523	9.99337	21.4467	2.26154	17.0364	4.43025	3.65356
tRNA-Pro-AGG-2_threeprime	258.228	497.214	198.514	572.141	397.043	445.941	701.998	216.524	218.018	584.374	467.825	453.49	233.697	279.545	194.548	119.292	330.915	661.919	89.4002	287.386	169.616	452.681	494.923	266.71
tRNA-Pro-AGG-2_other	10.381	66.1998	10.0939	45.4408	107.839	22.9079	1684.79	11.8573	11.2215	23.3201	22.6733	15.1686	15.253	31.5061	16.7805	13.0319	19.7561	38.1105	39.9735	34.3147	9.04617	20.2814	16.4552	14.6143
tRNA-Pro-AGG-2_antisense	0	0	0	0	0	0	0	0	0	0	0	0	0	0	0	0	0	0	0	0	0	0	0	0
tRNA-Pro-AGG-3_wholecounts	0	0	0	0	0	0	0	0	0	0	0	0	0	0	0	0	0	0	0	0	0	0	0	0
tRNA-Pro-AGG-3_fiveprime	0	0.357837	0	0	0	0	0	0	0	2.74354	0	0	0	0	0	0	1.97561	0	0	0	0	0	0	0
tRNA-Pro-AGG-3_threeprime	258.228	486.837	198.514	572.141	395.409	445.941	701.998	214.977	218.018	584.374	466.313	452.444	233.697	275.535	191.402	119.292	330.915	661.919	82.918	287.386	169.616	448.624	492.391	266.71
tRNA-Pro-AGG-3_other	0	0.894592	0	24.7859	6.53569	0	202.799	0.515533	0	1.37177	0.755775	0.523057	0	2.86419	0	0	1.97561	6.01745	1.35046	0	0	0	0	0
tRNA-Pro-AGG-3_antisense	0	0	0	0	0	0	0	0	0	0	0	0	0	0	0	0	0	0	0	0	0	0	0	0
tRNA-Pro-CGG-1_wholecounts	0	0	0	0	0	0	0	0	0	0	0	0	0	0	0	0	0	0	0.540182	0	0	0	0	0
tRNA-Pro-CGG-1_fiveprime	1.29763	63.695	7.85082	0	0	4.58158	0	8.76407	17.6338	6.85885	14.3597	4.70751	4.35799	22.3407	8.39023	4.00982	8.89027	18.0523	11.3438	22.519	2.26154	17.0364	4.43025	3.65356
tRNA-Pro-CGG-1_threeprime	258.228	496.677	198.514	572.141	397.043	445.941	701.998	216.524	218.018	584.374	467.825	453.49	233.697	279.545	194.548	119.292	330.915	661.919	89.4002	287.386	169.616	452.681	494.923	266.71
tRNA-Pro-CGG-1_other	11.6786	72.462	10.0939	45.4408	107.839	22.9079	1684.79	11.8573	11.2215	24.6918	22.6733	15.1686	14.1635	34.9431	17.3049	13.0319	19.7561	38.1105	40.5137	34.3147	9.04617	20.2814	19.6197	14.6143
tRNA-Pro-CGG-1_antisense	0	0	0	0	0	0	0	0	0	0	0	0	0	0	0	0	0	0	0	0	0	0	0	0
tRNA-Pro-CGG-2_wholecounts	0	0	0	0	0	0	0	0	0	0	0	0	0	0	0	0	0	0	0	0	0	0	0	0
tRNA-Pro-CGG-2_fiveprime	1.29763	31.3107	7.85082	0	0	3.05439	0	8.76407	17.6338	6.85885	14.3597	4.70751	4.35799	19.4765	7.86584	4.00982	8.89027	18.0523	10.2635	22.519	2.26154	17.0364	4.43025	3.65356
tRNA-Pro-CGG-2_threeprime	258.228	488.626	198.514	572.141	395.409	445.941	701.998	214.977	218.018	584.374	466.313	452.444	233.697	276.68	192.975	119.292	330.915	661.919	84.8086	287.386	169.616	448.624	492.391	266.71
tRNA-Pro-CGG-2_other	7.78576	21.4702	7.85082	22.7204	9.80353	19.8535	0	1.03107	4.80923	9.60239	15.8713	3.6614	9.26072	9.73824	9.43901	7.01719	7.90246	10.0291	5.67191	12.868	4.52309	0	8.22761	4.87142
tRNA-Pro-CGG-2_antisense	0	0	0	0	0	0	0	0	0	0	0	0	0	0	0	0	0	0	0	0	0	0	0	0
tRNA-Pro-TGG-1_wholecounts	0	0	0	0	0	0	0	0	0	0	0	0	0	0	0	0	0	0	0	0	0	0	0	0
tRNA-Pro-TGG-1_fiveprime	0	0.178918	0	4.13098	0	0	0	0.515533	0	1.37177	0.755775	0	0	0	0	0	0	6.01745	0	0	0	0	0	0
tRNA-Pro-TGG-1_threeprime	258.228	496.677	198.514	572.141	397.043	445.941	701.998	216.524	218.018	584.374	467.825	453.49	233.697	279.545	194.548	119.292	330.915	661.919	89.4002	287.386	169.616	452.681	494.923	266.71
tRNA-Pro-TGG-1_other	3.89288	31.6686	4.48618	37.1789	107.839	10.6904	1981.19	10.8262	6.4123	15.0895	7.55775	11.5072	6.53698	35.5159	9.43901	6.01473	12.8415	32.0931	38.623	25.736	4.52309	29.2052	10.7592	9.74284
tRNA-Pro-TGG-1_antisense	0	0	0	0	0	0	0	0	0	0	0	0	0	0	0	0	0	0	0	0	0	0	0	0
tRNA-Pro-TGG-2_wholecounts	0	0	0	0	0	0	0	0	0	0	0	0	0	0	0	0	0	0	0	0	0	0	0	0
tRNA-Pro-TGG-2_fiveprime	1.29763	18.6075	6.72928	0	0	0	0	7.21747	8.01538	4.11531	10.5809	3.6614	8.17123	2.29135	4.71951	3.00737	5.92684	10.0291	6.2121	12.868	2.26154	17.0364	2.53157	3.65356
tRNA-Pro-TGG-2_threeprime	258.228	491.131	198.514	572.141	397.043	445.941	701.998	214.977	218.018	584.374	466.313	452.444	233.697	277.826	193.5	119.292	330.915	661.919	85.889	287.386	169.616	448.624	492.391	266.71
tRNA-Pro-TGG-2_other	11.6786	23.9751	21.3094	12.393	14.7053	7.63597	530.398	10.3107	6.4123	13.7177	9.82508	7.84585	5.99223	11.4567	8.91462	18.0442	4.93904	6.01745	19.9867	17.1574	4.52309	4.05628	8.22761	13.3964
tRNA-Pro-TGG-2_antisense	0	0	0	0	0	0	0	0	0	0	0	0	0	0	0	0	0	0	0	0	0	0	0	0
tRNA-Pro-TGG-3_wholecounts	0	0	0	0	0	0	0	0	0	0	0	0	0	0	0	0	0	0	0.540182	0	0	0	0	0
tRNA-Pro-TGG-3_fiveprime	1.29763	73.8933	6.72928	0	0	4.58158	0	8.76407	14.4277	5.48708	12.8482	4.70751	5.99223	19.4765	7.86584	6.01473	8.89027	18.0523	11.3438	21.4467	2.26154	17.0364	4.43025	3.65356
tRNA-Pro-TGG-3_threeprime	258.228	496.677	198.514	572.141	397.043	445.941	701.998	216.524	218.018	584.374	467.825	453.49	233.697	279.545	194.548	119.292	330.915	661.919	89.4002	287.386	169.616	452.681	494.923	266.71
tRNA-Pro-TGG-3_other	10.381	85.7019	12.337	51.6373	107.839	30.5439	1684.79	12.3728	11.2215	23.3201	22.6733	15.1686	15.7977	40.6715	17.8292	15.0368	22.7196	46.1338	42.9445	35.387	9.04617	29.2052	18.9868	14.6143
tRNA-Pro-TGG-3_antisense	0	0	0	0	0	0	0	0	0	0	0	0	0	0	0	0	0	0	0	0	0	0	0	0
tRNA-Pro-TGG-4_wholecounts	0	0	0	0	0	0	0	0	0	0	0	0	0	0	0	0	0	0	0	0	0	0	0	0
tRNA-Pro-TGG-4_fiveprime	0	0	0	0	0	0	0	0	0	0	0.755775	0	0	0	0	0	0	0	0	0	0	0	0	0
tRNA-Pro-TGG-4_threeprime	0	0	0	0	0	0	0	0	0	0	0	0	0	0	0	0	0	0	0	0	0	0	0	0
tRNA-Pro-TGG-4_other	0	11.0929	0	10.3275	4.90177	4.58158	0	0	0	0	0.755775	0	0	5.72837	0	0	0	0	1.08036	3.217	0	0	2.53157	0
tRNA-Pro-TGG-4_antisense	0	0	0	0	0	0	0	0	0	0	0	0	0	0	0	0	0	0	0	0	0	0	0	0
tRNA-SeC-TCA-1_wholecounts	0	15.9237	0	6.19648	0	0	0	0	0	0	0	0	0	1.14567	0	0	0	0	4.59155	1.07233	2.26154	0.811255	0.632893	0
tRNA-SeC-TCA-1_fiveprime	883.684	12015.4	1712.6	636.171	1838.16	2138.07	514.798	336.643	359.089	417.018	972.683	370.324	369.339	3881.55	815.426	480.176	514.648	569.652	4622.61	1680.35	714.648	4728	3087.25	2401.61
tRNA-SeC-TCA-1_threeprime	41.5241	189.832	44.8618	101.209	71.8926	12.2176	421.199	20.6213	24.0461	69.9602	55.9274	26.1528	33.2297	42.39	51.3902	38.0933	24.6952	96.2792	47.536	56.8337	47.4924	28.3939	34.1762	41.4071
tRNA-SeC-TCA-1_other	11.6786	62.8004	50.4696	28.9169	0	19.8535	0	34.5407	33.6646	16.4612	34.7657	32.9526	15.253	53.2739	25.1707	41.1007	19.7561	52.1512	49.9669	56.8337	38.4462	141.97	70.2512	36.5356
tRNA-SeC-TCA-1_antisense	0	0	0	0	0	0	0	0	0	0	0	0	0	0	0	0	0	0	0	0	0	0	0	0
tRNA-SeC-TCA-2_wholecounts	0	0	0	0	0	0	0	0	0	0	0	0	0	0	0	0	0	0	0	0	0	0	0	0
tRNA-SeC-TCA-2_fiveprime	15.5715	46.6977	33.6464	16.5239	21.241	7.63597	0	10.3107	8.01538	17.833	18.8944	15.6917	8.17123	41.2443	12.061	10.0246	2.96342	46.1338	35.1119	37.5317	20.3539	61.6554	56.3275	25.5749
tRNA-SeC-TCA-2_threeprime	0	0	0	0	0	0	0	0	0	0	0	0	0	0	0	0	0	0	0	0	0	0	0	0
tRNA-SeC-TCA-2_other	7.78576	27.0167	15.7016	12.393	0	3.05439	0	13.4039	4.80923	6.85885	11.3366	19.3531	8.17123	36.0888	8.39023	19.0466	4.93904	22.064	21.0671	10.7233	18.0923	83.5593	37.9736	7.30713
tRNA-SeC-TCA-2_antisense	0	0	0	0	0	0	0	0	0	0	0	0	0	0	0	0	0	0	0	0	0	0	0	0
tRNA-Ser-ACT-1_wholecounts	0	0	0	0	0	0	0	0	0	0	0	0	0	0	0	0	0	0	0	0	0	0	0	0
tRNA-Ser-ACT-1_fiveprime	9.08339	59.4009	6.72928	14.4584	3.26784	24.4351	0	2.06213	0	2.74354	9.82508	1.04611	2.72374	40.6715	1.57317	2.00491	10.8659	4.01163	27.5493	2.14467	2.26154	11.3576	13.9237	6.08927
tRNA-Ser-ACT-1_threeprime	0	0	0	0	0	1.52719	0	0	0	0	0	0	0	0	0	0	0.987807	0	0	0	0	0	0	0
tRNA-Ser-ACT-1_other	1.29763	0	0	0	6.53569	0	0	0	0	0	0	0	0	0	0	0	0	0	0	0	0	0	0	0
tRNA-Ser-ACT-1_antisense	0	0	0	0	0	0	0	0	0	0	0	0	0	0	0	0	0	0	0	0	0	0	0	0
tRNA-Ser-AGA-1_wholecounts	0	0	0	0	0	0	0	0	0	0	0	0	0	0	0	0	0	0	0	0	0	0	0	0
tRNA-Ser-AGA-1_fiveprime	15.5715	82.6603	24.674	37.1789	31.0445	15.2719	171.599	5.15533	12.8246	10.9742	11.3366	13.0764	9.80547	210.231	20.9756	5.01228	18.7683	38.1105	57.5294	22.519	6.78463	22.7152	13.9237	21.9214
tRNA-Ser-AGA-1_threeprime	88.2386	11.4508	57.1988	80.5542	45.7498	131.339	15.6	47.4291	59.3138	54.8708	107.32	58.0593	45.7589	28.6419	40.378	25.0614	43.4635	68.1978	11.3438	140.476	42.9693	51.1091	58.8591	42.6249
tRNA-Ser-AGA-1_other	3.89288	4.65188	0	10.3275	14.7053	6.10878	187.199	0.515533	1.60308	0	0.755775	2.09223	0.544748	8.59256	5.24389	2.00491	0.987807	8.02327	4.86164	3.217	2.26154	18.6589	11.3921	0
tRNA-Ser-AGA-1_antisense	0	0	0	0	0	0	0	0	0	0	0	0	0	0	0	0	0	0	0	0	0	0	0	0
tRNA-Ser-AGA-2_wholecounts	0	0	0	0	0	0	0	0	0	0	0	0	0	0	0	0	0	0	0	0	0	0	0	1.21785
tRNA-Ser-AGA-2_fiveprime	15.5715	82.6603	24.674	37.1789	31.0445	15.2719	171.599	5.15533	12.8246	10.9742	11.3366	13.0764	9.80547	210.804	20.9756	5.01228	18.7683	38.1105	59.6901	22.519	6.78463	22.7152	13.9237	21.9214
tRNA-Ser-AGA-2_threeprime	88.2386	10.7351	57.1988	80.5542	45.7498	128.284	15.6	46.398	59.3138	54.8708	107.32	58.5823	45.7589	27.4962	40.378	26.0638	43.4635	68.1978	10.2635	140.476	42.9693	51.1091	58.8591	42.6249
tRNA-Ser-AGA-2_other	5.19051	4.47296	0	10.3275	19.6071	0	280.799	0.515533	1.60308	1.37177	0.755775	2.61528	0	5.15554	5.24389	1.00246	0.987807	8.02327	4.05137	0	2.26154	19.4701	16.4552	0
tRNA-Ser-AGA-2_antisense	0	0	0	0	0	0	0	0	0	0	0	0	0	0	0	0	0	0	0	0	0	0	0	0
tRNA-Ser-AGA-3_wholecounts	0	0	0	0	0	0	0	0	0	0	0	0	0	0	0	0	0	0	0	0	0	0	0	0
tRNA-Ser-AGA-3_fiveprime	15.5715	82.6603	24.674	37.1789	31.0445	15.2719	171.599	5.15533	12.8246	10.9742	11.3366	13.0764	9.80547	210.231	20.9756	5.01228	18.7683	38.1105	57.5294	22.519	6.78463	22.7152	13.9237	21.9214
tRNA-Ser-AGA-3_threeprime	88.2386	8.58808	57.1988	80.5542	32.6784	128.284	15.6	45.8825	59.3138	53.499	107.32	57.5362	45.7589	26.3505	40.378	25.0614	42.4757	68.1978	10.2635	140.476	42.9693	51.1091	58.8591	42.6249
tRNA-Ser-AGA-3_other	0	0	0	0	0	0	0	0	0	0	0	0	0	0	0	0	0	0	0	0	0	0	0	0
tRNA-Ser-AGA-3_antisense	0	0	0	0	0	0	0	0	0	0	0	0	0	0	0	0	0	0	0	0	0	0	0	0
tRNA-Ser-AGA-4_wholecounts	0	0	0	0	0	0	0	0	0	0	0	0	0	0	0	0	0	0	0	0	0	0	0	0
tRNA-Ser-AGA-4_fiveprime	15.5715	82.3025	24.674	30.9824	29.4106	15.2719	171.599	5.15533	14.4277	10.9742	10.5809	12.5534	9.80547	209.086	20.9756	5.01228	18.7683	38.1105	56.7191	22.519	6.78463	12.1688	11.3921	15.8321
tRNA-Ser-AGA-4_threeprime	88.2386	9.66159	57.1988	80.5542	45.7498	128.284	15.6	46.398	59.3138	54.8708	107.32	58.0593	45.7589	27.4962	40.378	25.0614	43.4635	68.1978	10.2635	140.476	42.9693	51.1091	58.8591	42.6249
tRNA-Ser-AGA-4_other	3.89288	4.11512	0	10.3275	19.6071	0	280.799	0.515533	1.60308	1.37177	0.755775	2.09223	0	4.00986	4.19512	1.00246	0.987807	8.02327	2.70091	0	2.26154	19.4701	16.4552	0
tRNA-Ser-AGA-4_antisense	0	0	0	0	0	0	0	0	0	0	0	0	0	0	0	0	0	0	0	0	0	0	0	0
tRNA-Ser-AGA-5_wholecounts	0	0	0	0	0	0	0	0	0	0	0	0	0	0	0	0	0	0	0	0	0	0	0	0
tRNA-Ser-AGA-5_fiveprime	0	0	0	0	0	0	0	0	0	0	0	0	0	0	0	0	0	0	0.270091	0	0	0	0	0
tRNA-Ser-AGA-5_threeprime	0	0.536755	2.24309	0	0	0	0	0	0	0	0	0	0.544748	0	0	0	0	0	0	0	0	8.11255	0	0
tRNA-Ser-AGA-5_other	0	0.357837	12.337	2.06549	4.90177	4.58158	0	2.57767	8.01538	1.37177	0	4.70751	4.35799	2.29135	4.19512	10.0246	2.96342	10.0291	2.971	6.43401	2.26154	0.811255	25.3157	12.1785
tRNA-Ser-AGA-5_antisense	0	0	0	0	0	0	0	0	0	0	0	0	0	0	0	0	2.96342	0	0	0	0	0	0	0
tRNA-Ser-CGA-1_wholecounts	0	0	0	0	0	0	0	0	0	0	0	0	0	0	0	0	0	0	0	0	0	0	0	0
tRNA-Ser-CGA-1_fiveprime	7.78576	9.30376	47.1049	14.4584	6.53569	4.58158	0	31.4475	11.2215	15.0895	9.0693	12.0303	2.17899	59.5751	8.39023	5.01228	5.92684	2.00582	12.1541	17.1574	6.78463	16.2251	1.26579	7.30713
tRNA-Ser-CGA-1_threeprime	38.9288	14.3135	23.5525	53.7028	44.1159	128.284	233.999	14.9505	36.8707	35.666	46.1023	25.6298	16.8872	22.3407	17.3049	7.01719	21.7318	16.0465	7.83264	48.2551	20.3539	36.5065	18.3539	31.6642
tRNA-Ser-CGA-1_other	3.89288	4.65188	0	14.4584	19.6071	0	280.799	0.515533	1.60308	0	0.755775	1.56917	0	5.72837	4.19512	4.00982	0.987807	6.01745	3.51119	0	2.26154	24.3377	16.4552	0
tRNA-Ser-CGA-1_antisense	0	0	0	0	0	0	0	0	0	0	0	0	0	0	0	0	0	0	0	0	0	0	0	0
tRNA-Ser-CGA-2_wholecounts	0	0	0	0	0	0	0	0	0	0	0	0	0	0	0	0	0	0	0	0	0	0	0	0
tRNA-Ser-CGA-2_fiveprime	7.78576	9.30376	47.1049	14.4584	6.53569	4.58158	0	31.4475	11.2215	15.0895	9.0693	12.0303	2.17899	59.5751	8.39023	5.01228	5.92684	2.00582	12.1541	17.1574	6.78463	16.2251	1.26579	7.30713
tRNA-Ser-CGA-2_threeprime	40.2264	10.914	23.5525	53.7028	35.9463	119.121	405.599	14.9505	36.8707	35.666	46.1023	25.6298	16.8872	23.4863	17.3049	7.01719	20.744	16.0465	7.02237	48.2551	20.3539	36.5065	17.0881	31.6642
tRNA-Ser-CGA-2_other	2.59525	3.22053	0	4.13098	0	0	0	0	8.01538	1.37177	0	0	1.0895	9.73824	3.14634	3.00737	0	0	1.08036	0	0	23.5264	8.22761	0
tRNA-Ser-CGA-2_antisense	0	0	0	0	0	0	0	0	0	0	0	0	0	0	0	0	0	0	0	0	0	0	0	0
tRNA-Ser-CGA-3_wholecounts	0	0	0	0	0	0	0	0	0	0	0	0	0	0	0	0	0	0	0	0	0	0	0	0
tRNA-Ser-CGA-3_fiveprime	7.78576	8.767	47.1049	14.4584	6.53569	3.05439	0	31.4475	11.2215	15.0895	9.0693	12.0303	1.63425	57.8566	8.39023	4.00982	5.92684	0	10.2635	16.085	6.78463	5.67879	1.26579	4.87142
tRNA-Ser-CGA-3_threeprime	40.2264	10.914	23.5525	53.7028	35.9463	119.121	405.599	14.9505	36.8707	35.666	46.8581	25.6298	16.8872	23.4863	17.3049	7.01719	20.744	16.0465	7.02237	48.2551	20.3539	36.5065	17.0881	31.6642
tRNA-Ser-CGA-3_other	2.59525	1.25243	0	0	0	4.58158	0	0	8.01538	0	0	0	1.0895	2.29135	3.14634	0	0	0	0.540182	0	0	18.6589	0	0
tRNA-Ser-CGA-3_antisense	0	0	0	0	0	0	0	0	0	0	0	0	0	0	0	0	0	0	0	0	0	0	0	0
tRNA-Ser-CGA-4_wholecounts	0	0	0	0	0	0	0	0	0	0	0	0	0	0	0	0	0	0	0	0	0	0	0	0
tRNA-Ser-CGA-4_fiveprime	3.89288	36.1415	14.5801	22.7204	19.6071	6.10878	0	3.0932	0	15.0895	3.0231	8.36891	2.17899	67.022	2.09756	0	8.89027	6.01745	21.0671	1.07233	4.52309	13.7913	10.1263	13.3964
tRNA-Ser-CGA-4_threeprime	3.89288	20.7545	13.4586	6.19648	37.5802	29.0167	0	10.3107	4.80923	13.7177	6.80198	4.18445	2.72374	2.86419	5.24389	2.00491	5.92684	22.064	2.16073	7.50634	18.0923	28.3939	6.96183	12.1785
tRNA-Ser-CGA-4_other	2.59525	1.78918	1.12155	4.13098	0	0	0	1.03107	0	0	0	1.04611	0.544748	2.86419	0.524389	1.00246	0	0	1.35046	0	2.26154	6.49004	16.4552	0
tRNA-Ser-CGA-4_antisense	0	0	0	0	0	0	0	0	0	0	0	0	0	0	0	0	0	0	0	0	0	0	0	0
tRNA-Ser-GCT-1_wholecounts	0	0	0	0	0	0	0	0	0	0	0	0	0	0	0	0	0	0	0	0	0	0	0	0
tRNA-Ser-GCT-1_fiveprime	44.1193	196.273	329.734	123.93	50.6516	64.1422	62.3998	62.3795	73.7415	80.9344	118.657	66.4282	63.7356	1360.49	111.171	74.1817	48.4026	116.337	251.995	51.4721	63.3232	64.9004	78.4788	65.7641
tRNA-Ser-GCT-1_threeprime	5.19051	7.87241	0	10.3275	37.5802	25.9623	15.6	1.03107	1.60308	0	3.77888	0.523057	0.544748	0.572837	12.5853	0	0.987807	16.0465	0.540182	60.0507	2.26154	19.4701	3.16447	7.30713
tRNA-Ser-GCT-1_other	10.381	4.29404	2.24309	8.26197	1.63392	3.05439	15.6	1.5466	511.381	4.11531	0	2.61528	0.544748	3.43702	460.938	2.00491	0.987807	2.00582	2.16073	6.43401	0	459.171	4.43025	8.52498
tRNA-Ser-GCT-1_antisense	0	0	0	0	0	0	0	0	0	0	0	0	0	0	0	0	0	0	0	0	0	0	0	8.52498
tRNA-Ser-GCT-2_wholecounts	0	0	0	0	0	0	0	0	0	0	0	0	0	0	0	0	0	0	0	0	0	0	0	0
tRNA-Ser-GCT-2_fiveprime	44.1193	196.273	329.734	123.93	50.6516	64.1422	62.3998	62.3795	73.7415	80.9344	118.657	66.4282	63.7356	1360.49	111.171	74.1817	48.4026	116.337	251.995	51.4721	63.3232	64.9004	78.4788	65.7641
tRNA-Ser-GCT-2_threeprime	0	2.50486	2.24309	6.19648	3.26784	0	15.6	0.515533	0	8.23062	3.0231	1.56917	2.17899	2.29135	0.524389	2.00491	0	0	1.08036	6.43401	6.78463	0	6.96183	2.43571
tRNA-Ser-GCT-2_other	10.381	4.29404	2.24309	8.26197	1.63392	3.05439	15.6	1.5466	511.381	4.11531	0	2.61528	0.544748	3.43702	460.938	2.00491	0.987807	2.00582	2.16073	6.43401	0	459.171	4.43025	8.52498
tRNA-Ser-GCT-2_antisense	0	0	0	0	0	0	0	0	0	0	0	0	0	0	0	0	0	0	0	0	0	0	0	8.52498
tRNA-Ser-GCT-3_wholecounts	0	0	0	0	0	0	0	0	0	0	0	0	0	0	0	0	0	0	0	0	0	0	0	0
tRNA-Ser-GCT-3_fiveprime	44.1193	195.2	329.734	123.93	50.6516	64.1422	62.3998	62.3795	73.7415	80.9344	118.657	66.4282	63.1908	1360.49	111.171	74.1817	48.4026	116.337	252.265	51.4721	63.3232	64.9004	77.8459	65.7641
tRNA-Ser-GCT-3_threeprime	41.5241	100.731	29.1602	107.406	191.169	61.0878	717.598	10.8262	6.4123	48.0119	31.7426	8.36891	19.0662	37.2344	15.7317	18.0442	20.744	182.529	18.6363	39.6764	31.6616	89.2381	96.1998	47.4963
tRNA-Ser-GCT-3_other	11.6786	33.4577	2.24309	8.26197	3.26784	3.05439	0	6.70194	511.381	4.11531	3.0231	8.89196	2.17899	29.2147	461.463	3.00737	0.987807	2.00582	29.71	11.7957	0	486.753	17.0881	19.4857
tRNA-Ser-GCT-3_antisense	0	0	0	0	0	0	0	0	0	0	0	0	0	0	0	0	0	0	0	0	0	0	0	0
tRNA-Ser-GCT-4_wholecounts	0	0	0	0	0	0	0	0	0	0	0	0	0	1.14567	0	0	0	0	0	0	0	0	0	0
tRNA-Ser-GCT-4_fiveprime	44.1193	196.273	329.734	123.93	50.6516	64.1422	62.3998	62.3795	73.7415	80.9344	118.657	66.4282	63.7356	1360.49	111.171	74.1817	48.4026	116.337	251.995	51.4721	63.3232	64.9004	78.4788	65.7641
tRNA-Ser-GCT-4_threeprime	41.5241	86.0598	29.1602	107.406	191.169	61.0878	717.598	10.8262	6.4123	46.6402	31.7426	8.36891	18.5214	34.3702	12.061	18.0442	20.744	182.529	15.1251	39.6764	31.6616	89.2381	96.1998	47.4963
tRNA-Ser-GCT-4_other	10.381	3.22053	2.24309	8.26197	1.63392	3.05439	15.6	1.5466	511.381	4.11531	0	2.61528	0.544748	2.86419	460.938	2.00491	0.987807	2.00582	1.62055	6.43401	0	459.171	4.43025	8.52498
tRNA-Ser-GCT-4_antisense	0	0	0	0	0	0	0	0	0	0	0	0	0	0	0	0	0	0	0	0	0	0	0	0
tRNA-Ser-GCT-5_wholecounts	0	0	0	0	0	0	0	0	0	0	0	0	0	0	0	0	0	0	0	0	0	0	0	0
tRNA-Ser-GCT-5_fiveprime	44.1193	195.2	329.734	123.93	50.6516	64.1422	62.3998	62.3795	73.7415	80.9344	118.657	66.4282	63.1908	1360.49	111.171	74.1817	48.4026	116.337	251.995	51.4721	63.3232	64.9004	77.8459	65.7641
tRNA-Ser-GCT-5_threeprime	40.2264	83.9127	29.1602	107.406	186.267	61.0878	717.598	10.8262	6.4123	46.6402	31.7426	8.36891	18.5214	34.3702	12.061	18.0442	20.744	182.529	14.855	39.6764	31.6616	89.2381	95.5669	47.4963
tRNA-Ser-GCT-5_other	0	0	0	0	0	0	0	0.515533	0	0	0	0	0	0.572837	0	0	0	0	0	1.07233	0	1.62251	0	0
tRNA-Ser-GCT-5_antisense	0	0	0	0	0	0	0	0	0	0	0	0	0	0	0	0	0	0	0	0	0	0	0	0
tRNA-Ser-GCT-6_wholecounts	0	0	0	0	0	0	0	0	0	0	0	0	0	0	0	0	0	0	0	0	0	0	0	0
tRNA-Ser-GCT-6_fiveprime	0	0	0	0	0	0	0	0	0	0	0	0	0	0	0	0	0	0	0	0	4.52309	10.5463	0	0
tRNA-Ser-GCT-6_threeprime	41.5241	86.0598	29.1602	107.406	191.169	61.0878	717.598	10.8262	6.4123	46.6402	31.7426	8.36891	18.5214	34.3702	12.061	18.0442	20.744	182.529	15.1251	39.6764	31.6616	89.2381	96.1998	47.4963
tRNA-Ser-GCT-6_other	10.381	3.22053	2.24309	8.26197	1.63392	3.05439	15.6	1.5466	511.381	4.11531	0	2.61528	0.544748	2.86419	460.938	2.00491	0.987807	2.00582	1.62055	6.43401	0	459.171	4.43025	8.52498
tRNA-Ser-GCT-6_antisense	0	0	0	0	0	0	0	0	0	0	0	0	0	0	0	0	0	0	0	0	0	0	0	0
tRNA-Ser-TGA-1_wholecounts	0	0	0	0	0	0	0	0	0	0	0	0	0	0	0	0	0	0	0	0	0	0	0	0
tRNA-Ser-TGA-1_fiveprime	9.08339	26.301	53.8342	14.4584	13.0714	0	15.6	15.9815	4.80923	4.11531	15.1155	16.2148	3.26849	111.13	14.6829	7.01719	5.92684	10.0291	23.768	24.6637	15.8308	12.9801	6.96183	21.9214
tRNA-Ser-TGA-1_threeprime	79.1553	93.9322	65.0497	167.305	243.454	128.284	15.6	24.2301	9.61846	35.666	52.1485	26.6759	16.3425	25.2048	36.1829	6.01473	13.8293	70.2036	18.6363	102.944	54.277	270.959	104.427	34.0999
tRNA-Ser-TGA-1_other	0	1.43135	0	0	4.90177	0	109.2	0	0	0	0	0.523057	0	4.00986	2.62195	2.00491	0.987807	2.00582	1.62055	0	0	5.67879	13.2908	0
tRNA-Ser-TGA-1_antisense	0	0	0	0	0	0	0	0	0	0	0	0	0	0	0	0	0	0	0	0	0	0	0	0
tRNA-Ser-TGA-2_wholecounts	0	0	0	0	0	0	0	0	0	0	0	0	0	0	0	0	0	0	0	0	0	0	0	0
tRNA-Ser-TGA-2_fiveprime	15.5715	82.6603	24.674	37.1789	31.0445	15.2719	171.599	5.15533	12.8246	10.9742	11.3366	13.0764	9.80547	210.231	20.9756	5.01228	18.7683	38.1105	57.5294	22.519	6.78463	22.7152	13.9237	21.9214
tRNA-Ser-TGA-2_threeprime	88.2386	11.4508	57.1988	80.5542	45.7498	131.339	15.6	47.4291	59.3138	54.8708	107.32	58.0593	45.7589	28.6419	40.378	25.0614	43.4635	68.1978	11.3438	140.476	42.9693	51.1091	58.8591	42.6249
tRNA-Ser-TGA-2_other	3.89288	4.65188	0	10.3275	14.7053	6.10878	187.199	0.515533	1.60308	0	0.755775	2.09223	0.544748	8.59256	5.24389	2.00491	0.987807	8.02327	4.86164	3.217	2.26154	18.6589	11.3921	0
tRNA-Ser-TGA-2_antisense	0	0	0	0	0	0	0	0	0	0	0	0	0	0	0	0	0	0	0	0	0	0	0	0
tRNA-Ser-TGA-3_wholecounts	0	0	0	0	0	0	0	0	0	0	0	0	0	0	0	0	0	0	0	0	0	0	0	1.21785
tRNA-Ser-TGA-3_fiveprime	15.5715	82.6603	24.674	37.1789	31.0445	15.2719	171.599	5.15533	12.8246	10.9742	11.3366	13.0764	9.80547	210.804	20.9756	5.01228	18.7683	38.1105	59.6901	22.519	6.78463	22.7152	13.9237	21.9214
tRNA-Ser-TGA-3_threeprime	88.2386	10.7351	57.1988	80.5542	45.7498	128.284	15.6	46.398	59.3138	54.8708	107.32	58.0593	45.7589	27.4962	40.378	26.0638	43.4635	68.1978	10.2635	140.476	42.9693	51.1091	58.8591	42.6249
tRNA-Ser-TGA-3_other	5.19051	4.47296	0	10.3275	19.6071	0	280.799	0.515533	1.60308	1.37177	0.755775	2.61528	0	5.15554	5.24389	1.00246	0.987807	8.02327	4.05137	0	2.26154	19.4701	16.4552	0
tRNA-Ser-TGA-3_antisense	0	0	0	0	0	0	0	0	0	0	0	0	0	0	0	0	0	0	0	0	0	0	0	0
tRNA-Ser-TGA-4_wholecounts	0	0	0	0	0	0	0	0	0	0	0	0	0	0	0	0	0	0	0	0	0	0	0	0
tRNA-Ser-TGA-4_fiveprime	15.5715	82.6603	24.674	37.1789	31.0445	15.2719	171.599	5.15533	12.8246	10.9742	11.3366	13.0764	9.80547	210.231	20.9756	5.01228	18.7683	38.1105	57.5294	22.519	6.78463	22.7152	13.9237	21.9214
tRNA-Ser-TGA-4_threeprime	0	0.357837	0	0	0	1.52719	0	0.515533	1.60308	0	0	0	0.544748	0.572837	0	0	0	0	0	0	0	0	0	0
tRNA-Ser-TGA-4_other	3.89288	4.65188	0	10.3275	14.7053	6.10878	187.199	0.515533	1.60308	0	0.755775	2.09223	0.544748	8.59256	5.24389	2.00491	0.987807	8.02327	4.86164	3.217	2.26154	18.6589	11.3921	0
tRNA-Ser-TGA-4_antisense	0	0	0	0	0	0	0	0	0	0	0	0	0	0	0	0	0	0	0	0	0	0	0	0
tRNA-Sup-TTA-1_wholecounts	0	0	0	0	0	0	0	0	0	0	0	0	0	0	0	0	0	0	0	0	0	0	0	0
tRNA-Sup-TTA-1_fiveprime	6.48814	10.7351	8.97237	258.186	58.8212	0	2402.39	1.5466	3.20615	65.8449	9.82508	1.04611	28.3269	50.4097	10.4878	13.0319	33.5854	613.78	9.1831	4.28934	31.6616	9.73506	8.86051	4.87142
tRNA-Sup-TTA-1_threeprime	0	0.178918	0	0	0	0	0	0	0	0	0	0	0	0	0	0	0	0	0	0	0	0	0	0
tRNA-Sup-TTA-1_other	0	1.61027	0	0	0	0	0	2.06213	6.4123	1.37177	0.755775	1.56917	0	2.29135	2.09756	0	3.95123	0	0.810274	0	0	14.6026	0	0
tRNA-Sup-TTA-1_antisense	0	0	0	0	0	0	0	0	0	0	0	0	0	0	0	0	0	0	0	0	0	0	0	0
tRNA-Thr-AGT-1_wholecounts	0	0	0	0	0	0	0	0	0	0	0	0	0	0	0	0	0	0	0	0	0	0	0	0
tRNA-Thr-AGT-1_fiveprime	0	0	0	0	0	0	0	0	0	0	0	0	0	0	0	0	0	0	0.270091	0	0	0	0	0
tRNA-Thr-AGT-1_threeprime	38.9288	106.993	104.304	109.471	49.0177	61.0878	233.999	32.9941	30.4584	69.9602	89.1815	32.9526	55.5643	119.15	117.463	37.0908	50.3782	104.302	48.8865	27.8807	67.8463	138.725	89.8709	84.032
tRNA-Thr-AGT-1_other	20.762	18.2497	4.48618	18.5894	21.241	18.3263	0	4.6398	12.8246	6.85885	7.55775	7.32279	10.3502	46.3998	6.81706	14.0344	22.7196	6.01745	15.9354	23.5914	9.04617	24.3377	31.6447	13.3964
tRNA-Thr-AGT-1_antisense	0	0	0	0	0	0	0	0	0	0	0	0	0	0	0	0	0	0	0	0	0	0	0	0
tRNA-Thr-AGT-2_wholecounts	0	0	0	0	0	0	0	0	0	0	0	0	0	0	0	0	0	0	0	0	0	0	0	0
tRNA-Thr-AGT-2_fiveprime	0	0	0	0	0	0	0	0	0	0	0	0	0	0	0	0	0	0	0	0	0	0	0	0
tRNA-Thr-AGT-2_threeprime	15.5715	46.1609	10.0939	26.8514	29.4106	13.7448	202.799	2.06213	1.60308	2.74354	6.80198	5.75362	4.90274	13.7481	8.39023	7.01719	1.97561	16.0465	15.9354	11.7957	6.78463	27.5827	14.5565	10.9607
tRNA-Thr-AGT-2_other	20.762	18.2497	4.48618	18.5894	21.241	18.3263	0	4.6398	12.8246	6.85885	7.55775	7.32279	10.3502	45.827	6.81706	14.0344	22.7196	6.01745	15.9354	23.5914	9.04617	24.3377	31.6447	14.6143
tRNA-Thr-AGT-2_antisense	0	0	0	0	0	0	0	0	0	0	0	0	0	0	0	0	0	0	0	0	0	0	0	0
tRNA-Thr-AGT-3_wholecounts	0	0	0	0	0	0	0	0	0	0	0	0	0	0	0	0	0	0	0	0	0	0	0	0
tRNA-Thr-AGT-3_fiveprime	0	0	0	0	0	0	0	0	0	0	0	0	0	0	0	0	0	0	0	0	0	0.811255	0	0
tRNA-Thr-AGT-3_threeprime	0	1.43135	0	0	0	0	0	0	0	0	0.755775	0	0	0.572837	0	0	0	0	0.540182	0	0	1.62251	0	0
tRNA-Thr-AGT-3_other	19.4644	15.9237	4.48618	10.3275	16.3392	18.3263	0	4.12427	11.2215	6.85885	6.0462	5.75362	7.08173	41.8171	5.24389	14.0344	20.744	6.01745	15.1251	18.2297	4.52309	24.3377	23.4171	8.52498
tRNA-Thr-AGT-3_antisense	0	0	0	0	0	0	0	0	0	0	0	0	0	0	0	0	0	0	0	0	0	0	0	0
tRNA-Thr-AGT-4_wholecounts	0	0	0	0	0	0	0	0	0	0	0	0	0	0	0	0	0	0	0	0	0	0	0	0
tRNA-Thr-AGT-4_fiveprime	0	0	0	0	0	0	0	0	0	0	0	0	0	0	0	0	0	0	0	0	0	0	0	0
tRNA-Thr-AGT-4_threeprime	0	1.78918	0	16.5239	8.16961	0	0	0	0	0	0	0.523057	0	1.71851	0	0	0	0	1.08036	0	0	2.43377	0	0
tRNA-Thr-AGT-4_other	20.762	18.2497	4.48618	18.5894	21.241	18.3263	0	4.6398	12.8246	6.85885	7.55775	7.32279	10.3502	45.827	6.81706	14.0344	22.7196	6.01745	15.9354	23.5914	9.04617	24.3377	31.6447	14.6143
tRNA-Thr-AGT-4_antisense	0	0	0	0	0	0	0	0	0	0	0	0	0	0	0	0	0	0	0	0	0	0	0	0
tRNA-Thr-AGT-5_wholecounts	0	0	0	0	0	0	0	0	0	0	0	0	0	0	0	0	0	0	0	0	0	0	0	0
tRNA-Thr-AGT-5_fiveprime	0	0	0	0	0	0	0	0	0	0	0	0	0	0	0	0	0	0	0	0	0	0	0	0
tRNA-Thr-AGT-5_threeprime	38.9288	106.993	104.304	109.471	49.0177	61.0878	233.999	32.9941	30.4584	69.9602	89.1815	32.9526	55.5643	119.15	117.463	37.0908	50.3782	104.302	48.8865	27.8807	67.8463	138.725	89.8709	84.032
tRNA-Thr-AGT-5_other	20.762	18.2497	4.48618	18.5894	21.241	18.3263	0	4.6398	12.8246	6.85885	7.55775	7.32279	10.3502	45.827	6.81706	14.0344	22.7196	6.01745	15.9354	23.5914	9.04617	24.3377	31.6447	14.6143
tRNA-Thr-AGT-5_antisense	0	0	0	0	0	0	0	0	0	0	0	0	0	0	0	0	0	0	0	0	0	0	0	0
tRNA-Thr-AGT-6_wholecounts	0	0	0	0	0	0	0	0	0	0	0	0	0	0	0	0	0	0	0	0	0	0	0	0
tRNA-Thr-AGT-6_fiveprime	0	0	0	0	0	0	0	0	0	0	0	0	0	0	0	0	0	0	0	0	0	0	0	0
tRNA-Thr-AGT-6_threeprime	15.5715	46.1609	10.0939	26.8514	29.4106	13.7448	202.799	2.06213	1.60308	2.74354	6.80198	5.75362	4.90274	13.7481	8.39023	7.01719	1.97561	16.0465	15.9354	11.7957	6.78463	27.5827	14.5565	10.9607
tRNA-Thr-AGT-6_other	20.762	18.2497	4.48618	18.5894	21.241	18.3263	0	4.6398	12.8246	6.85885	7.55775	7.32279	10.3502	45.827	6.81706	14.0344	22.7196	6.01745	15.9354	23.5914	9.04617	24.3377	31.6447	13.3964
tRNA-Thr-AGT-6_antisense	0	0	0	0	0	0	0	0	0	0	0	0	0	0	0	0	0	0	0	0	0	0	0	0
tRNA-Thr-AGT-7_wholecounts	0	0	0	0	0	0	0	0	0	0	0	0	0	0	0	0	0	0	0	0	0	0	0	0
tRNA-Thr-AGT-7_fiveprime	0	0	0	0	0	0	0	0	0	0	0	0	0	0	0	0	0	0	0	0	0	0	0	0
tRNA-Thr-AGT-7_threeprime	0	0	0	0	0	0	0	0	0	0	0	0	0	0	0	0	0	0	0	0	0	0	0	0
tRNA-Thr-AGT-7_other	6.48814	0	0	10.3275	0	0	0	0	0	0	0	0	3.26849	0	0.524389	0	0	0	0	0	0	0	0	0
tRNA-Thr-AGT-7_antisense	0	0	0	0	0	0	0	0	0	0	0	0	0	0	0	0	0	0	0	0	0	0	0	0
tRNA-Thr-CGT-1_wholecounts	0	0	0	0	0	0	0	0	0	0	0	0	0	0	0	0	0	0	0	0	0	0	0	0
tRNA-Thr-CGT-1_fiveprime	0	0	0	0	0	0	0	0	0	0	0	0	0	0	0	0	0	0	0	0	0	0	0	0
tRNA-Thr-CGT-1_threeprime	0	0.536755	0	4.13098	0	0	0	1.03107	4.80923	0	0.755775	0.523057	0	1.14567	1.04878	0	0	0	0	1.07233	4.52309	0	10.1263	0
tRNA-Thr-CGT-1_other	19.4644	15.9237	4.48618	10.3275	16.3392	18.3263	0	4.12427	11.2215	6.85885	6.0462	5.75362	7.08173	41.8171	5.24389	14.0344	20.744	6.01745	15.1251	18.2297	4.52309	24.3377	23.4171	8.52498
tRNA-Thr-CGT-1_antisense	0	0	0	0	0	0	0	0	0	0	0	0	0	0	0	0	0	0	0	0	0	0	0	0
tRNA-Thr-CGT-2_wholecounts	0	0	0	0	0	0	0	0	0	0	0	0	0	0	0	0	0	0	0	0	0	0	0	0
tRNA-Thr-CGT-2_fiveprime	0	13.24	6.72928	2.06549	3.26784	0	0	0	0	0	0	0	3.26849	4.5827	0	2.00491	0.987807	0	4.59155	3.217	2.26154	0	1.26579	1.21785
tRNA-Thr-CGT-2_threeprime	9.08339	274.461	12.337	51.6373	406.847	58.0334	93.5997	7.733	14.4277	8.23062	12.8482	13.0764	11.9845	16.6123	5.76828	9.0221	13.8293	82.2385	23.2278	11.7957	29.4001	150.894	41.771	14.6143
tRNA-Thr-CGT-2_other	0	6.26214	1.12155	0	11.4375	3.05439	0	2.06213	3.20615	0	5.29043	0.523057	0	1.71851	3.14634	1.00246	4.93904	0	0.270091	0	2.26154	11.3576	3.79736	0
tRNA-Thr-CGT-2_antisense	0	0	0	0	0	0	0	0	0	0	0	0	0	0	0	0	0	0	0	0	0	0	0	0
tRNA-Thr-CGT-3_wholecounts	0	0	0	0	0	0	0	0	0	0	0	0	0	0	0	0	0	0	0	0	0	0	0	0
tRNA-Thr-CGT-3_fiveprime	0	0	0	0	0	0	0	0	0	0	0	0	0	0	0	0	0	0	0	0	0	0	0	0
tRNA-Thr-CGT-3_threeprime	15.5715	46.1609	10.0939	26.8514	29.4106	13.7448	202.799	2.06213	1.60308	2.74354	7.55775	5.75362	4.90274	13.7481	8.39023	7.01719	1.97561	16.0465	16.2055	11.7957	6.78463	27.5827	14.5565	10.9607
tRNA-Thr-CGT-3_other	20.762	18.2497	4.48618	18.5894	21.241	18.3263	0	4.6398	12.8246	6.85885	7.55775	7.32279	10.3502	45.827	6.81706	14.0344	22.7196	6.01745	15.9354	23.5914	9.04617	24.3377	31.6447	13.3964
tRNA-Thr-CGT-3_antisense	0	0	0	0	0	0	0	0	0	0	0	0	0	0	0	0	0	0	0	0	0	0	0	0
tRNA-Thr-CGT-4_wholecounts	0	0	0	0	0	0	0	0	0	0	0	0	0	0	0	0	0	0	0	0	0	0	0	0
tRNA-Thr-CGT-4_fiveprime	0	13.24	6.72928	2.06549	3.26784	0	0	0	0	0	0	0	3.26849	4.5827	0	2.00491	0.987807	0	4.59155	3.217	2.26154	0	1.26579	1.21785
tRNA-Thr-CGT-4_threeprime	10.381	256.032	10.0939	51.6373	410.114	58.0334	109.2	5.67087	8.01538	12.3459	6.80198	14.6456	9.26072	16.6123	13.6341	4.00982	12.8415	86.2501	15.1251	11.7957	33.9232	154.139	41.1381	10.9607
tRNA-Thr-CGT-4_other	0	13.5978	2.24309	6.19648	9.80353	0	233.999	3.60873	4.80923	2.74354	3.0231	8.36891	5.99223	7.44689	1.57317	3.00737	2.96342	8.02327	2.70091	0	0	0	0.632893	1.21785
tRNA-Thr-CGT-4_antisense	0	0	0	0	0	0	0	0	0	0	0	0	0	0	0	0	0	0	0	0	0	0	0	0
tRNA-Thr-CGT-5_wholecounts	0	0	0	0	0	0	0	0	0	0	0	0	0	0	0	0	0	0	0	0	0	0	0	0
tRNA-Thr-CGT-5_fiveprime	0	0	0	0	0	0	0	0	0	0	0	0	0	0	0	0	0	0	0	0	0	0	0	0
tRNA-Thr-CGT-5_threeprime	0	0	0	0	0	0	0	0	0	0	0	0	0	0	0	0	0	0	0	0	0	0	0	0
tRNA-Thr-CGT-5_other	0	1.61027	0	0	0	0	0	0	8.01538	0	0.755775	0	0	0.572837	1.04878	2.00491	0	0	0	1.07233	0	0	1.89868	0
tRNA-Thr-CGT-5_antisense	0	0	0	0	0	0	0	0	0	0	0	0	0	0	0	0	0	0	0	0	0	0	0	0
tRNA-Thr-CGT-6_wholecounts	0	0	0	0	0	0	0	0	0	0	0	0	0	0	0	0	0	0	0	0	0	0	0	0
tRNA-Thr-CGT-6_fiveprime	0	0	0	0	0	0	0	0	0	0	0	0	0	0.572837	0	0	0	0	0.270091	0	0	0	0	0
tRNA-Thr-CGT-6_threeprime	0	0	0	0	0	0	0	0	0	0	0	0	0	0	0	0	0	0	0	0	0	0	0	0
tRNA-Thr-CGT-6_other	28.5478	157.806	22.4309	20.6549	8.16961	21.3807	389.999	47.9446	28.8554	10.9742	25.6964	34.5217	10.3502	68.1677	13.6341	22.054	25.683	30.0872	48.0762	20.3744	11.3077	41.374	31.6447	36.5356
tRNA-Thr-CGT-6_antisense	0	0	0	0	0	0	0	0	0	0	0	0	0	0	0	0	0	0	0	0	0	0	0	0
tRNA-Thr-TGT-1_wholecounts	0	0	0	0	0	0	0	0	0	0	0	0	0	0	0	0	0	0	0	0	0	0	0	0
tRNA-Thr-TGT-1_fiveprime	0	0	0	0	0	0	0	0	0	0	0	0	0	0	0	0	0	2.00582	0	0	0	0	0	0
tRNA-Thr-TGT-1_threeprime	0	0.178918	1.12155	0	0	0	0	0	0	0	3.77888	6.79974	1.0895	1.14567	1.04878	1.00246	0.987807	0	0.270091	2.14467	0	0.811255	3.16447	0
tRNA-Thr-TGT-1_other	27.2502	18.2497	4.48618	28.9169	21.241	18.3263	0	4.6398	12.8246	6.85885	7.55775	7.32279	11.4397	44.6813	6.81706	14.0344	22.7196	6.01745	15.9354	21.4467	9.04617	24.3377	31.6447	13.3964
tRNA-Thr-TGT-1_antisense	0	0	0	0	0	0	0	0	0	0	0	0	0	0	0	0	0	0	0	0	0	0	0	0
tRNA-Thr-TGT-2_wholecounts	0	0	0	0	0	0	0	0	0	0	0	0	0	0	0	0	0	0	0	0	0	0	0	0
tRNA-Thr-TGT-2_fiveprime	0	3.04161	0	6.19648	0	0	0	0	0	1.37177	1.51155	0	0	10.3111	1.04878	0	0	0	0.540182	1.07233	2.26154	8.11255	2.53157	0
tRNA-Thr-TGT-2_threeprime	1.29763	2.14702	0	4.13098	21.241	1.52719	0	0	0	1.37177	0	0	0	1.14567	1.04878	2.00491	0	0	0	0	4.52309	0	3.16447	1.21785
tRNA-Thr-TGT-2_other	11.6786	18.4286	20.1878	28.9169	8.16961	15.2719	140.4	8.76407	6.4123	20.5765	26.4521	18.307	33.7744	67.022	28.317	15.0368	34.5733	38.1105	25.1185	22.519	24.877	38.9403	20.8855	13.3964
tRNA-Thr-TGT-2_antisense	0	0	0	0	0	0	0	0	0	0	0	0	0	0	0	0	0	0	0	0	0	0	0	0
tRNA-Thr-TGT-3_wholecounts	0	0	0	0	0	0	0	0	0	0	0	0	0	0	0	0	0	0	0	0	0	0	0	0
tRNA-Thr-TGT-3_fiveprime	1.29763	3.57837	2.24309	0	0	3.05439	0	0.515533	0	1.37177	0.755775	0	0	3.43702	0	0	0.987807	0	0.270091	0	2.26154	0	0	3.65356
tRNA-Thr-TGT-3_threeprime	9.08339	33.9945	5.60773	2.06549	14.7053	9.16317	0	1.03107	11.2215	6.85885	9.0693	4.18445	8.17123	14.8938	6.81706	5.01228	8.89027	10.0291	4.59155	7.50634	6.78463	29.2052	31.0118	9.74284
tRNA-Thr-TGT-3_other	11.6786	23.7961	20.1878	22.7204	3.26784	16.7991	0	9.79514	6.4123	20.5765	27.2079	17.7839	34.3192	68.7405	27.7926	17.0417	33.5854	38.1105	28.8998	24.6637	27.1385	37.3177	27.8473	13.3964
tRNA-Thr-TGT-3_antisense	0	0	0	0	0	0	0	0	0	0	0	0	0	0	0	0	0	0	0	0	0	0	0	0
tRNA-Thr-TGT-4_wholecounts	0	0	0	0	0	0	0	0	0	0	0	0	0	0	0	0	0	0	0	0	0	0	0	0
tRNA-Thr-TGT-4_fiveprime	14.2739	68.1679	71.7789	16.5239	1.63392	16.7991	0	7.21747	11.2215	10.9742	12.8482	8.89196	8.71598	22.9135	13.1097	6.01473	7.90246	38.1105	22.6877	31.0977	38.4462	80.3143	41.1381	41.4071
tRNA-Thr-TGT-4_threeprime	14.2739	96.6159	5.60773	47.5063	80.0622	64.1422	0	8.24854	14.4277	26.0636	17.3828	17.2609	14.7082	25.2048	16.7805	5.01228	29.6342	76.221	11.884	25.736	13.5693	62.4667	77.213	41.4071
tRNA-Thr-TGT-4_other	11.6786	25.0486	22.4309	22.7204	29.4106	16.7991	0	11.3417	6.4123	23.3201	27.2079	17.7839	34.8639	74.4689	28.317	19.0466	35.5611	42.1221	31.6007	25.736	27.1385	38.129	29.746	20.7035
tRNA-Thr-TGT-4_antisense	0	0	0	0	0	0	0	0	0	0	0	0	0	0	0	0	0	0	0	0	0	0	0	0
tRNA-Thr-TGT-5_wholecounts	0	0	0	0	0	0	0	0	0	0	0	0	0	0	0	0	0	0	0	0	0	0	0	0
tRNA-Thr-TGT-5_fiveprime	2.59525	27.5534	3.36464	2.06549	0	6.10878	15.6	0.515533	9.61846	2.74354	1.51155	1.04611	2.17899	2.86419	4.19512	1.00246	0	2.00582	18.9064	3.217	4.52309	9.73506	8.22761	1.21785
tRNA-Thr-TGT-5_threeprime	14.2739	96.6159	5.60773	47.5063	80.0622	64.1422	0	8.24854	14.4277	26.0636	17.3828	17.2609	14.7082	25.2048	16.7805	5.01228	29.6342	76.221	11.884	25.736	13.5693	62.4667	77.213	41.4071
tRNA-Thr-TGT-5_other	11.6786	25.0486	22.4309	22.7204	29.4106	16.7991	0	11.3417	6.4123	23.3201	27.2079	17.7839	34.8639	74.4689	28.317	19.0466	35.5611	42.1221	31.6007	25.736	27.1385	38.129	29.746	20.7035
tRNA-Thr-TGT-5_antisense	0	0	0	0	0	0	0	0	0	0	0	0	0	0	0	0	0	0	0	0	0	0	0	0
tRNA-Thr-TGT-6_wholecounts	0	0	0	0	0	0	0	0	0	0	0	0	0	0	0	0	0	0	0	0	0	0	0	0
tRNA-Thr-TGT-6_fiveprime	14.2739	46.1609	71.7789	16.5239	1.63392	16.7991	0	6.70194	11.2215	9.60239	12.0924	8.36891	8.71598	22.3407	13.1097	6.01473	7.90246	32.0931	19.4466	25.736	38.4462	79.503	40.5052	41.4071
tRNA-Thr-TGT-6_threeprime	11.6786	80.8711	4.48618	47.5063	80.0622	64.1422	0	8.24854	14.4277	26.0636	16.6271	16.7378	14.7082	23.4863	16.7805	4.00982	29.6342	72.2094	5.94201	25.736	13.5693	59.2216	69.6183	37.7535
tRNA-Thr-TGT-6_other	0	0.178918	2.24309	0	26.1428	0	0	1.5466	0	2.74354	0	0	0.544748	5.72837	0.524389	2.00491	0	2.00582	1.62055	1.07233	0	0.811255	1.89868	7.30713
tRNA-Thr-TGT-6_antisense	0	0	0	0	0	0	0	0	0	0	0	0	0	0	0	0	0	0	0	0	0	0	0	0
tRNA-Trp-CCA-1_wholecounts	0	0	0	0	0	0	0	0	0	0	0	0	0	0	0	0	0	0	0	0	0	0	0	0
tRNA-Trp-CCA-1_fiveprime	0	1.25243	1.12155	2.06549	0	0	0	1.03107	0	4.11531	0	0	0.544748	0	0	0	0	0	0	0	0	0	12.6579	0
tRNA-Trp-CCA-1_threeprime	45.4169	82.6603	50.4696	107.406	88.2318	88.5773	218.399	14.9505	30.4584	156.382	55.1716	47.0751	101.323	37.2344	20.9756	49.1203	26.6708	371.076	16.4756	51.4721	52.0155	125.745	95.5669	54.8035
tRNA-Trp-CCA-1_other	7.78576	0.894592	3.36464	6.19648	52.2855	0	467.999	13.4039	6.4123	8.23062	5.29043	6.27668	9.26072	13.1753	0.524389	3.00737	3.95123	18.0523	4.05137	1.07233	18.0923	4.05628	6.96183	1.21785
tRNA-Trp-CCA-1_antisense	0	0	0	0	0	0	0	0	0	0	0	0	0	0	0	0	0	0	0	0	0	0	0	0
tRNA-Trp-CCA-2_wholecounts	0	0	0	0	0	0	0	0	0	0	0	0	0	0	0	0	0	0	0	0	0	0	0	0
tRNA-Trp-CCA-2_fiveprime	1.29763	8.23025	5.60773	0	13.0714	0	0	1.5466	0	0	2.26733	1.04611	1.63425	12.0296	2.09756	1.00246	11.8537	8.02327	4.32146	0	0	0	6.96183	0
tRNA-Trp-CCA-2_threeprime	44.1193	143.85	28.0386	103.275	161.758	85.5229	1185.6	17.0126	14.4277	65.8449	50.6369	20.3992	22.8794	84.2071	25.6951	26.0638	53.3416	154.448	16.7457	36.4594	33.9232	88.4268	106.326	30.4464
tRNA-Trp-CCA-2_other	7.78576	3.22053	3.36464	4.13098	52.2855	0	467.999	13.4039	6.4123	8.23062	4.53465	6.27668	9.26072	13.7481	0.524389	3.00737	3.95123	18.0523	4.59155	1.07233	18.0923	5.67879	6.96183	1.21785
tRNA-Trp-CCA-2_antisense	0	0	0	0	0	0	0	0	0	0	0	0	0	0	0	0	0	0	0	0	0	0	0	0
tRNA-Trp-CCA-3_wholecounts	0	0	0	0	0	0	0	0	0	0	0	0	0	0	0	0	0	0	0	0	0	0	0	0
tRNA-Trp-CCA-3_fiveprime	0	0.357837	1.12155	2.06549	1.63392	0	0	1.03107	0	0	0	0	0.544748	2.29135	0	0	0.987807	0	0.270091	0	0	0	0	0
tRNA-Trp-CCA-3_threeprime	45.4169	82.6603	50.4696	107.406	88.2318	88.5773	218.399	14.9505	30.4584	156.382	55.1716	47.0751	101.323	37.2344	20.9756	49.1203	26.6708	371.076	16.4756	51.4721	52.0155	125.745	95.5669	54.8035
tRNA-Trp-CCA-3_other	7.78576	0.894592	3.36464	6.19648	52.2855	0	467.999	13.4039	6.4123	8.23062	5.29043	6.27668	9.26072	13.1753	0.524389	3.00737	3.95123	18.0523	4.05137	1.07233	18.0923	4.05628	6.96183	1.21785
tRNA-Trp-CCA-3_antisense	0	0	0	0	0	0	0	0	0	0	0	0	0	0	0	0	0	0	0	0	0	0	0	0
tRNA-Trp-CCA-4_wholecounts	0	0	0	0	0	0	0	0	0	0	0	0	0	0	0	0	0	0	0	0	0	0	0	0
tRNA-Trp-CCA-4_fiveprime	0	0.357837	1.12155	2.06549	1.63392	0	0	1.03107	0	0	0	0	0.544748	3.43702	0	0	0.987807	0	0.270091	0	0	0	0	0
tRNA-Trp-CCA-4_threeprime	58.3932	133.652	50.4696	113.602	86.5979	100.795	233.999	17.5281	32.0615	176.958	61.2178	50.7365	104.592	79.6244	19.4024	56.1375	66.1831	379.099	24.5783	61.1231	76.8925	194.701	151.262	80.3784
tRNA-Trp-CCA-4_other	0	11.0929	2.24309	0	26.1428	0	389.999	0	1.60308	1.37177	2.26733	0	4.90274	4.5827	1.57317	5.01228	5.92684	12.0349	4.05137	3.217	2.26154	2.43377	3.16447	3.65356
tRNA-Trp-CCA-4_antisense	0	0	0	0	0	0	0	0	0	0	0	0	0	0	0	0	0	0	0	0	0	0	0	0
tRNA-Trp-CCA-5_wholecounts	0	0	0	0	0	0	0	0	0	0	0	0	0	0	0	0	0	0	0	0	0	0	0	0
tRNA-Trp-CCA-5_fiveprime	0	0.357837	0	0	1.63392	0	0	0	0	0	0	0	0	2.29135	0	0	0.987807	0	0	0	0	0	0	0
tRNA-Trp-CCA-5_threeprime	45.4169	82.6603	50.4696	107.406	88.2318	88.5773	218.399	14.9505	30.4584	156.382	55.1716	47.0751	101.323	37.2344	20.9756	49.1203	26.6708	371.076	16.4756	51.4721	52.0155	125.745	95.5669	54.8035
tRNA-Trp-CCA-5_other	7.78576	0.894592	3.36464	6.19648	52.2855	0	467.999	13.4039	4.80923	8.23062	4.53465	6.27668	9.26072	13.1753	0.524389	3.00737	2.96342	18.0523	4.05137	1.07233	18.0923	4.05628	6.96183	1.21785
tRNA-Trp-CCA-5_antisense	0	0	0	0	0	0	0	0	0	0	0	0	0	0	0	0	0	0	0	0	0	0	0	0
tRNA-Tyr-ATA-1_wholecounts	0	0	0	0	0	0	0	0	0	0	0	0	0	0	0	0	0	0	0	0	0	0	0	0
tRNA-Tyr-ATA-1_fiveprime	0	0	0	0	0	0	0	0	0	0	0	0	0	0	0	0	0	0	0	0	0	0	0	0
tRNA-Tyr-ATA-1_threeprime	0	0	0	0	0	0	0	0	0	0	0	0	0	0	0	0	0	2.00582	0	0	0	0	0	0
tRNA-Tyr-ATA-1_other	1.29763	0	0	0	0	0	156	0	0	0	0	0.523057	0	0	0.524389	0	0	4.01163	0	0	0	0	0	0
tRNA-Tyr-ATA-1_antisense	0	0	0	0	0	0	0	0	0	0	0	0	0	0	0	0	0	0	0	0	0	0	0	0
tRNA-Tyr-GTA-1_wholecounts	0	0	0	0	0	0	0	0	0	0	0	0	0	0	0	0	0	0	0	0	0	0	0	0
tRNA-Tyr-GTA-1_fiveprime	2.59525	21.1124	0	8.26197	0	0	608.398	1.03107	1.60308	2.74354	0.755775	1.56917	3.26849	39.5258	16.7805	1.00246	2.96342	8.02327	10.2635	9.65101	0	8.11255	0	4.87142
tRNA-Tyr-GTA-1_threeprime	7.78576	6.61998	6.72928	10.3275	6.53569	16.7991	0	1.03107	3.20615	4.11531	13.604	4.18445	1.63425	4.00986	4.19512	1.00246	7.90246	16.0465	1.62055	10.7233	2.26154	13.7913	3.16447	9.74284
tRNA-Tyr-GTA-1_other	2.59525	2.14702	2.24309	22.7204	21.241	3.05439	202.799	1.03107	6.4123	0	4.53465	1.04611	2.17899	19.4765	22.0244	3.00737	1.97561	16.0465	1.89064	13.9404	0	213.36	8.22761	6.08927
tRNA-Tyr-GTA-1_antisense	0	0	0	0	0	0	0	0	0	0	0	0	0	0	0	0	0	4.01163	0	1.07233	0	0.811255	0	0
tRNA-Tyr-GTA-10_wholecounts	0	0	0	0	0	0	0	0	0	0	0	0	0	0	0	0	0	0	0	0	0	0	0	0
tRNA-Tyr-GTA-10_fiveprime	0	0	0	6.19648	0	0	0	0	0	0	0	0	0	0.572837	0	0	0	0	0.540182	0	0	0	0	0
tRNA-Tyr-GTA-10_threeprime	0	0	0	0	0	0	0	0	0	0	0	0	0	0	0	0	0	0	0	0	0	0	0	0
tRNA-Tyr-GTA-10_other	0	0.357837	0	0	0	0	0	1.03107	0	0	0	0	0.544748	0	0	0	1.97561	0	0	0	0	0	3.16447	0
tRNA-Tyr-GTA-10_antisense	0	0	0	0	0	0	0	0	0	0	0	0	0.544748	0	0	0	2.96342	0	0	0	0	0	0	0
tRNA-Tyr-GTA-11_wholecounts	0	0	0	0	0	0	0	0	0	0	0	0	0	0	0	0	0	0	0	0	0	0	0	0
tRNA-Tyr-GTA-11_fiveprime	0	0.178918	0	0	0	0	0	0	0	0	0	0	0	2.86419	0.524389	0	0	0	1.35046	0	0	0	0	0
tRNA-Tyr-GTA-11_threeprime	0	0	0	0	0	0	0	0	0	0	0	0	0	0	0	0	0	0	0	0	0	0	0	0
tRNA-Tyr-GTA-11_other	0	0	0	0	0	0	109.2	1.03107	0	0	0	0	2.17899	0	0	0	0	0	0	0	0	0	0	0
tRNA-Tyr-GTA-11_antisense	0	0	0	0	0	0	0	0	0	0	0	0	0	0	0	0	0	0	0	0	0	0	0	0
tRNA-Tyr-GTA-2_wholecounts	0	0	0	0	0	0	0	0	0	0	0	0	0	0	0	0	0	0	0	0	0	0	0	0
tRNA-Tyr-GTA-2_fiveprime	2.59525	21.1124	0	8.26197	0	0	608.398	1.03107	1.60308	2.74354	0.755775	1.56917	3.26849	39.5258	16.7805	1.00246	2.96342	8.02327	10.2635	9.65101	0	8.11255	0	4.87142
tRNA-Tyr-GTA-2_threeprime	28.5478	22.3648	15.7016	12.393	1.63392	77.8869	0	6.70194	4.80923	26.0636	21.9175	9.41502	9.80547	32.0789	13.6341	5.01228	18.7683	14.0407	3.24109	40.7487	11.3077	19.4701	21.5184	32.8821
tRNA-Tyr-GTA-2_other	0	1.07351	1.12155	6.19648	8.16961	3.05439	202.799	1.03107	1.60308	0	3.0231	1.56917	2.17899	16.0394	2.62195	3.00737	1.97561	14.0407	0.270091	11.7957	0	0	1.26579	3.65356
tRNA-Tyr-GTA-2_antisense	0	0	0	0	0	0	0	0	0	0	0	0	0	0	0	0	0	4.01163	0	1.07233	0	0.811255	0	0
tRNA-Tyr-GTA-3_wholecounts	0	0	0	0	0	0	0	0	0	0	0	0	0	0	0	0	0	0	0	0	0	0	0	0
tRNA-Tyr-GTA-3_fiveprime	2.59525	21.1124	0	8.26197	0	0	608.398	1.03107	1.60308	2.74354	0.755775	1.56917	3.26849	39.5258	16.7805	1.00246	2.96342	8.02327	10.2635	9.65101	0	8.11255	0	4.87142
tRNA-Tyr-GTA-3_threeprime	0	0.536755	0	2.06549	19.6071	0	0	0.515533	0	1.37177	6.0462	0	0	0.572837	0.524389	0	0.987807	0	0	0	0	0	0	0
tRNA-Tyr-GTA-3_other	2.59525	2.14702	2.24309	22.7204	21.241	3.05439	202.799	1.03107	6.4123	0	4.53465	1.04611	2.17899	19.4765	22.0244	3.00737	1.97561	16.0465	1.89064	13.9404	0	213.36	8.22761	6.08927
tRNA-Tyr-GTA-3_antisense	0	0	0	0	0	0	0	0	0	0	0	0	0	0	0	0	0	4.01163	0	1.07233	0	0.811255	0	0
tRNA-Tyr-GTA-4_wholecounts	0	0	0	0	0	0	0	0	0	0	0	0	0	0	0	0	0	0	0	0	0	0	0	0
tRNA-Tyr-GTA-4_fiveprime	0	20.5756	0	2.06549	0	1.52719	0	2.06213	0	1.37177	0.755775	1.56917	0	15.4666	0.524389	0	0	6.01745	7.56255	0	0	0	12.025	1.21785
tRNA-Tyr-GTA-4_threeprime	0	0	0	0	0	6.10878	93.5997	0	0	1.37177	0	0	0	0	0	0	0	0	0	0	0	0	0	0
tRNA-Tyr-GTA-4_other	0	0	1.12155	6.19648	8.16961	1.52719	343.199	1.5466	4.80923	1.37177	2.26733	1.56917	0.544748	14.8938	1.04878	0	1.97561	14.0407	0.270091	11.7957	0	0	3.79736	3.65356
tRNA-Tyr-GTA-4_antisense	0	0	0	0	0	0	0	0	0	0	0	0	0	0	0	0	0	0	0	0	0	0	0	0
tRNA-Tyr-GTA-5_wholecounts	0	0	0	0	0	0	0	0	0	0	0	0	0	0	0	0	0	0	0	0	0	0	0	0
tRNA-Tyr-GTA-5_fiveprime	0	20.5756	0	2.06549	0	1.52719	0	2.06213	0	1.37177	0.755775	1.56917	0	15.4666	0.524389	0	0	6.01745	7.56255	0	0	0	12.025	1.21785
tRNA-Tyr-GTA-5_threeprime	28.5478	22.3648	15.7016	12.393	1.63392	77.8869	0	6.70194	4.80923	26.0636	21.9175	9.41502	9.80547	32.0789	13.6341	5.01228	18.7683	14.0407	3.24109	40.7487	11.3077	19.4701	21.5184	32.8821
tRNA-Tyr-GTA-5_other	0	0	1.12155	6.19648	8.16961	1.52719	202.799	1.5466	4.80923	1.37177	2.26733	1.56917	0.544748	15.4666	1.04878	0	1.97561	14.0407	0.270091	13.9404	0	0	3.79736	3.65356
tRNA-Tyr-GTA-5_antisense	0	0	0	0	0	0	0	0	0	0	0	0	0	0	0	0	0	0	0	0	0	0	0	0
tRNA-Tyr-GTA-6_wholecounts	0	0	0	0	0	0	0	0	0	0	0	0	0	0	0	0	0	0	0	0	0	0	0	0
tRNA-Tyr-GTA-6_fiveprime	0	20.5756	0	2.06549	0	1.52719	0	2.06213	0	1.37177	0.755775	1.56917	0	15.4666	0.524389	0	0	6.01745	7.56255	0	0	0	12.025	1.21785
tRNA-Tyr-GTA-6_threeprime	0	0.536755	0	2.06549	19.6071	0	0	0.515533	0	1.37177	6.0462	0	0	0.572837	0.524389	0	0.987807	0	0	0	0	0	0	0
tRNA-Tyr-GTA-6_other	2.59525	1.07351	2.24309	22.7204	21.241	1.52719	202.799	1.5466	9.61846	1.37177	3.77888	1.04611	0.544748	18.9036	20.4512	0	1.97561	16.0465	1.89064	16.085	0	213.36	10.7592	6.08927
tRNA-Tyr-GTA-6_antisense	0	0	0	0	0	0	0	0	0	0	0	0	0	0	0	0	0	0	0	0	0	0	0	0
tRNA-Tyr-GTA-7_wholecounts	0	0	0	0	0	0	0	0	0	0	0	0	0	0	0	0	0	0	0	0	0	0	0	0
tRNA-Tyr-GTA-7_fiveprime	0	20.5756	0	2.06549	0	1.52719	0	2.06213	0	1.37177	0.755775	1.56917	0	15.4666	0.524389	0	0	6.01745	7.56255	0	0	0	12.025	1.21785
tRNA-Tyr-GTA-7_threeprime	23.3573	9.12484	10.0939	2.06549	1.63392	54.979	0	5.67087	4.80923	21.9483	10.5809	8.36891	5.99223	16.0394	13.1097	5.01228	13.8293	14.0407	0.540182	23.5914	4.52309	8.92381	11.3921	13.3964
tRNA-Tyr-GTA-7_other	0	0	2.24309	35.1134	0	0	140.4	0.515533	4.80923	1.37177	1.51155	2.09223	0.544748	6.87405	1.57317	0	1.97561	8.02327	0.270091	7.50634	0	0	10.1263	0
tRNA-Tyr-GTA-7_antisense	0	0	0	0	0	0	0	0	0	0	0	0	0	0	0	0	0	0	0	0	0	0	0	0
tRNA-Tyr-GTA-8_wholecounts	0	0	0	0	0	0	0	0	0	0	0	0	0	0	0	0	0	0	0	0	0	0	0	0
tRNA-Tyr-GTA-8_fiveprime	2.59525	6.44106	0	0	0	0	389.999	0.515533	1.60308	2.74354	0	1.56917	0.544748	6.30121	16.2561	0	2.96342	8.02327	2.16073	5.36167	0	8.11255	0	3.65356
tRNA-Tyr-GTA-8_threeprime	10.381	6.61998	7.85082	10.3275	6.53569	27.4895	0	1.03107	3.20615	4.11531	13.604	4.18445	2.17899	4.5827	5.76828	1.00246	10.8659	18.0523	1.62055	24.6637	6.78463	13.7913	6.32893	9.74284
tRNA-Tyr-GTA-8_other	2.59525	2.14702	2.24309	22.7204	21.241	3.05439	202.799	1.03107	6.4123	0	4.53465	1.04611	2.17899	19.4765	22.0244	3.00737	1.97561	16.0465	1.89064	13.9404	0	213.36	8.22761	6.08927
tRNA-Tyr-GTA-8_antisense	0	0	0	0	0	0	0	0	0	0	0	0	0	0	0	0	0	4.01163	0	1.07233	0	0.811255	0	0
tRNA-Tyr-GTA-9_wholecounts	0	0	0	0	0	0	0	0	0	0	0	0	0	0	0	0	0	0	0	0	0	0	0	0
tRNA-Tyr-GTA-9_fiveprime	0	0	0	0	0	0	0	0	0	0	0.755775	0	0	0	0	0	0	2.00582	2.16073	0	0	3.24502	0	0
tRNA-Tyr-GTA-9_threeprime	0	0	0	0	0	0	0	0	0	0	0	0	0	0	0	0	0	0	0	0	0	0	0	0
tRNA-Tyr-GTA-9_other	0	0	0	4.13098	0	0	0	0.515533	4.80923	1.37177	1.51155	0	0	1.71851	0	0	0	0	0	2.14467	0	0	2.53157	0
tRNA-Tyr-GTA-9_antisense	0	0	0	0	0	0	0	0	0	0	0	0	0	0	0	0	0	0	0	0	0	0	0	0
tRNA-Und-NNN-3_wholecounts	0	0	0	0	0	0	0	0	0	0	0	0	0	0	0	0	0	0	0	0	0	0	0	0
tRNA-Und-NNN-3_fiveprime	0	0	0	2.06549	0	0	0	0.515533	1.60308	5.48708	9.0693	0	1.63425	3.43702	0	3.00737	0.987807	4.01163	0.540182	2.14467	0	0	0	0
tRNA-Und-NNN-3_threeprime	0	0	0	0	0	0	0	0	0	0	0	0	0	0	0	0	0	0	0	0	0	0	0	0
tRNA-Und-NNN-3_other	0	0	0	0	0	0	0	0	0	0	0	0	0	0	0	0	0	0	0	0	0	0	0	0
tRNA-Und-NNN-3_antisense	0	0	0	0	0	0	0	0	0	0	0	0	0	0	0	0	0	0	0	0	0	0	0	0
tRNA-Val-AAC-1_wholecounts	0	0	0	0	0	0	0	0	0	0	0	0	0	0	0	0	0	0	0.810274	0	0	0	0	0
tRNA-Val-AAC-1_fiveprime	395.776	1464.8	785.082	262.317	267.963	346.673	2012.39	5670.87	5979.47	3038.47	3717.66	10975.3	4562.81	1884.64	9093.96	3874.49	6996.64	2495.24	1143.03	376.39	189.97	403.194	260.752	427.467
tRNA-Val-AAC-1_threeprime	275.097	542.481	141.315	305.693	828.398	687.238	280.799	46.9135	59.3138	90.5368	155.69	66.4282	79.5333	97.9552	62.9267	40.0982	43.4635	166.483	64.0116	242.348	189.97	859.119	441.127	177.807
tRNA-Val-AAC-1_other	66.179	82.8392	205.243	49.5718	52.2855	77.8869	733.198	85.063	62.52	65.8449	59.7063	112.98	137.821	270.379	113.793	149.366	303.257	86.2501	80.4872	68.6294	156.046	230.397	230.373	87.6855
tRNA-Val-AAC-1_antisense	0	0	0	0	0	0	0	0	0	0	0	0	0	0	0	0	0	0	0	0	0	0	0	0
tRNA-Val-AAC-2_wholecounts	0	0.178918	0	0	0	0	0	0	0	0	0	0	0	0	0	0	0	0	0	0	0	0	0	0
tRNA-Val-AAC-2_fiveprime	194.644	4959.08	353.287	119.799	258.16	297.803	249.599	1678.06	2003.85	952.008	1125.35	2544.67	1307.94	1841.67	2482.46	1224	2524.84	1079.13	1056.87	242.348	117.6	291.241	265.182	264.274
tRNA-Val-AAC-2_threeprime	275.097	541.407	141.315	305.693	828.398	687.238	280.799	46.9135	59.3138	90.5368	155.69	66.4282	79.5333	97.9552	62.9267	40.0982	43.4635	166.483	64.0116	242.348	189.97	859.119	441.127	177.807
tRNA-Val-AAC-2_other	63.5837	75.1457	205.243	49.5718	52.2855	74.8325	733.198	84.5475	60.9169	64.4732	57.4389	110.888	137.821	268.661	109.597	147.361	300.293	84.2443	79.6769	68.6294	156.046	229.585	227.209	87.6855
tRNA-Val-AAC-2_antisense	0	0	0	0	0	0	0	0	0	0	0	0	0	0	0	0	0	0	0	0	0	0	0	0
tRNA-Val-AAC-3_wholecounts	0	0	0	0	0	0	0	0	0	0	0	0	0	0	0	0	0	0	0	0	0	0	0	0
tRNA-Val-AAC-3_fiveprime	394.479	1101.78	774.988	233.401	248.356	329.874	1981.19	5640.97	5944.21	3004.18	3679.11	10879.1	4535.03	1817.61	8998.52	3856.44	6958.11	2463.14	962.605	374.245	189.97	395.081	256.955	421.378
tRNA-Val-AAC-3_threeprime	0	0.357837	0	0	0	6.10878	0	0	0	0	0	0	1.0895	0	0	0	0	0	0	0	0	0.811255	0	0
tRNA-Val-AAC-3_other	2.59525	12.1665	1.12155	0	0	6.10878	0	3.60873	1.60308	1.37177	3.77888	2.61528	2.72374	6.87405	2.62195	6.01473	3.95123	6.01745	3.78128	0	0	3.24502	5.69604	4.87142
tRNA-Val-AAC-3_antisense	0	0	0	0	0	0	0	0	0	0	0	0	0	0	0	0	0	0	0	0	0	0	0	0
tRNA-Val-AAC-4_wholecounts	0	0	0	0	0	0	0	0	0	0	0	0	0	0	0	0	0	0	0	0	0	0	0	0
tRNA-Val-AAC-4_fiveprime	389.288	1082.99	774.988	233.401	248.356	329.874	1981.19	5640.97	5942.6	3000.06	3676.09	10873.8	4534.49	1814.75	8991.18	3851.43	6956.14	2463.14	952.882	372.1	189.97	393.459	256.955	421.378
tRNA-Val-AAC-4_threeprime	275.097	514.927	135.707	305.693	818.595	682.656	280.799	40.7271	56.1077	89.165	152.667	63.8129	78.9885	81.9158	57.1585	37.0908	40.5001	160.465	50.237	242.348	187.708	859.119	434.798	177.807
tRNA-Val-AAC-4_other	2.59525	11.8086	0	2.06549	0	3.05439	0	3.0932	1.60308	1.37177	4.53465	2.61528	2.17899	6.30121	2.62195	2.00491	3.95123	6.01745	3.24109	0	0	0.811255	5.69604	0
tRNA-Val-AAC-4_antisense	0	0	0	0	0	0	0	0	0	0	0	0	0	0	0	0	0	0	0	0	0	0	0	0
tRNA-Val-AAC-5_wholecounts	0	0	0	0	0	0	0	0	0	0	0	0	0	0	0	0	0	0	0	0	0	0	0	0
tRNA-Val-AAC-5_fiveprime	6.48814	30.9529	14.5801	18.5894	6.53569	7.63597	15.6	36.0873	22.4431	23.3201	28.7195	24.5837	13.074	83.6343	25.1707	25.0614	22.7196	20.0582	12.9644	3.217	6.78463	3.24502	9.4934	25.5749
tRNA-Val-AAC-5_threeprime	0	0	0	0	0	1.52719	0	0	0	0	0	0	0	0	0	0	0.987807	0	0	0	0	0.811255	0	0
tRNA-Val-AAC-5_other	63.5837	64.7685	205.243	49.5718	52.2855	74.8325	733.198	81.9698	60.9169	64.4732	55.9274	109.842	135.642	264.078	109.597	147.361	300.293	80.2327	72.9246	68.6294	156.046	219.039	224.677	87.6855
tRNA-Val-AAC-5_antisense	0	0	0	0	0	0	0	0	0	0	0	0	0	0	0	0	0	0	0	0	0	0	0	0
tRNA-Val-AAC-6_wholecounts	0	0	0	0	0	0	0	0	0	0	0	0	0	0	0	0	0	0	0	0	0	0	0	0
tRNA-Val-AAC-6_fiveprime	15.5715	508.486	30.2817	795.214	418.284	76.3597	280.799	4.6398	1.60308	6.85885	27.9637	2.09223	5.99223	484.62	11.5366	16.0393	17.7805	152.442	278.194	25.736	29.4001	77.8805	99.9972	81.5963
tRNA-Val-AAC-6_threeprime	0	0	0	0	0	0	0	0	0	0	0	0	0	0	0	0	0	0	0	0	0	0	0	0
tRNA-Val-AAC-6_other	0	0	0	0	0	0	0	0	0	0	0	0	0	0	0	0	0	0	0.270091	0	0	0	0	0
tRNA-Val-AAC-6_antisense	0	0	0	0	0	0	0	0	0	0	0	0	0	0	0	0	0	0	0	0	0	0	0	0
tRNA-Val-CAC-1_wholecounts	0	0.715674	0	0	0	0	0	0	0	0	0	0	0	0	1.04878	0	0	0	1.89064	0	0	0	0	0
tRNA-Val-CAC-1_fiveprime	661.79	2895.26	1218	342.872	387.24	542.154	3151.19	8300.6	9698.61	4473.34	4922.36	14087.5	5980.79	2961.57	13095.1	5188.71	9203.4	4611.37	1619.47	559.759	273.647	478.641	439.228	568.738
tRNA-Val-CAC-1_threeprime	275.097	544.27	141.315	305.693	828.398	687.238	280.799	46.9135	59.3138	90.5368	155.69	66.4282	80.078	97.9552	62.9267	40.0982	43.4635	166.483	65.092	242.348	189.97	859.119	441.127	177.807
tRNA-Val-CAC-1_other	72.6671	146.355	211.972	88.8161	71.8926	100.795	951.597	98.9824	68.9323	82.3062	64.9967	125.534	144.358	327.09	125.853	151.371	315.111	90.2617	118.84	76.1358	165.093	265.281	279.106	91.3391
tRNA-Val-CAC-1_antisense	0	0	0	0	0	0	0	0	0	0	0	0	0	0	0	0	0	0	0	0	0	0	0	0
tRNA-Val-CAC-2_wholecounts	0	0	0	0	0	0	0	0	0	0	0	0	0	0	0	0	0	0	0	0	0	0	0	0
tRNA-Val-CAC-2_fiveprime	75.2624	422.963	85.2375	53.7028	60.4551	61.0878	218.399	781.033	1017.95	393.698	459.511	1317.06	441.246	185.599	895.657	173.425	558.111	351.018	203.379	47.1827	24.877	57.5991	54.4288	71.8534
tRNA-Val-CAC-2_threeprime	15.5715	12.7032	11.2155	0	44.1159	45.8158	15.6	5.67087	4.80923	9.60239	21.9175	16.7378	2.72374	7.44689	5.76828	0	7.90246	6.01745	3.78128	16.085	6.78463	33.2615	20.8855	12.1785
tRNA-Val-CAC-2_other	72.6671	146.355	211.972	88.8161	71.8926	100.795	951.597	98.9824	68.9323	82.3062	64.9967	125.534	144.358	327.09	125.853	151.371	315.111	90.2617	118.84	76.1358	165.093	265.281	279.106	91.3391
tRNA-Val-CAC-2_antisense	0	0	0	0	0	0	0	0	0	0	0	0	0	0	0	0	0	0	0	0	0	0	0	0
tRNA-Val-CAC-3_wholecounts	0	5.00972	0	0	0	1.52719	0	1.5466	0	0	0	0.523057	0.544748	0.572837	4.71951	0	0.987807	0	4.32146	0	0	0	3.79736	0
tRNA-Val-CAC-3_fiveprime	2020.41	9395.01	9385.1	1266.15	2093.05	3254.45	2464.79	6419.42	6537.34	4395.15	3629.99	11194.5	2656.19	4733.93	6177.83	2476.06	6042.42	3197.27	4060.82	3495.81	1427.03	4285.05	3016.37	2462.5
tRNA-Val-CAC-3_threeprime	9.08339	31.1318	22.4309	39.2443	44.1159	74.8325	109.2	11.3417	8.01538	10.9742	9.0693	9.41502	5.99223	25.2048	8.91462	11.027	6.91465	16.0465	13.7746	18.2297	24.877	49.4866	61.3907	4.87142
tRNA-Val-CAC-3_other	72.6671	123.633	207.486	88.8161	86.5979	94.6861	951.597	95.8892	72.1384	85.0497	63.4851	120.303	142.179	312.769	115.366	150.368	316.098	80.2327	102.094	75.0634	165.093	264.469	281.005	97.4284
tRNA-Val-CAC-3_antisense	0	0	0	0	0	0	0	0	0	0	0	0	0	0	0	0	0	0	0	0	0	0	0	0
tRNA-Val-CAC-4_wholecounts	0	0	0	0	0	0	0	0	0	0	0	0	0	0	0	0	0	0	0	0	0	0	0	0
tRNA-Val-CAC-4_fiveprime	663.087	2896.33	1218	342.872	387.24	542.154	3151.19	8300.6	9698.61	4473.34	4922.36	14088	5980.79	2961.57	13097.2	5189.71	9203.4	4613.38	1620.01	559.759	273.647	478.641	439.228	568.738
tRNA-Val-CAC-4_threeprime	0	0.894592	2.24309	0	1.63392	1.52719	0	0	0	0	0.755775	1.56917	0	1.14567	2.62195	0	0	0	0	0	0	0.811255	1.26579	0
tRNA-Val-CAC-4_other	72.6671	146.176	210.851	88.8161	71.8926	100.795	951.597	98.9824	68.9323	82.3062	64.9967	125.534	144.903	328.236	125.853	151.371	315.111	90.2617	118.57	75.0634	165.093	265.281	279.106	91.3391
tRNA-Val-CAC-4_antisense	0	0	0	0	0	0	0	0	0	0	0	0	0	0	0	0	0	0	0	0	0	0	0	0
tRNA-Val-CAC-5_wholecounts	0	0	0	0	0	0	0	0	0	0	0	0	0	0	0	0	0	0	0	0	0	0	0	0
tRNA-Val-CAC-5_fiveprime	651.409	1854.49	1202.3	307.758	362.731	525.355	3104.39	8234.62	9632.88	4392.41	4824.87	13900.8	5935.58	2804.61	12908.4	5153.62	9127.34	4551.2	1280.77	544.746	273.647	463.227	421.507	546.817
tRNA-Val-CAC-5_threeprime	275.097	517.611	137.95	305.693	828.398	682.656	280.799	40.7271	56.1077	89.165	152.667	64.336	78.9885	84.2071	57.1585	38.0933	41.4879	160.465	50.7771	242.348	187.708	859.119	438.595	177.807
tRNA-Val-CAC-5_other	5.19051	23.6172	4.48618	0	3.26784	6.10878	0	5.67087	1.60308	4.11531	5.29043	4.18445	3.81324	20.6221	9.43901	2.00491	2.96342	12.0349	10.5336	1.07233	0	2.43377	10.7592	0
tRNA-Val-CAC-5_antisense	0	0	0	0	0	0	0	0	0	0	0	0	0	0	0	0	0	0	0	0	0	0	0	0
tRNA-Val-CAC-6_wholecounts	0	0	0	0	0	0	0	0	0	0	0	0	0	0	0	0	0	0	0	0	0	0	0	0
tRNA-Val-CAC-6_fiveprime	0	67.4522	1.12155	2.06549	0	1.52719	0	5.67087	6.4123	2.74354	4.53465	5.23057	2.17899	7.44689	17.3049	3.00737	6.91465	6.01745	17.826	2.14467	0	0.811255	3.16447	2.43571
tRNA-Val-CAC-6_threeprime	0	0	0	0	0	1.52719	0	0	0	0	0	0	0	0	0	0	0	0	0	0	0	0.811255	0	0
tRNA-Val-CAC-6_other	64.8814	130.074	189.541	82.6197	66.9908	97.7404	421.199	80.4232	48.0923	75.4473	58.9505	101.996	118.21	265.224	93.8657	138.339	276.586	74.2152	97.5029	63.2678	140.216	238.509	270.878	87.6855
tRNA-Val-CAC-6_antisense	0	0	0	0	0	0	0	0	0	0	0	0	0	0	0	0	0	0	0	0	0	0	0	0
tRNA-Val-CAC-7_wholecounts	0	0	0	0	0	0	0	0	0	0	0	0	0	0	0	0	0	0	0	0	0	0	0	0
tRNA-Val-CAC-7_fiveprime	1.29763	27.3745	4.48618	8.26197	0	0	0	10.8262	4.80923	2.74354	8.31353	8.36891	2.72374	64.7306	8.91462	8.01964	4.93904	6.01745	7.83264	2.14467	0	0	3.79736	12.1785
tRNA-Val-CAC-7_threeprime	0	0	0	0	0	0	0	0	0	0	0	0	0	0	0	0	0	0	0	0	0	0	0	0
tRNA-Val-CAC-7_other	0	0	0	0	0	0	0	0.515533	0	0	0	0	0	0	0	0	0	0	0	0	0	0	0	0
tRNA-Val-CAC-7_antisense	0	0	0	0	0	0	0	0	0	0	0	0	0	0	0	0	0	0	0	0	0	0	0	0
tRNA-Val-TAC-1_wholecounts	0	11.8086	0	0	0	0	0	0	0	0	0	0	0	2.29135	0	0	0	0	5.13173	0	0	0	0	0
tRNA-Val-TAC-1_fiveprime	115.489	1526.71	121.127	57.8338	165.026	131.339	109.2	262.407	296.569	152.266	584.97	370.847	171.051	465.717	684.853	198.486	383.269	256.745	448.892	101.872	56.5386	120.066	103.162	75.507
tRNA-Val-TAC-1_threeprime	1516.93	3829.21	4076.82	2666.55	2460.69	2744.37	77.9998	1353.79	1402.69	1292.21	1873.57	1617.81	1225.68	3365.99	2175.17	1102.7	2006.24	1881.46	2543.45	1834.76	1958.5	4467.58	3521.42	3620.68
tRNA-Val-TAC-1_other	6.48814	62.4425	43.7403	14.4584	8.16961	9.16317	124.8	20.1058	8.01538	15.0895	18.8944	20.9223	21.7899	192.473	27.7926	49.1203	53.3416	36.1047	44.8351	8.57868	20.3539	89.2381	72.1498	31.6642
tRNA-Val-TAC-1_antisense	0	0	0	0	0	0	0	0	0	0	0	0	0	0	0	0	0	0	0	0	0	0	0	0
tRNA-Val-TAC-2_wholecounts	0	0	0	0	0	0	0	0	0	0	0	0	0	0	0	0	0	0	2.16073	0	0	0	0	0
tRNA-Val-TAC-2_fiveprime	133.656	3205.5	290.48	140.453	101.303	103.849	46.7999	269.624	266.111	203.022	745.95	326.387	195.565	1079.8	717.365	238.584	234.11	276.803	1678.89	160.85	81.4156	350.462	246.196	143.707
tRNA-Val-TAC-2_threeprime	1516.93	3828.14	4076.82	2666.55	2460.69	2744.37	77.9998	1353.79	1402.69	1292.21	1873.57	1617.81	1225.68	3365.99	2175.17	1102.7	2006.24	1881.46	2543.72	1834.76	1958.5	4467.58	3521.42	3620.68
tRNA-Val-TAC-2_other	6.48814	59.7587	44.8618	14.4584	8.16961	9.16317	124.8	19.5903	8.01538	15.0895	18.1386	18.83	21.7899	191.328	27.7926	49.1203	53.3416	30.0872	44.565	7.50634	20.3539	89.2381	70.2512	31.6642
tRNA-Val-TAC-2_antisense	0	0	0	0	0	0	0	0	0	0	0	0	0	0	0	0	0	0	0	0	0	0	0	0
tRNA-Val-TAC-3_wholecounts	0	0	0	0	0	0	0	0	0	0	0	0	0	0	0	0	0	0	0	0	0	0	0	0
tRNA-Val-TAC-3_fiveprime	11.6786	69.7782	6.72928	2.06549	11.4375	15.2719	15.6	7.21747	0	5.48708	15.8713	6.79974	5.44748	23.4863	23.0731	5.01228	6.91465	10.0291	17.5559	1.07233	13.5693	4.05628	3.79736	17.05
tRNA-Val-TAC-3_threeprime	29.8454	12.1665	26.9171	51.6373	75.1604	74.8325	0	2.57767	0	2.74354	22.6733	2.09223	2.72374	8.01972	6.81706	1.00246	3.95123	2.00582	6.75228	15.0127	18.0923	151.705	74.0485	21.9214
tRNA-Val-TAC-3_other	2.59525	8.05133	3.36464	12.393	8.16961	9.16317	109.2	4.12427	3.20615	1.37177	3.77888	9.41502	4.35799	31.5061	5.76828	14.0344	13.8293	0	2.16073	11.7957	0	7.3013	4.43025	7.30713
tRNA-Val-TAC-3_antisense	0	0	0	0	0	0	0	0	0	0	0	0	0	0	0	0	0	0	0	0	0	0	0	0
tRNA-Val-TAC-4_wholecounts	0	0	0	0	0	0	0	0	0	0	0	0	0	0	0	0	0	0	0	0	0	0	0	0
tRNA-Val-TAC-4_fiveprime	1.29763	13.7767	5.60773	2.06549	1.63392	3.05439	0	45.3669	20.84	38.4095	21.1617	74.7971	34.3192	16.0394	73.9389	35.0859	45.4391	8.02327	7.56255	0	2.26154	4.86753	5.69604	14.6143
tRNA-Val-TAC-4_threeprime	0	0	0	0	0	0	0	0	0	0	0	0	0	0	0	1.00246	0	0	0	0	0	0	0	0
tRNA-Val-TAC-4_other	0	1.78918	0	14.4584	6.53569	1.52719	405.599	0	0	0	0	1.56917	0	1.14567	0	0	0	6.01745	0	0	0	0	0	2.43571
tRNA-Val-TAC-4_antisense	0	0	0	0	0	0	0	0	0	0	0	0	0	0	0	0	0	0	0	0	0	0	0	0
tRNA-iMet-CAT-1_wholecounts	0	0	2.24309	0	0	0	0	0	0	0	0	0	0	0	0	0	0	0	0.540182	0	0	0	0	0
tRNA-iMet-CAT-1_fiveprime	27.2502	146.534	33.6464	14.4584	1.63392	7.63597	15.6	52.5844	17.6338	9.60239	38.5445	47.0751	23.9689	107.121	37.756	24.0589	35.5611	14.0407	109.117	20.3744	13.5693	21.9039	42.4039	30.4464
tRNA-iMet-CAT-1_threeprime	28.5478	13.5978	13.4586	10.3275	22.8749	29.0167	0	8.76407	17.6338	13.7177	24.9406	9.93807	11.4397	9.1654	22.0244	13.0319	25.683	22.064	5.40182	35.387	27.1385	32.4502	20.8855	19.4857
tRNA-iMet-CAT-1_other	60.9885	413.302	170.475	80.5542	35.9463	74.8325	592.798	183.014	129.849	105.626	131.505	200.331	143.814	282.982	113.268	147.361	136.317	96.2792	219.044	100.799	108.554	98.9732	103.162	127.875
tRNA-iMet-CAT-1_antisense	0	0	0	0	0	0	0	0	0	0	0	0	0	0	0	0	0	0	0	0	0	0	0	0
tRNA-iMet-CAT-2_wholecounts	0	0	0	0	0	0	0	0	0	0	0	0	0	0	0	0	0	0	0	0	0	0	0	0
tRNA-iMet-CAT-2_fiveprime	27.2502	140.272	33.6464	14.4584	1.63392	7.63597	15.6	52.5844	17.6338	9.60239	38.5445	47.0751	23.9689	106.548	37.756	24.0589	35.5611	14.0407	104.255	20.3744	13.5693	21.9039	42.4039	30.4464
tRNA-iMet-CAT-2_threeprime	3.89288	3.04161	4.48618	10.3275	0	1.52719	0	2.06213	3.20615	4.11531	6.80198	2.09223	3.26849	1.71851	3.67073	0	7.90246	6.01745	1.62055	17.1574	4.52309	10.5463	0.632893	7.30713
tRNA-iMet-CAT-2_other	59.6908	395.589	167.11	78.4887	29.4106	70.2509	592.798	174.766	123.437	104.254	120.924	189.87	138.911	259.495	108.549	146.358	130.391	92.2676	207.16	96.5101	94.9848	91.6719	94.3011	123.003
tRNA-iMet-CAT-2_antisense	0	0	0	0	0	0	0	0	0	0	0	0	0	0	0	0	0	0	0	0	0	0	0	0
tRNA-iMet-CAT-3_wholecounts	0	0	0	0	0	0	0	0	0	0	0	0	0	0	0	0	0	0	0	0	0	0	0	0
tRNA-iMet-CAT-3_fiveprime	0	0	0	0	0	0	0	0	0	0	0	0	0	0	0	0	0	0	0	0	0	0	0	0
tRNA-iMet-CAT-3_threeprime	3.89288	3.9362	4.48618	10.3275	0	1.52719	0	2.06213	4.80923	4.11531	5.29043	2.09223	3.26849	1.71851	3.67073	0	7.90246	6.01745	1.62055	17.1574	4.52309	10.5463	0.632893	7.30713
tRNA-iMet-CAT-3_other	0	0	0	0	0	0	0	0	0	0	0	0	0	0	0	0	0	0	0	0	0	0	0	0
tRNA-iMet-CAT-3_antisense	0	0	0	0	0	0	0	0	0	0	0	0	0	0	0	0	0	0	0	0	0	0	0	0
tRX-Ala-NNN-4_wholecounts	0	0	0	0	0	0	0	0	0	0	0	0	0	0	0	0	0	0	0	0	0	0	0	0
tRX-Ala-NNN-4_fiveprime	0	0	0	0	0	0	0	0	0	0	0	0	0	0	0	0	0	0	0	0	0	0	0	0
tRX-Ala-NNN-4_threeprime	0	0	0	0	0	0	0	0	0	0	0	0	0	0	0	0	0	0	0	0	0	0	0	0
tRX-Ala-NNN-4_other	0	0.894592	0	0	0	0	0	0	0	0	0	0	0	0	0	0	0	0	0	0	0	0	0	0
tRX-Ala-NNN-4_antisense	0	0	0	0	0	0	0	0	0	0	0	0	0	0	0	0	0	0	0	0	0	0	0	0
tRX-Asp-NNN-1_wholecounts	0	0	0	0	0	0	0	0	0	0	0	0	0	0	0	0	0	0	0	0	0	0	0	0
tRX-Asp-NNN-1_fiveprime	73.9647	1321.67	50.4696	117.733	362.731	294.749	171.599	1.5466	8.01538	4.11531	68.0198	6.79974	13.074	1324.4	4.71951	21.0516	18.7683	58.1687	610.136	49.3274	40.7078	329.37	397.457	322.731
tRX-Asp-NNN-1_threeprime	9.08339	5.18863	6.72928	10.3275	14.7053	39.7071	0	1.03107	4.80923	5.48708	13.604	5.75362	1.0895	8.01972	4.19512	3.00737	2.96342	4.01163	2.43082	33.2424	6.78463	7.3013	6.96183	6.08927
tRX-Asp-NNN-1_other	0	0	0	0	0	0	0	0	0	0	0	0	0	0	0	0	0	0	0	0	0	0	0	0
tRX-Asp-NNN-1_antisense	0	0	0	0	0	0	0	0	0	0	0	0	0	0	0	0	0	0	0	0	0	0	0	0
tRX-Leu-NNN-1_wholecounts	0	0	0	0	0	0	0	0	0	0	0	0	0	0	0	0	0	0	0	0	0	0	0	0
tRX-Leu-NNN-1_fiveprime	0	0	0	0	0	0	0	0	0	0	0	0	0	0	0	0	0	0	0	0	0	0	0	0
tRX-Leu-NNN-1_threeprime	0	0	0	0	0	0	0	0	0	0	0	0	0	0	0	0	0	0	0	0	0	0	0	0
tRX-Leu-NNN-1_other	0	8.23025	1.12155	8.26197	68.6247	19.8535	0	0	0	1.37177	1.51155	1.56917	0.544748	4.00986	2.09756	0	1.97561	0	2.16073	0	0	4.05628	8.22761	7.30713
tRX-Leu-NNN-1_antisense	0	0	0	0	0	0	0	0	0	0	0	0	0	0	0	0	0	0	0	0	0	0	0	8.52498
tRX-Lys-NNN-1_wholecounts	0	0	0	0	0	0	0	0	0	0	0	0	0	0	0	0	0	0	0	0	0	0	0	0
tRX-Lys-NNN-1_fiveprime	0	0	0	0	0	0	0	0	0	0	0	0	0	0	0	0	0	0	0	0	0	0	0	0
tRX-Lys-NNN-1_threeprime	0	0	0	0	0	0	0	0	0	0	0	0	0	0	0	0	0	0	0	0	0	0	0	0
tRX-Lys-NNN-1_other	0	28.448	0	0	1.63392	0	0	1.5466	0	0	0.755775	1.04611	0.544748	2.29135	0	0	0	2.00582	5.40182	2.14467	0	0	1.26579	0
tRX-Lys-NNN-1_antisense	0	0	0	0	0	0	0	0	0	0	0	0	0	0	0	0	0	0	0	0	0	0	0	0
tRX-Lys-NNN-2_wholecounts	0	0	0	0	0	0	0	0	0	0	0	0	0	0	0	0	0	0	0	0	0	0	0	0
tRX-Lys-NNN-2_fiveprime	0	0	0	0	0	0	0	0	0	0	0	0	0	0	0	0	0	0	0	0	0	0	0	0
tRX-Lys-NNN-2_threeprime	0	0	0	0	0	0	0	0	0	0	0	0	0	0	0	0	0	0	0	0	0	0	0	0
tRX-Lys-NNN-2_other	0	1.25243	0	0	0	1.52719	0	0	0	1.37177	0	0.523057	0	0	0	1.00246	0	0	1.08036	0	0	0	0	0
tRX-Lys-NNN-2_antisense	0	0	0	0	0	0	0	0	0	0	0	0	0	0	0	0	0	0	0	0	0	0	0	0
tRX-Lys-NNN-3_wholecounts	0	0	0	0	0	0	0	0	0	0	0	0	0	0	0	0	0	0	0	0	0	0	0	0
tRX-Lys-NNN-3_fiveprime	0	0	0	0	0	0	0	0	0	0	0	0	0	0	0	0	0	0	0	0	0	0	0	0
tRX-Lys-NNN-3_threeprime	0	13.5978	2.24309	4.13098	1.63392	0	140.4	0	0	0	0	0	0	33.2246	0	1.00246	0	0	1.89064	0	0	0	0	0
tRX-Lys-NNN-3_other	7.78576	144.924	6.72928	6.19648	49.0177	53.4518	0	20.6213	8.01538	2.74354	10.5809	16.2148	5.44748	65.8763	14.6829	9.0221	6.91465	2.00582	80.7573	24.6637	0	72.2017	57.5933	10.9607
tRX-Lys-NNN-3_antisense	0	0	0	0	0	0	0	0	0	0	0	0	0	0	0	0	0	0	0	0	0	0	0	0
tRX-Lys-NNN-4_wholecounts	0	0	0	0	0	0	0	0	0	0	0	0	0	0	0	0	0	0	0	0	0	0	0	0
tRX-Lys-NNN-4_fiveprime	0	2.50486	0	0	0	0	0	0	0	0	0	0	0	0	0	0	0	0	0	0	0	0	0	0
tRX-Lys-NNN-4_threeprime	0	26.6588	5.60773	51.6373	98.0353	3.05439	3728.39	1.5466	1.60308	0	5.29043	0.523057	0.544748	7.44689	2.62195	1.00246	3.95123	30.0872	8.91301	3.217	0	0	0	0
tRX-Lys-NNN-4_other	3.89288	96.2581	8.97237	43.3753	132.348	7.63597	77.9998	5.15533	1.60308	4.11531	5.29043	3.13834	1.63425	14.8938	1.57317	0	0.987807	42.1221	30.5203	6.43401	6.78463	6.49004	8.22761	8.52498
tRX-Lys-NNN-4_antisense	0	0	0	0	0	0	0	0	0	0	0	0	0	0	0	0	0	0	0	0	0	0	0	0
tRX-Trp-NNN-1_wholecounts	0	0	0	0	0	0	0	0	0	0	0	0	0	0	0	0	0	0	0	0	0	0	0	0
tRX-Trp-NNN-1_fiveprime	0	0	0	0	0	0	0	0	0	0	0	0	0	0	0	0	0	0	0	0	0	0	0	0
tRX-Trp-NNN-1_threeprime	2.59525	0	0	12.393	8.16961	3.05439	156	1.03107	0	1.37177	0	0	0	1.71851	0.524389	0	4.93904	2.00582	0	0	0	0	0	0
tRX-Trp-NNN-1_other	0	0	0	0	0	0	0	0	0	0	0	0	0	0	0	0	0	0	0	0	0	0	0	0
tRX-Trp-NNN-1_antisense	0	0	0	0	0	0	0	0	0	0	0	0	0	0	0	0	0	0	0	0	0	0	0	0
tRX-Val-NNN-1_wholecounts	0	0	0	0	0	0	0	0	0	0	0	0	0	0	0	0	0	0	0	0	0	0	0	0
tRX-Val-NNN-1_fiveprime	0	0	0	0	0	0	0	0	0	0	0	0	0	0	0	0	0	0	0	0	0	0	0	0
tRX-Val-NNN-1_threeprime	259.525	368.751	131.221	291.234	671.542	409.288	280.799	39.1805	49.6954	85.0497	136.795	63.8129	76.2648	61.2936	55.5853	32.0786	37.5367	156.454	33.4913	229.48	178.662	684.7	332.902	136.4
tRX-Val-NNN-1_other	0	0	0	0	0	0	0	0	0	0	0	0	0	1.71851	0	0	0	0	0	0	0	0	0	0
tRX-Val-NNN-1_antisense	0	0	0	0	0	0	0	0	0	0	0	0	0	0	0	0	0	0	0	0	0	0	0	0
tRNA-Ala-AGC-2-1_wholeprecounts	0	0	0	0	0	0	0	0	0	0	0	0	0	0	0	0	0	0	0	0	0	0	0	0
tRNA-Ala-AGC-2-1_partialprecounts	0	1.43135	2.24309	0	0	0	0	0	0	0	0	0	0	0	0	0	0	0	1.08036	0	0	4.05628	0	0
tRNA-Ala-AGC-2-1_trailercounts	0	0	0	0	0	0	0	0	0	0	0	0	0	0	0	0	0	0	0	0	0	0	0	0
tRNA-Ala-AGC-3-1_wholeprecounts	0	0	0	0	0	0	0	0	0	0	0	0	0	0	0	0	0	0	0	0	0	0	0	0
tRNA-Ala-AGC-3-1_partialprecounts	18.1668	6.44106	5.60773	4.13098	24.5088	33.5983	0	2.06213	0	19.2048	6.0462	8.36891	8.71598	7.44689	3.67073	5.01228	3.95123	18.0523	6.2121	10.7233	4.52309	8.11255	2.53157	2.43571
tRNA-Ala-AGC-3-1_trailercounts	0	0	0	0	0	0	0	0	0	0	0	0	0	0	0	0	0	0	0	0	0	0	0	0
tRNA-Ala-AGC-4-1_wholeprecounts	0	0	0	0	0	0	0	0	0	0	0	0.523057	0	0	0	0	0	0	0	0	2.26154	0	0	0
tRNA-Ala-AGC-4-1_partialprecounts	2.59525	0.178918	12.337	0	0	3.05439	0	3.60873	6.4123	8.23062	0.755775	2.61528	7.62648	1.14567	2.62195	0	0.987807	2.00582	1.89064	0	6.78463	1.62251	0	3.65356
tRNA-Ala-AGC-4-1_trailercounts	0	0	0	0	0	0	0	0	1.60308	0	0	0	0.544748	0	0	0	0	0	0	0	0	0	0	0
tRNA-Ala-AGC-8-2_wholeprecounts	0	0	0	0	0	0	0	0	0	0	0	0	0	0	0	0	0	0	0	0	0	0	0	0
tRNA-Ala-AGC-8-2_partialprecounts	0	0	1.12155	0	0	0	0	0	0	0	0	0	2.17899	0	0	0	1.97561	2.00582	0	0	0	0	0	0
tRNA-Ala-AGC-8-2_trailercounts	3.89288	0.178918	3.36464	0	1.63392	0	0	5.67087	1.60308	0	2.26733	1.56917	2.72374	1.14567	1.57317	3.00737	1.97561	2.00582	0	9.65101	4.52309	16.2251	1.26579	6.08927
tRNA-Ala-CGC-1-1_wholeprecounts	0	0	0	4.13098	0	0	0	0	0	0	0	0	0	0	0	0	0	0	0	0	0	0	0	0
tRNA-Ala-CGC-1-1_partialprecounts	0	0.715674	1.12155	2.06549	0	0	0	0	0	4.11531	0.755775	0	1.0895	0.572837	0	0	0	0	0	1.07233	0	0	6.96183	1.21785
tRNA-Ala-CGC-1-1_trailercounts	0	0	0	0	0	0	0	0	1.60308	0	0	0	0	0	2.09756	0	0	0	0	0	0	0	0	0
tRNA-Ala-CGC-3-1_wholeprecounts	0	0	0	0	0	0	0	0	0	0	0	0	0	0	0	0	0	0	0	0	0	0	0	0
tRNA-Ala-CGC-3-1_partialprecounts	0	0.357837	0	0	0	0	0	0.515533	0	1.37177	0.755775	1.56917	0.544748	0	0	0	0	0	0	0	0	0	1.26579	0
tRNA-Ala-CGC-3-1_trailercounts	0	0	2.24309	0	0	1.52719	0	2.57767	0	1.37177	0	0.523057	0.544748	0.572837	1.04878	0	0.987807	2.00582	0	4.28934	0	0	8.86051	1.21785
tRNA-Ala-TGC-3-1_wholeprecounts	0	0.178918	0	0	0	0	0	0	0	0	0	0	0	0	0	0	0	0	0.810274	0	0	0	0	0
tRNA-Ala-TGC-3-1_partialprecounts	1.29763	0.536755	0	0	0	4.58158	0	0	0	1.37177	0.755775	0	0	0.572837	0	0	0	6.01745	2.43082	2.14467	0	0	0	1.21785
tRNA-Ala-TGC-3-1_trailercounts	0	0	0	0	0	0	0	0	0	0	0	0	0	0	0.524389	0	0	0	0	0	0	0	0	0
tRNA-Ala-TGC-4-1_wholeprecounts	0	8.94592	0	0	4.90177	0	0	0	0	0	0	0	0	1.14567	0	0	0	4.01163	5.13173	0	0	0	0	0
tRNA-Ala-TGC-4-1_partialprecounts	1.29763	0.178918	2.24309	0	0	0	0	1.03107	4.80923	4.11531	3.77888	3.13834	4.90274	0	1.04878	2.00491	0.987807	18.0523	0.270091	0	0	11.3576	6.96183	1.21785
tRNA-Ala-TGC-4-1_trailercounts	0	0	0	0	0	0	0	0	0	0	0	0	0	0	0	0	0	0	0	0	0	0	0	0
tRNA-Arg-ACG-1-2_wholeprecounts	0	0	0	0	0	0	0	0	0	0	0	0	0	0	0	0	0	0	0	0	0	0	0	0
tRNA-Arg-ACG-1-2_partialprecounts	0	0	0	0	0	0	0	0	0	0	0	0	1.0895	0	0	0	0	0	1.08036	0	2.26154	0	1.26579	0
tRNA-Arg-ACG-1-2_trailercounts	0	0.178918	1.12155	0	0	0	0	1.03107	0	0	0	0.523057	0	0	1.57317	0	1.97561	2.00582	0.270091	1.07233	0	0	0	0
tRNA-Arg-ACG-1-3_wholeprecounts	0	0	0	0	0	0	0	0	0	0	0	0	0	0	0	0	0	0	0	0	0	0	0	0
tRNA-Arg-ACG-1-3_partialprecounts	0	0	3.36464	0	0	1.52719	0	0	0	0	0	1.04611	0	0.572837	0	3.00737	0.987807	10.0291	0.270091	3.217	0	0	0	1.21785
tRNA-Arg-ACG-1-3_trailercounts	18.1668	1.43135	32.5248	12.393	0	3.05439	0	1.5466	8.01538	4.11531	8.31353	12.0303	2.17899	2.29135	0	6.01473	2.96342	18.0523	4.32146	24.6637	4.52309	11.3576	12.025	21.9214
tRNA-Arg-ACG-2-1_wholeprecounts	0	0	0	0	0	0	0	0	0	0	0	0	0	0	0	0	0	0	0	0	0	0	0	0
tRNA-Arg-ACG-2-1_partialprecounts	0	0.894592	7.85082	0	1.63392	1.52719	0	7.21747	8.01538	8.23062	3.77888	1.56917	4.35799	9.1654	5.76828	1.00246	3.95123	24.0698	2.70091	1.07233	4.52309	7.3013	5.69604	4.87142
tRNA-Arg-ACG-2-1_trailercounts	0	0	0	0	0	0	0	2.06213	0	0	0	0	0	0	0.524389	0	0	0	0	0	0	0	0	0
tRNA-Arg-CCG-1-3_wholeprecounts	0	0	0	0	0	0	0	0	0	0	0	0	0	0	0	0	0	0	0	0	0	0	0	0
tRNA-Arg-CCG-1-3_partialprecounts	0	1.43135	0	0	0	0	0	1.03107	0	0	0	1.04611	0	0	1.04878	0	0	0	0.270091	0	0	0	0	0
tRNA-Arg-CCG-1-3_trailercounts	0	0	0	0	0	0	0	0.515533	0	0	0	0	0	0	0	0	0	0	0	0	0	0	0	1.21785
tRNA-Arg-CCG-2-1_wholeprecounts	0	0	0	0	0	0	0	0	0	0	0	0	0	0	0	0	0	0	0	0	0	0	0	0
tRNA-Arg-CCG-2-1_partialprecounts	0	0	0	6.19648	0	0	0	0	0	2.74354	0	1.56917	4.35799	0	0.524389	4.00982	0	0	0	0	0	3.24502	0	0
tRNA-Arg-CCG-2-1_trailercounts	0	0	0	0	0	0	0	0.515533	0	2.74354	1.51155	0	0.544748	0	0	1.00246	0	4.01163	0	0	0	0	2.53157	0
tRNA-Arg-CCT-2-1_wholeprecounts	0	0	0	0	0	0	0	0	0	0	0	0	0	0	0	0	0	0	0	0	0	0	0	0
tRNA-Arg-CCT-2-1_partialprecounts	0	0	0	0	0	0	0	0	0	0	0	0	0	0	0	0	0	0	0	0	0	0	0	0
tRNA-Arg-CCT-2-1_trailercounts	11.6786	0.357837	8.97237	4.13098	3.26784	9.16317	15.6	2.57767	11.2215	13.7177	8.31353	6.27668	2.17899	10.3111	7.34145	4.00982	0	10.0291	1.08036	15.0127	9.04617	6.49004	17.721	15.8321
tRNA-Arg-CCT-3-1_wholeprecounts	0	0	0	0	0	0	0	0	0	0	0	0	0	0	0	0	0	0	0	0	0	0	0	0
tRNA-Arg-CCT-3-1_partialprecounts	0	0	0	0	0	0	0	0	0	0	0	1.04611	0	0	0	1.00246	0	0	0	0	0	0	0	0
tRNA-Arg-CCT-3-1_trailercounts	10.381	1.9681	7.85082	0	4.90177	3.05439	0	4.6398	11.2215	5.48708	6.80198	5.75362	4.90274	1.71851	4.19512	11.027	0.987807	4.01163	1.35046	10.7233	0	6.49004	0	3.65356
tRNA-Arg-CCT-4-1_wholeprecounts	0	0	0	0	0	0	0	0	0	0	0	0	0	0	0	0	0	0	0	0	0	0	0	0
tRNA-Arg-CCT-4-1_partialprecounts	0	0	4.48618	0	0	0	0	3.0932	3.20615	1.37177	2.26733	2.09223	0	1.71851	2.62195	0	2.96342	6.01745	0	2.14467	4.52309	0	15.8223	7.30713
tRNA-Arg-CCT-4-1_trailercounts	0	0	2.24309	0	0	0	0	0	0	0	0	1.04611	0.544748	2.29135	2.62195	0	0	2.00582	0	0	0	0	3.16447	3.65356
tRNA-Arg-TCG-1-1_wholeprecounts	0	0	0	0	0	0	0	0	0	0	0	0	0	0	0	0	0	0	0	0	0	0	0	0
tRNA-Arg-TCG-1-1_partialprecounts	0	0	0	0	0	0	0	0	0	0	0.755775	0	1.0895	0.572837	1.04878	0	1.97561	0	0.270091	0	0	0	0	1.21785
tRNA-Arg-TCG-1-1_trailercounts	0	2.50486	2.24309	0	0	0	0	4.12427	4.80923	1.37177	0	0	2.72374	0.572837	3.14634	0	2.96342	6.01745	0.540182	2.14467	4.52309	0.811255	0.632893	1.21785
tRNA-Arg-TCG-2-1_wholeprecounts	0	0	0	0	0	0	0	0	0	0	0	0	0	0	0	0	0	0	0	0	0	0	0	0
tRNA-Arg-TCG-2-1_partialprecounts	0	0	0	0	0	0	0	0	0	0	0	0	0	0	0	0	0	0	0	0	0	0.811255	0.632893	0
tRNA-Arg-TCG-2-1_trailercounts	3.89288	2.14702	5.60773	4.13098	13.0714	9.16317	0	10.8262	22.4431	9.60239	12.8482	5.75362	9.26072	6.30121	6.29267	10.0246	10.8659	18.0523	2.70091	9.65101	6.78463	2.43377	1.26579	4.87142
tRNA-Arg-TCG-3-1_wholeprecounts	0	0	0	0	0	0	0	0	0	0	0	0	0	0	0	0	0	0	0	0	0	0	0	0
tRNA-Arg-TCG-3-1_partialprecounts	0	0.715674	2.24309	0	0	0	0	6.70194	3.20615	9.60239	1.51155	1.04611	4.35799	1.14567	0.524389	9.0221	0.987807	8.02327	0	0	0	0	3.16447	2.43571
tRNA-Arg-TCG-3-1_trailercounts	0	0	0	0	0	0	0	0	0	0	0	0	0	0	0	1.00246	0	0	0	0	0	0	0	0
tRNA-Arg-TCT-1-1_wholeprecounts	0	0	0	0	0	0	0	0	0	0	0	0	0	0	0	0	0	0	0	0	0	0	0	0
tRNA-Arg-TCT-1-1_partialprecounts	0	0	1.12155	2.06549	0	0	0	2.57767	1.60308	1.37177	0.755775	1.56917	1.0895	0	1.57317	0	1.97561	2.00582	0	8.57868	0	0	3.79736	0
tRNA-Arg-TCT-1-1_trailercounts	0	0	0	0	0	0	0	0	0	0	0	0	0	0	0	0	0	0	0	0	0	0	0	0
tRNA-Asn-GTT-1-1_wholeprecounts	0	0	0	0	0	0	0	0	0	0	0	0	0	0	0	0	0	0	0.270091	0	0	0	0	0
tRNA-Asn-GTT-1-1_partialprecounts	0	0.357837	0	0	0	0	0	1.03107	0	0	1.51155	0	0	2.29135	3.14634	2.00491	0	2.00582	0	0	0	0	0	0
tRNA-Asn-GTT-1-1_trailercounts	3.89288	0	0	0	0	0	0	0.515533	0	0	0.755775	0	0	2.29135	1.57317	0	0	0	0	0	0	0	0	0
tRNA-Asn-GTT-10-1_wholeprecounts	0	0	0	0	0	0	0	0	0	0	0	0	0	0	0	0	0	0	0	0	0	0	0	0
tRNA-Asn-GTT-10-1_partialprecounts	0	0	0	0	0	1.52719	0	0	0	0	0	0.523057	1.0895	1.14567	1.04878	0	0	6.01745	0	0	0	0	3.16447	0
tRNA-Asn-GTT-10-1_trailercounts	0	0	0	0	0	0	0	0	0	0	0	0	0	1.14567	0	0	0	0	0	0	0	0	0	0
tRNA-Asn-GTT-12-1_wholeprecounts	0	0	0	0	0	0	0	0	0	0	0	0	0	0	0	0	0	0	0	0	0	0	0	0
tRNA-Asn-GTT-12-1_partialprecounts	0	0.178918	0	0	1.63392	0	0	0	0	0	0	0	0	0	0	0	0	0	0.810274	0	0	0	0	0
tRNA-Asn-GTT-12-1_trailercounts	1.29763	0	0	0	0	0	0	2.06213	0	1.37177	0.755775	0	0	0	0	0	0	0	0.810274	0	0	0	0	0
tRNA-Asn-GTT-2-5_wholeprecounts	0	0	0	0	0	0	0	0	0	0	0	0	0	0	0	0	0	0	0	0	0	0	0	0
tRNA-Asn-GTT-2-5_partialprecounts	1.29763	0.894592	0	0	0	0	0	1.03107	0	0	0	0.523057	1.0895	5.72837	2.62195	0	0.987807	0	1.08036	0	0	0.811255	1.26579	0
tRNA-Asn-GTT-2-5_trailercounts	0	0	0	0	0	0	0	0	0	0	0	0	0	0	0	0	0	0	0	0	0	0	0	0
tRNA-Asn-GTT-2-2_wholeprecounts	0	0	0	0	0	0	0	0	0	0	0	0	0	0	0	0	0	0	0	0	0	0	0	0
tRNA-Asn-GTT-2-2_partialprecounts	0	3.22053	0	0	0	0	0	0	0	0	0.755775	1.56917	0	0	0	0	0	0	0	0	0	1.62251	0	0
tRNA-Asn-GTT-2-2_trailercounts	0	0	0	0	0	0	0	0	0	0	0	0	0	0	0	0	0	0	0	0	0	0	0	0
tRNA-Asn-GTT-2-3_wholeprecounts	0	0	0	0	0	0	0	0	0	0	0	0	0	0	0	0	0	0	0	0	0	0	0	0
tRNA-Asn-GTT-2-3_partialprecounts	0	1.25243	6.72928	6.19648	0	1.52719	0	0.515533	1.60308	1.37177	2.26733	1.56917	2.72374	0	3.14634	1.00246	0	0	3.51119	0	2.26154	0	1.26579	1.21785
tRNA-Asn-GTT-2-3_trailercounts	0	0	0	2.06549	0	1.52719	0	0	0	0	0	0	0	0	0	0	0	0	0	0	0	0	0	0
tRNA-Asn-GTT-2-1_wholeprecounts	0	0	0	0	0	0	0	0	0	0	0	0	0	0	0	0	0	0	0	0	0	0	0	0
tRNA-Asn-GTT-2-1_partialprecounts	0	7.87241	0	0	0	0	0	0	0	0	1.51155	0.523057	0	6.30121	0	0	0	0	2.16073	0	0	0	0.632893	1.21785
tRNA-Asn-GTT-2-1_trailercounts	0	0	0	0	0	0	0	0	0	0	0	0	0	0	0	0	0	0	0	0	0	0	0	0
tRNA-Asn-GTT-2-6_wholeprecounts	0	1.25243	0	0	0	0	0	0	0	0	0	0	0	0	0	1.00246	0	0	0	1.07233	0	0	0	0
tRNA-Asn-GTT-2-6_partialprecounts	1.29763	1.25243	3.36464	0	0	0	0	2.06213	0	8.23062	0	0.523057	0	2.29135	2.09756	0	0.987807	4.01163	0.270091	0	2.26154	0	2.53157	0
tRNA-Asn-GTT-2-6_trailercounts	0	0	2.24309	0	1.63392	0	0	2.06213	0	0	0	0.523057	0.544748	0	1.57317	0	3.95123	0	0	0	0	0	0	0
tRNA-Asn-GTT-2-4_wholeprecounts	0	0	0	0	0	0	0	0	0	0	0	0	0	0	0	0	0	0	0	0	0	0	0	0
tRNA-Asn-GTT-2-4_partialprecounts	0	1.9681	4.48618	0	1.63392	7.63597	0	0.515533	0	0	0	0	0	0	0	0	0.987807	0	0.540182	0	0	0	0	0
tRNA-Asn-GTT-2-4_trailercounts	1.29763	0	4.48618	0	0	0	0	1.03107	0	0	2.26733	0	0	0	0	0	0	0	0	0	0	2.43377	0	2.43571
tRNA-Asn-GTT-3-1_wholeprecounts	0	0	0	0	0	0	0	0	0	0	0	0	0	0	0	0	0	0	0	0	0	0	0	0
tRNA-Asn-GTT-3-1_partialprecounts	0	1.43135	0	0	0	0	0	0	0	0	0	0	0	0.572837	0	0	0	0	0.540182	0	0	0.811255	0	0
tRNA-Asn-GTT-3-1_trailercounts	0	0	0	0	0	0	0	0	0	0	0	0	0	0	0	0	0	0	0	0	0	0	0	0
tRNA-Asn-GTT-3-2_wholeprecounts	0	0	0	0	0	0	0	0	0	0	0	0	0	0	0	0	0	0	0	0	0	0	0	0
tRNA-Asn-GTT-3-2_partialprecounts	0	1.43135	0	0	0	0	0	0	0	0	0	0	0	0.572837	0	0	0	0	0.540182	0	0	0.811255	0	0
tRNA-Asn-GTT-3-2_trailercounts	0	0	0	0	0	0	0	0	0	0	0	0	0	0	0	0	0	0	0	0	0	0	0	0
tRNA-Asn-GTT-7-1_wholeprecounts	0	0	0	0	0	0	0	0	0	0	0	0	0	0	0	0	0	0	0	0	0	0	0	0
tRNA-Asn-GTT-7-1_partialprecounts	0	0.178918	0	0	0	0	0	2.06213	0	0	0	0	1.0895	0.572837	0	0	0	0	0	0	0	0	0	0
tRNA-Asn-GTT-7-1_trailercounts	0	0	1.12155	0	0	0	0	1.03107	0	0	0	0	0	0	0	0	0	0	0	0	0	0	0	0
tRNA-Asn-GTT-8-1_wholeprecounts	0	0	0	0	0	0	0	0	0	0	0	0	0	0	0	0	0	0	0	0	0	0	0	0
tRNA-Asn-GTT-8-1_partialprecounts	1.29763	0.894592	0	0	0	0	0	0	0	0	1.51155	0.523057	0	0	0	0	0	4.01163	0	0	0	0	0	0
tRNA-Asn-GTT-8-1_trailercounts	0	0	0	0	0	0	0	0	0	1.37177	0	0	0	0	0	0	0	0	0	0	0	0	0	0
tRNA-Asp-GTC-1-1_wholeprecounts	0	0.357837	0	0	0	0	0	0	0	0	0	0	0	0	0	0	0	0	0.270091	0	0	0	0	0
tRNA-Asp-GTC-1-1_partialprecounts	0	0.715674	0	0	0	3.05439	0	2.06213	4.80923	9.60239	0	0	0.544748	1.14567	1.04878	0	0	0	0.270091	0	0	0.811255	3.16447	3.65356
tRNA-Asp-GTC-1-1_trailercounts	0	0	0	0	1.63392	0	0	0	0	0	0	0	0	0	0	0	0	0	0	0	0	0	0	0
tRNA-Asp-GTC-2-9_wholeprecounts	0	0.178918	0	0	0	0	0	0.515533	0	0	0	0	0	0	0	0	0	0	0	0	0	0	0	0
tRNA-Asp-GTC-2-9_partialprecounts	0	4.65188	1.12155	0	0	0	0	1.5466	1.60308	6.85885	0	0	5.99223	3.43702	0.524389	1.00246	0	6.01745	1.62055	0	2.26154	5.67879	3.79736	1.21785
tRNA-Asp-GTC-2-9_trailercounts	0	0	0	0	0	0	0	0	0	0	0	0	0	0	0	0	0	0	0	0	0	0	0.632893	0
tRNA-Asp-GTC-2-10_wholeprecounts	0	0.536755	0	0	0	0	0	0	0	0	0	0	0	0	0	0	0	0	0	0	0	0	0	1.21785
tRNA-Asp-GTC-2-10_partialprecounts	2.59525	1.25243	4.48618	0	1.63392	0	15.6	4.6398	16.0308	1.37177	2.26733	4.18445	5.44748	0.572837	2.09756	1.00246	0	0	1.62055	4.28934	2.26154	6.49004	1.26579	2.43571
tRNA-Asp-GTC-2-10_trailercounts	6.48814	0	5.60773	6.19648	1.63392	0	0	0	0	19.2048	0.755775	0	0	0	2.09756	0	0	18.0523	0	4.28934	0	0	0.632893	4.87142
tRNA-Asp-GTC-2-4_wholeprecounts	0	0.178918	0	0	0	0	0	0	0	0	0	0	0	0	0	0	0	0	0	0	0	0	0	0
tRNA-Asp-GTC-2-4_partialprecounts	0	4.29404	6.72928	0	0	0	0	1.5466	0	2.74354	0	0.523057	0.544748	8.01972	0	0	0	2.00582	2.971	0	0	0	0	0
tRNA-Asp-GTC-2-4_trailercounts	0	0	0	0	0	0	0	0	0	0	0	0	0	0	0	0	0	0	0	0	0	0	0	0
tRNA-Asp-GTC-2-7_wholeprecounts	0	0	0	0	0	0	0	0	0	0	0	0	0	0	0	0	0	0	0	0	0	0	0	0
tRNA-Asp-GTC-2-7_partialprecounts	0	5.00972	1.12155	0	0	1.52719	0	0	0	1.37177	0.755775	0	0.544748	1.14567	0.524389	2.00491	0	0	0.810274	0	0	0	0	1.21785
tRNA-Asp-GTC-2-7_trailercounts	0	0	0	0	0	0	0	0	0	0	0	0	0	0	0	0	0	0	0	0	0	0	0	0
tRNA-Asp-GTC-2-6_wholeprecounts	0	0	0	0	0	0	0	0	0	0	0	0	0	0	0	0	0	0	0	0	0	0	0	0
tRNA-Asp-GTC-2-6_partialprecounts	1.29763	1.78918	1.12155	0	0	0	0	0	0	0	0	1.56917	0.544748	0	0	0	0	0	1.35046	0	4.52309	0	1.26579	0
tRNA-Asp-GTC-2-6_trailercounts	0	0	0	0	0	0	0	0	0	0	0	0	0	0	0	0	0	0	0	0	0	0	0	0
tRNA-Asp-GTC-2-5_wholeprecounts	0	0.178918	0	0	0	0	0	0	0	0	0	0	0	0	0	0	0	0	0	0	0	0	0	0
tRNA-Asp-GTC-2-5_partialprecounts	0	4.29404	6.72928	0	0	0	0	1.5466	0	2.74354	0	0.523057	0.544748	8.01972	0	0	0	2.00582	2.971	0	0	0	0	0
tRNA-Asp-GTC-2-5_trailercounts	0	0	0	0	0	0	0	0	0	0	0	0	0	0	0	0	0	0	0	0	0	0	0	0
tRNA-Asp-GTC-2-11_wholeprecounts	0	0	0	0	0	0	0	0	0	0	0	0	0	0	0	0	0	0	0.270091	0	0	0	0	0
tRNA-Asp-GTC-2-11_partialprecounts	0	2.14702	0	0	0	0	15.6	0	0	0	0	2.61528	1.0895	1.14567	0	2.00491	2.96342	4.01163	0	0	0	0	0.632893	1.21785
tRNA-Asp-GTC-2-11_trailercounts	16.8692	3.75729	12.337	2.06549	11.4375	27.4895	0	1.5466	0	6.85885	12.8482	3.6614	2.17899	0.572837	18.878	1.00246	7.90246	0	0.540182	8.57868	0	14.6026	1.89868	7.30713
tRNA-Asp-GTC-2-1_wholeprecounts	0	0.178918	0	0	0	0	0	0	0	0	0	0	0	0	0	0	0	0	0	0	0	0	0	0
tRNA-Asp-GTC-2-1_partialprecounts	0	4.29404	6.72928	0	0	0	0	1.5466	0	2.74354	0	0.523057	0.544748	8.01972	0	0	0	2.00582	2.971	0	0	0	0	0
tRNA-Asp-GTC-2-1_trailercounts	0	0	0	0	0	0	0	0	0	0	0	0	0	0	0	0	0	0	0	0	0	0	0	0
tRNA-Asp-GTC-2-3_wholeprecounts	0	0.178918	0	0	0	0	0	0	0	0	0	0	0	0	0	0	0	0	0	0	0	0	0	0
tRNA-Asp-GTC-2-3_partialprecounts	0	4.29404	6.72928	0	0	0	0	1.5466	0	2.74354	0	0.523057	0.544748	8.01972	0	0	0	2.00582	2.971	0	0	0	0	0
tRNA-Asp-GTC-2-3_trailercounts	0	0	0	0	0	0	0	0	0	0	0	0	0	0	0	0	0	0	0	0	0	0	0	0
tRNA-Asp-GTC-2-2_wholeprecounts	0	0.178918	0	0	0	0	0	0	0	0	0	0	0	0	0	0	0	0	0	0	0	0	0	0
tRNA-Asp-GTC-2-2_partialprecounts	0	4.29404	6.72928	0	0	0	0	1.5466	0	2.74354	0	0.523057	0.544748	8.01972	0	0	0	2.00582	2.971	0	0	0	0	0
tRNA-Asp-GTC-2-2_trailercounts	0	0	0	0	0	0	0	0	0	0	0	0	0	0	0	0	0	0	0	0	0	0	0	0
tRNA-Asp-GTC-2-8_wholeprecounts	0	0	0	0	0	0	0	0	0	0	0	0	0	0	0	0	0	0	0	0	0	0	0	0
tRNA-Asp-GTC-2-8_partialprecounts	0	4.47296	4.48618	4.13098	1.63392	1.52719	0	3.0932	1.60308	6.85885	1.51155	3.6614	2.17899	6.87405	2.62195	1.00246	1.97561	12.0349	1.08036	0	0	6.49004	0.632893	2.43571
tRNA-Asp-GTC-2-8_trailercounts	0	0	0	0	0	0	0	0	0	0	0	1.04611	0	0	0	0	0	4.01163	0.540182	0	0	0	0	0
tRNA-Cys-GCA-17-1_wholeprecounts	0	0	0	0	0	0	0	0	0	0	0	0	0	0	0	0	0	0	0	0	0	0	0	0
tRNA-Cys-GCA-17-1_partialprecounts	0	0	0	10.3275	0	0	0	0	0	0	0	0	0	0.572837	0	0	0	0	0	0	0	0	0	0
tRNA-Cys-GCA-17-1_trailercounts	0	0	0	0	0	0	0	0	0	0	0	0	0	0	0	0	0	0	0	0	0	0	0	0
tRNA-Cys-GCA-2-4_wholeprecounts	0	0	0	0	0	0	0	0	0	0	0	0	0	0	0	0	0	0	0	0	0	0	0	0
tRNA-Cys-GCA-2-4_partialprecounts	0	0.715674	3.36464	0	0	0	0	0	0	0	0	0.523057	1.0895	2.86419	0	0	0	2.00582	0.270091	0	0	0	0	0
tRNA-Cys-GCA-2-4_trailercounts	33.7383	7.15674	19.0663	28.9169	16.3392	22.9079	15.6	20.1058	8.01538	30.1789	17.3828	10.9842	7.62648	15.4666	21.5	16.0393	7.90246	92.2676	4.05137	11.7957	31.6616	21.0926	22.7842	24.3571
tRNA-Cys-GCA-2-3_wholeprecounts	0	0	0	0	0	0	0	0	0	0	0	0	0	0	0	0	0	0	0	0	0	0	0	0
tRNA-Cys-GCA-2-3_partialprecounts	0	2.68378	0	0	0	1.52719	0	0	0	0	0	0.523057	2.72374	1.14567	2.09756	2.00491	0	4.01163	0.270091	0	2.26154	4.05628	0	0
tRNA-Cys-GCA-2-3_trailercounts	11.6786	0.894592	23.5525	4.13098	0	16.7991	15.6	3.60873	0	4.11531	5.29043	6.27668	2.72374	1.14567	9.43901	4.00982	3.95123	2.00582	0.540182	9.65101	0	2.43377	5.06315	3.65356
tRNA-Cys-GCA-5-1_wholeprecounts	0	0	0	0	0	0	0	0	0	0	0	0	0	0	0	0	0	0	0	0	0	0	0	0
tRNA-Cys-GCA-5-1_partialprecounts	0	3.04161	0	0	0	1.52719	0	0	0	2.74354	0	0	0	0	0	0	0	0	1.08036	0	4.52309	6.49004	1.89868	0
tRNA-Cys-GCA-5-1_trailercounts	0	0	0	0	0	0	0	0	0	0	0	0	0	0	0	0	0	0	0	0	0	0	0	0
tRNA-Cys-GCA-8-1_wholeprecounts	0	0	0	0	0	0	0	0	0	0	0	0	0	0	0	0	0	0	0	0	0	0	0	0
tRNA-Cys-GCA-8-1_partialprecounts	0	1.07351	0	0	1.63392	0	0	1.03107	1.60308	0	0	1.04611	0	0	3.14634	0	0	6.01745	1.62055	0	0	1.62251	0	0
tRNA-Cys-GCA-8-1_trailercounts	0	0	4.48618	2.06549	0	4.58158	0	1.03107	0	0	0	0.523057	0	0	1.04878	2.00491	0.987807	0	0.270091	0	0	0	0	0
tRNA-Gln-CTG-1-3_wholeprecounts	0	0	0	0	0	0	0	0	0	0	0	0	0	0	0	0	0	0	0	0	0	0	0	0
tRNA-Gln-CTG-1-3_partialprecounts	0	0	0	0	0	0	0	0	0	0	0	3.13834	0	0	0	0	0	6.01745	0.540182	0	0	0	0	1.21785
tRNA-Gln-CTG-1-3_trailercounts	0	0	0	0	0	0	0	0	0	0	0	0	0	0	0	0	0	0	0	0	0	0	0	0
tRNA-Gln-CTG-1-5_wholeprecounts	0	0	0	0	0	0	0	0	0	0	0	0	0	0	0	0	0	0	0	0	0	0	0	0
tRNA-Gln-CTG-1-5_partialprecounts	1.29763	0.536755	1.12155	0	0	0	0	5.15533	0	0	0.755775	1.04611	0	2.29135	0	2.00491	2.96342	0	0	0	0	0	0	2.43571
tRNA-Gln-CTG-1-5_trailercounts	0	0	0	0	0	0	0	0	0	0	0	0	0	0	0	0	0	0	0	0	0	0	0	0
tRNA-Gln-CTG-2-1_wholeprecounts	0	0	0	0	0	0	0	0	0	0	0	0	0	0	0	0	0	0	0.810274	0	0	0	0	0
tRNA-Gln-CTG-2-1_partialprecounts	0	0	0	0	0	0	0	0	0	0	0	2.09223	0	0	0	0	0	0	0	0	0	0	0	0
tRNA-Gln-CTG-2-1_trailercounts	3.89288	0	0	0	13.0714	12.2176	0	0	0	6.85885	3.0231	5.75362	0	1.14567	2.09756	0	2.96342	0	0	0	2.26154	4.86753	0	1.21785
tRNA-Gln-CTG-6-1_wholeprecounts	0	0	0	0	0	0	0	0	0	0	0	0	0	0	0	0	0	0	0	0	0	0	0	0
tRNA-Gln-CTG-6-1_partialprecounts	0	1.07351	0	0	0	0	0	0	0	0	0	0	0	0	0	0	0	0	0	0	0	0	0	0
tRNA-Gln-CTG-6-1_trailercounts	0	0	0	0	0	0	0	0	0	0	0	0	0	0	0	0	0	0	0	0	0	0	0	0
tRNA-Gln-TTG-1-1_wholeprecounts	0	0	0	0	0	0	0	0	0	0	0	0	0	0	0	0	0	0	0	0	0	0	0	0
tRNA-Gln-TTG-1-1_partialprecounts	0	0.178918	1.12155	4.13098	0	0	0	1.03107	0	0	0.755775	0	1.63425	1.14567	0	1.00246	0	12.0349	0	2.14467	4.52309	0	0	7.30713
tRNA-Gln-TTG-1-1_trailercounts	0	0	0	0	0	0	0	0	1.60308	0	0	2.61528	0	0	0	0	0	0	0	0	0	0	0	0
tRNA-Gln-TTG-3-3_wholeprecounts	0	0	0	0	0	0	0	0	0	0	0	0	0	0	0	0	0	0	0	0	0	0	0	0
tRNA-Gln-TTG-3-3_partialprecounts	0	0.894592	0	0	0	0	0	0	0	0	0	0	1.0895	0	0	1.00246	1.97561	2.00582	0	0	0	0	0	0
tRNA-Gln-TTG-3-3_trailercounts	0	0	0	0	0	0	0	0	0	0	0	0	0	0	0	0	0	0	0	0	0	0	0	0
tRNA-Glu-CTC-1-6_wholeprecounts	0	0	0	0	0	0	0	0	0	0	0	0	0	0	0	0	0	0	0	0	0	0	0	0
tRNA-Glu-CTC-1-6_partialprecounts	0	0.536755	4.48618	0	0	0	0	0	0	4.11531	2.26733	2.09223	1.0895	1.71851	0	1.00246	0	0	0.540182	0	0	4.05628	0	0
tRNA-Glu-CTC-1-6_trailercounts	0	0	0	0	0	0	0	0	0	0	0	0	0	0	0	0	0	0	0	0	0	0	0	0
tRNA-Glu-CTC-1-7_wholeprecounts	0	0.894592	0	0	0	0	0	0	0	0	0	0	0	0	0	0	0	0	0	0	0	0	0	0
tRNA-Glu-CTC-1-7_partialprecounts	0	0	1.12155	0	0	0	0	0.515533	4.80923	2.74354	0	0	0	0	0.524389	0	0.987807	0	0.270091	0	0	0	0	0
tRNA-Glu-CTC-1-7_trailercounts	0	0	0	0	0	0	0	0	0	0	0	0	0	0	0	0	0	0	0	0	0	0	0	0
tRNA-Glu-TTC-1-1_wholeprecounts	0	0	0	0	0	0	0	0	0	0	0	0	0	1.14567	0	0	0	0	0.270091	0	0	0	0	0
tRNA-Glu-TTC-1-1_partialprecounts	0	0	1.12155	2.06549	0	0	0	0.515533	3.20615	0	0.755775	0	1.0895	6.87405	1.57317	0	0	2.00582	0	0	0	2.43377	1.89868	2.43571
tRNA-Glu-TTC-1-1_trailercounts	0	0	0	0	0	0	0	0	0	0	0.755775	1.04611	0	1.71851	0	3.00737	0	2.00582	0	0	0	0.811255	0	1.21785
tRNA-Glu-TTC-2-1_wholeprecounts	0	0.357837	0	0	0	0	0	0	0	0	0	0	0	0	0	0	0	0	0.270091	0	0	0	0	0
tRNA-Glu-TTC-2-1_partialprecounts	0	0.536755	0	0	6.53569	0	0	1.03107	0	1.37177	1.51155	2.61528	2.17899	0.572837	1.57317	1.00246	0	0	1.08036	1.07233	2.26154	0.811255	3.16447	0
tRNA-Glu-TTC-2-1_trailercounts	0	0	0	0	0	0	0	0	1.60308	0	0	0	0	0	1.04878	0	0	0	0	0	0	0	0	0
tRNA-Glu-TTC-2-2_wholeprecounts	0	0.178918	0	0	0	0	0	0	0	0	0	0	0	0	0	0	0	0	0.270091	0	0	0	0.632893	0
tRNA-Glu-TTC-2-2_partialprecounts	0	0.894592	0	0	0	1.52719	0	3.60873	0	5.48708	0.755775	3.6614	2.17899	2.86419	3.67073	2.00491	1.97561	0	1.08036	0	2.26154	0	0.632893	1.21785
tRNA-Glu-TTC-2-2_trailercounts	0	0	1.12155	0	0	0	0	0.515533	0	0	0	0	0	0	0.524389	0	0	0	0	0	0	0	0	0
tRNA-Glu-TTC-4-1_wholeprecounts	0	0	0	0	0	0	0	0	0	0	0	0	0	0	0	0	0	0	0	0	0	0	0	0
tRNA-Glu-TTC-4-1_partialprecounts	0	1.07351	0	0	0	0	0	0	0	0	0	0	0	0	0	0	0	0	0	0	0	0	0	0
tRNA-Glu-TTC-4-1_trailercounts	0	0	0	0	0	0	0	0	0	0	0	0	0	0	0	0	0	0	0	0	0	0	0	0
tRNA-Glu-TTC-5-1_wholeprecounts	0	1.25243	0	0	0	0	0	0	0	0	0	0	0	0	0	0	0	0	0.810274	0	0	1.62251	0	0
tRNA-Glu-TTC-5-1_partialprecounts	1.29763	0.536755	2.24309	12.393	0	1.52719	0	1.03107	0	9.60239	0	4.18445	4.90274	0	0.524389	7.01719	1.97561	4.01163	0.270091	2.14467	15.8308	0	0	3.65356
tRNA-Glu-TTC-5-1_trailercounts	0	0	0	0	0	0	0	0	0	0	0	0	0	0	0	0	0	0	0	0	0	0	0	0
tRNA-Gly-CCC-6-1_wholeprecounts	0	0	0	0	0	0	0	0	0	0	0	0	0	0	0	0	0	0	0	0	0	0	0	0
tRNA-Gly-CCC-6-1_partialprecounts	0	0	0	6.19648	0	0	0	2.57767	1.60308	5.48708	0	0.523057	0	1.14567	1.57317	0	1.97561	0	0	0	0	0.811255	0	1.21785
tRNA-Gly-CCC-6-1_trailercounts	0	0	0	0	0	0	0	0.515533	0	0	0	0	0	0	0	0	0	0	0	0	0	0	0	0
tRNA-Gly-CCC-7-1_wholeprecounts	0	0	0	0	0	0	0	0	0	0	0	0	0	0	0	0	0	0	0	0	0	0	0	0
tRNA-Gly-CCC-7-1_partialprecounts	0	0	0	14.4584	13.0714	1.52719	0	0	0	4.11531	1.51155	0	0	0.572837	0	0	0	0	0	0	0	0	4.43025	1.21785
tRNA-Gly-CCC-7-1_trailercounts	0	0	0	0	0	0	0	0	0	0	0	0	0	0	0	0	0	0	0	0	0	0	0	0
tRNA-Gly-GCC-2-6_wholeprecounts	0	0	0	0	0	0	0	0	0	0	0	0	0	0	0	0	0	0	0	0	0	0	0	0
tRNA-Gly-GCC-2-6_partialprecounts	1.29763	0.178918	0	0	0	0	0	2.06213	0	1.37177	0.755775	1.04611	0	0.572837	2.62195	1.00246	0	0	0	0	0	0	0	0
tRNA-Gly-GCC-2-6_trailercounts	0	0	0	0	0	0	0	0.515533	0	1.37177	0	1.56917	0	0	0	0	0	0	0	0	0	6.49004	0	0
tRNA-Gly-GCC-2-2_wholeprecounts	0	0	0	0	0	0	0	0	0	0	0	0	0	0	0.524389	0	0	0	0	0	0	0	0	0
tRNA-Gly-GCC-2-2_partialprecounts	0	2.32594	0	6.19648	0	4.58158	0	0	0	1.37177	0	2.09223	0.544748	0.572837	0.524389	2.00491	0	4.01163	0	0	0	0.811255	0.632893	0
tRNA-Gly-GCC-2-2_trailercounts	0	0	0	0	0	0	0	0	0	0	0	0	0	0	0	0	0	0	0	0	0	0	0	0
tRNA-Gly-GCC-2-1_wholeprecounts	0	0	0	0	0	0	0	0	0	0	0	0	0	0	0	0	0	0	0.810274	0	0	0	0	0
tRNA-Gly-GCC-2-1_partialprecounts	1.29763	6.7989	0	0	0	0	0	0.515533	0	0	0	0.523057	0	0	0.524389	2.00491	0	0	4.32146	0	0	0	1.89868	1.21785
tRNA-Gly-GCC-2-1_trailercounts	0	0	0	0	0	0	0	0	0	0	0	0	0	0	0	0	0	0	0	0	0	0	0	0
tRNA-Gly-GCC-2-4_wholeprecounts	0	0	0	0	0	0	0	0	0	0	0	0	0	0	0	0	0	0	0	0	0	0	0	0
tRNA-Gly-GCC-2-4_partialprecounts	0	0	5.60773	0	0	0	0	2.57767	3.20615	0	0.755775	0.523057	0.544748	0	0	2.00491	0.987807	0	0.540182	0	0	1.62251	2.53157	0
tRNA-Gly-GCC-2-4_trailercounts	0	0	0	0	0	0	0	1.03107	0	0	0	0	0	0	1.04878	0	0	0	0	0	0	0	0	0
tRNA-Gly-GCC-3-1_wholeprecounts	0	0	0	0	0	0	0	0	0	0	0	0	0	0	0	0	0	0	0	0	0	0	0	0
tRNA-Gly-GCC-3-1_partialprecounts	0	0	5.60773	0	0	0	0	2.06213	0	0	0.755775	0.523057	1.0895	0	0	2.00491	0.987807	0	0	0	0	0	0	0
tRNA-Gly-GCC-3-1_trailercounts	0	0	0	0	0	0	0	0	0	0	0	0	0	0	0	0	0	0	0	0	0	0	0	0
tRNA-Gly-GCC-5-1_wholeprecounts	0	0	0	0	0	0	0	0	0	0	0	0	0	0	0	0	0	0	0	0	0	0	0	0
tRNA-Gly-GCC-5-1_partialprecounts	0	0	5.60773	0	0	0	0	2.06213	0	0	0.755775	0.523057	0.544748	0	0	2.00491	0	0	0	0	0	0	0	0
tRNA-Gly-GCC-5-1_trailercounts	0	0	0	0	0	0	0	0	0	0	0	0	0	0	0	0	0	0	0	0	0	0	0	0
tRNA-Gly-TCC-1-1_wholeprecounts	0	0	0	0	0	0	0	0	0	0	0	0	0.544748	0	0	0	0	0	0	0	0	0	0	0
tRNA-Gly-TCC-1-1_partialprecounts	0	9.30376	6.72928	4.13098	0	9.16317	0	2.06213	1.60308	8.23062	2.26733	1.56917	3.81324	8.01972	0	5.01228	0	12.0349	1.08036	1.07233	0	0	1.89868	0
tRNA-Gly-TCC-1-1_trailercounts	0	0	0	0	0	0	0	0	0	1.37177	0.755775	0	0	0	0	1.00246	0	0	0	0	0	0	0	0
tRNA-Gly-TCC-2-1_wholeprecounts	0	1.43135	0	0	0	0	0	0	0	0	0	0	0	0	0	0	0	0	0	0	0	0	0	0
tRNA-Gly-TCC-2-1_partialprecounts	1.29763	3.9362	11.2155	2.06549	0	0	0	7.733	4.80923	4.11531	2.26733	2.61528	3.81324	4.00986	6.81706	2.00491	2.96342	20.0582	1.08036	5.36167	4.52309	8.92381	3.16447	3.65356
tRNA-Gly-TCC-2-1_trailercounts	0	0	0	0	0	0	0	0	0	0	0	0.523057	0	1.14567	0	1.00246	0	0	0	1.07233	2.26154	0	0	2.43571
tRNA-Gly-TCC-2-6_wholeprecounts	0	0	0	0	0	0	0	0	0	0	0	0	0	0	0	0	0	0	0	0	0	0	0	0
tRNA-Gly-TCC-2-6_partialprecounts	0	0	2.24309	6.19648	0	3.05439	0	0	0	10.9742	0	0	3.26849	0.572837	0	0	0	0	2.70091	0	0	1.62251	0	0
tRNA-Gly-TCC-2-6_trailercounts	2.59525	0	0	0	0	0	0	0	1.60308	0	0	0	0	1.14567	0	0	0	2.00582	0	0	0	0	0	0
tRNA-Gly-TCC-3-1_wholeprecounts	0	1.07351	0	0	0	0	0	0	0	0	0	0	0	0	0	2.00491	0	0	0	0	0	0.811255	0	0
tRNA-Gly-TCC-3-1_partialprecounts	0	2.50486	2.24309	2.06549	0	1.52719	0	0	1.60308	10.9742	0.755775	1.04611	3.81324	8.59256	1.04878	3.00737	3.95123	2.00582	0	0	0	6.49004	1.89868	1.21785
tRNA-Gly-TCC-3-1_trailercounts	0	0.178918	0	0	0	0	0	0	0	0	0.755775	0	0	0.572837	0	0	0	4.01163	0.270091	0	0	0	0	1.21785
tRNA-His-GTG-1-8_wholeprecounts	0	0	0	0	0	0	0	0	0	0	0	0	0	0	0	0	0	0	0	0	0	0	0	0
tRNA-His-GTG-1-8_partialprecounts	0	0.357837	0	0	0	0	0	0.515533	0	2.74354	0	0.523057	0	0.572837	0.524389	0	3.95123	0	0.270091	0	2.26154	0	0	0
tRNA-His-GTG-1-8_trailercounts	7.78576	0.178918	5.60773	28.9169	0	3.05439	15.6	9.2796	12.8246	45.2684	10.5809	21.9684	23.9689	10.3111	14.1585	10.0246	5.92684	118.343	1.89064	16.085	9.04617	26.7714	15.1894	1.21785
tRNA-His-GTG-1-4_wholeprecounts	0	0	0	0	0	0	0	0	0	0	0	0	0	0	0	0	0	0	0	0	0	0	0	0
tRNA-His-GTG-1-4_partialprecounts	0	0.715674	0	0	0	0	0	0	0	0	0	0	0	0	0.524389	0	0	0	0	4.28934	2.26154	3.24502	0	0
tRNA-His-GTG-1-4_trailercounts	9.08339	0.894592	0	6.19648	0	6.10878	0	2.06213	1.60308	8.23062	7.55775	5.75362	8.17123	0	3.14634	8.01964	2.96342	30.0872	0	1.07233	0	1.62251	1.26579	0
tRNA-His-GTG-1-7_wholeprecounts	0	0	0	0	0	0	0	0	0	0	0	0	0	0	0	0	0	0	0	0	0	0	0	0
tRNA-His-GTG-1-7_partialprecounts	1.29763	0	0	0	0	0	0	1.03107	0	1.37177	0	0	1.63425	1.14567	0.524389	0	0	2.00582	0.540182	0	2.26154	0	2.53157	0
tRNA-His-GTG-1-7_trailercounts	18.1668	0.178918	28.0386	16.5239	0	18.3263	0	30.4165	24.0461	39.7813	15.8713	29.2912	11.4397	18.9036	40.378	10.0246	15.8049	140.407	1.62055	19.302	13.5693	13.7913	13.9237	30.4464
tRNA-His-GTG-1-3_wholeprecounts	0	0	0	0	0	0	0	0	0	0	0	0	0	0	0	0	0	0	0	0	0	0	0	0
tRNA-His-GTG-1-3_partialprecounts	0	0.715674	0	0	0	0	0	0	0	0	0	0	0	0	0.524389	0	0	0	0	4.28934	2.26154	3.24502	0	0
tRNA-His-GTG-1-3_trailercounts	9.08339	0.894592	0	6.19648	0	6.10878	0	2.06213	1.60308	8.23062	7.55775	5.75362	8.17123	0	3.14634	8.01964	2.96342	30.0872	0	1.07233	0	1.62251	1.26579	0
tRNA-His-GTG-1-1_wholeprecounts	0	0	0	0	0	0	0	0	0	0	0	0	0	0	0	0	0	0	0	0	0	0	0	0
tRNA-His-GTG-1-1_partialprecounts	0	5.72539	1.12155	0	0	0	0	3.60873	0	4.11531	0	0.523057	0.544748	0	1.04878	0	0	0	1.89064	0	2.26154	0	1.89868	0
tRNA-His-GTG-1-1_trailercounts	0	0.357837	4.48618	0	0	6.10878	0	0.515533	4.80923	8.23062	0.755775	0	0	0	0.524389	0	0.987807	0	0	0	0	0	0	0
tRNA-Ile-AAT-4-1_wholeprecounts	0	0	0	0	0	0	0	0	0	0	0	0	0	0	0	0	0	0	0	0	0	0	0	0
tRNA-Ile-AAT-4-1_partialprecounts	1.29763	0.357837	0	0	0	0	0	0	0	0	0	1.56917	1.63425	5.15554	3.14634	0	0	0	0	0	0	0	2.53157	0
tRNA-Ile-AAT-4-1_trailercounts	0	0	0	0	0	0	0	0	0	0	0	0	0	0	1.04878	1.00246	0	0	0	0	0	0	0	0
tRNA-Ile-AAT-5-5_wholeprecounts	0	0	0	0	0	0	0	0	0	0	0	0	0	0	0	0	0	0	0	0	0	0	0	0
tRNA-Ile-AAT-5-5_partialprecounts	0	0	0	0	0	0	0	0	1.60308	1.37177	0	0	3.26849	0.572837	0	0	0	4.01163	0.540182	0	0	0	0	0
tRNA-Ile-AAT-5-5_trailercounts	0	0	0	2.06549	0	0	0	2.06213	0	0	0	0	0	0	0	0	0	2.00582	0	0	0	0	0	0
tRNA-Ile-AAT-5-2_wholeprecounts	0	0	0	0	0	0	0	0	0	0	0	0	0	0	0	0	0	0	0	0	0	0	0	0
tRNA-Ile-AAT-5-2_partialprecounts	0	0	2.24309	0	0	1.52719	0	1.5466	0	0	0	0.523057	1.0895	1.71851	0	0	0	0	0.270091	0	0	0	0	0
tRNA-Ile-AAT-5-2_trailercounts	1.29763	0.536755	0	0	6.53569	0	0	1.5466	1.60308	0	0	0	0	0	1.04878	0	0	0	0	0	0	0.811255	0	0
tRNA-Ile-TAT-1-1_wholeprecounts	0	0	0	0	0	0	0	0	0	0	0	0	0	0	0	0	0	0	0	0	0	0	0	0
tRNA-Ile-TAT-1-1_partialprecounts	0	1.07351	1.12155	0	6.53569	0	0	0	0	1.37177	3.77888	0.523057	0.544748	2.29135	0	0	0	0	0	1.07233	0	3.24502	0	0
tRNA-Ile-TAT-1-1_trailercounts	0	0	0	0	0	0	0	0	0	0	0	0	0	0	0	0	0	0	0	0	0	0	0	0
tRNA-Ile-TAT-2-1_wholeprecounts	0	0	0	0	0	0	0	0	0	0	0	0	0	0	0	0	0	0	0	0	0	0	0	0
tRNA-Ile-TAT-2-1_partialprecounts	5.19051	1.07351	2.24309	0	0	0	0	6.1864	0	0	1.51155	4.18445	3.81324	5.72837	8.39023	2.00491	1.97561	2.00582	0.810274	1.07233	0	0	3.79736	0
tRNA-Ile-TAT-2-1_trailercounts	0	0	0	0	0	0	0	0	0	0	0.755775	0	0	0	0.524389	0	0	0	0	0	0	0	0	0
tRNA-Ile-TAT-2-3_wholeprecounts	0	0	0	0	0	0	0	0	0	0	0	0	0	0	0	0	0	0	0	0	0	0	0	0
tRNA-Ile-TAT-2-3_partialprecounts	24.6549	14.6713	24.674	12.393	63.723	65.6694	15.6	24.2301	33.6646	45.2684	57.4389	42.3676	24.5137	5.15554	41.9512	17.0417	31.6098	8.02327	11.0737	83.6421	15.8308	30.0165	26.5815	15.8321
tRNA-Ile-TAT-2-3_trailercounts	0	0	0	0	0	0	0	0	0	0	0	0	0	0	0	0	0	0	0	0	0	0	0	0
tRNA-Leu-AAG-1-2_wholeprecounts	0	0	0	0	0	0	0	0	0	0	0	0	0	0	0	0	0	0	0	0	0	0	0	0
tRNA-Leu-AAG-1-2_partialprecounts	0	0	0	0	0	0	0	4.12427	0	0	1.51155	0	0	0	0	0	1.97561	0	0	0	0	0	0	0
tRNA-Leu-AAG-1-2_trailercounts	0	0	0	0	0	0	0	0	0	0	0	0	0	0	0	0	0	0	0	0	0	0	0	0
tRNA-Leu-AAG-1-1_wholeprecounts	0	0	0	0	0	0	0	0	0	0	0	0	0	0	0	0	0	0	0	0	0	0	0	0
tRNA-Leu-AAG-1-1_partialprecounts	0	0	0	0	0	0	0	4.12427	0	0	1.51155	0	0	0	0	0	1.97561	0	0	0	0	0	0	0
tRNA-Leu-AAG-1-1_trailercounts	0	0	0	0	0	0	0	0	0	0	0	0	0	0	0	0	0	0	0	0	0	0	0	0
tRNA-Leu-AAG-2-4_wholeprecounts	0	0	0	0	0	0	0	0	0	0	0	0	0	0	0	0	0	0	0	0	0	0	0	0
tRNA-Leu-AAG-2-4_partialprecounts	0	0.536755	5.60773	0	0	0	0	1.5466	4.80923	5.48708	1.51155	4.18445	7.62648	6.30121	0.524389	5.01228	1.97561	2.00582	0.270091	0	13.5693	0	6.96183	0
tRNA-Leu-AAG-2-4_trailercounts	0	0	1.12155	0	0	0	0	0	0	0	0	0	0	1.14567	0	0	0	0	0	1.07233	0	0	0	0
tRNA-Leu-AAG-2-1_wholeprecounts	0	0	0	0	0	0	0	0	0	0	0	0	0	0	0	0	0	0	0	0	0	0	0	0
tRNA-Leu-AAG-2-1_partialprecounts	3.89288	0.357837	0	0	0	0	0	0.515533	8.01538	2.74354	0	1.56917	1.63425	1.14567	0.524389	6.01473	0	4.01163	0	0	0	0	0	0
tRNA-Leu-AAG-2-1_trailercounts	0	0	0	0	0	0	0	0	0	0	0	0	0	0	0	0	0	0	0	0	0	0	0	0
tRNA-Leu-CAA-1-1_wholeprecounts	0	0	0	0	0	0	0	0	0	0	0	0	0	0	0	0	0	0	0	0	0	0	0	0
tRNA-Leu-CAA-1-1_partialprecounts	20.762	53.8544	33.6464	171.436	14.7053	18.3263	15.6	38.665	11.2215	48.0119	21.1617	19.3531	20.7004	68.7405	38.2804	17.0417	21.7318	146.425	51.3173	21.4467	27.1385	24.3377	46.8341	30.4464
tRNA-Leu-CAA-1-1_trailercounts	0	0	0	0	0	0	0	0	0	2.74354	0	0	0	0	0	0	0	0	0	0	0	0	0	0
tRNA-Leu-CAA-3-1_wholeprecounts	0	0	0	0	0	0	0	0	0	0	0	0	0	0	0	0	0	0	0	0	0	0	0	0
tRNA-Leu-CAA-3-1_partialprecounts	0	1.07351	3.36464	0	0	0	0	4.12427	0	5.48708	2.26733	1.56917	2.17899	0.572837	0	1.00246	0	0	1.62055	3.217	0	0	0	0
tRNA-Leu-CAA-3-1_trailercounts	0	0	0	0	0	0	0	0	0	0	0	0	0	0	0	0	0	0	0	0	0	0	0	0
tRNA-Leu-CAA-4-1_wholeprecounts	0	0	0	0	0	0	0	0	0	0	0	0	0	0	0	0	0	0	0	0	0	0	0	0
tRNA-Leu-CAA-4-1_partialprecounts	0	0	10.0939	0	0	1.52719	0	6.70194	4.80923	13.7177	3.77888	1.04611	4.35799	2.86419	0	8.01964	0.987807	10.0291	0.270091	0	9.04617	12.9801	12.6579	6.08927
tRNA-Leu-CAA-4-1_trailercounts	0	0	0	0	0	0	0	0	0	0	0	0	0	0	0	2.00491	0	0	0	0	0	0	0	0
tRNA-Leu-CAG-1-7_wholeprecounts	0	0	0	0	0	0	0	0	0	0	0	0	0	0	0	0	0	0	0	0	0	0	0	0
tRNA-Leu-CAG-1-7_partialprecounts	3.89288	3.9362	13.4586	6.19648	3.26784	10.6904	0	10.8262	3.20615	19.2048	0.755775	9.41502	11.9845	9.73824	5.24389	19.0466	7.90246	10.0291	1.08036	10.7233	9.04617	0	6.32893	6.08927
tRNA-Leu-CAG-1-7_trailercounts	1.29763	0	2.24309	0	0	0	0	1.5466	0	1.37177	0	0.523057	0	0	1.04878	0	0	12.0349	0	0	0	0	0	0
tRNA-Leu-CAG-1-6_wholeprecounts	0	0	0	0	0	0	0	0	0	0	0	0	0	0	0	0	0	0	0	0	0	0	0	0
tRNA-Leu-CAG-1-6_partialprecounts	3.89288	0	3.36464	0	0	1.52719	0	1.03107	3.20615	4.11531	0.755775	3.13834	1.0895	0	1.04878	0	0	2.00582	0.810274	3.217	0	4.05628	0	1.21785
tRNA-Leu-CAG-1-6_trailercounts	2.59525	0	1.12155	0	0	0	0	2.57767	1.60308	2.74354	3.0231	1.04611	2.17899	1.14567	3.67073	4.00982	2.96342	4.01163	0	1.07233	2.26154	0	1.26579	0
tRNA-Leu-CAG-2-2_wholeprecounts	0	0	0	0	0	0	0	0	0	0	0	0	0	0	0	0	0	0	0	0	0	0	0	0
tRNA-Leu-CAG-2-2_partialprecounts	3.89288	2.68378	13.4586	4.13098	0	6.10878	0	15.466	6.4123	10.9742	0.755775	8.36891	11.9845	9.73824	9.43901	12.0295	5.92684	20.0582	2.16073	0	4.52309	2.43377	3.16447	7.30713
tRNA-Leu-CAG-2-2_trailercounts	0	0	0	0	0	0	0	1.03107	1.60308	0	1.51155	1.56917	1.0895	0	0	1.00246	0.987807	0	0	0	0	0	0	0
tRNA-Leu-CAG-2-1_wholeprecounts	0	0	0	0	0	0	0	0	0	0	0	0	0	0	0	0	0	0	0	0	0	0	0	0
tRNA-Leu-CAG-2-1_partialprecounts	2.59525	0	4.48618	0	0	0	0	2.57767	4.80923	9.60239	3.77888	0.523057	2.72374	2.29135	0	2.00491	0	10.0291	0.270091	0	0	4.86753	0	0
tRNA-Leu-CAG-2-1_trailercounts	0	0	0	0	0	0	0	0	0	0	0	0	0	0	0	0	0.987807	2.00582	0	0	0	0	0	0
tRNA-Leu-TAA-1-1_wholeprecounts	0	0	0	0	0	0	0	0	0	0	0	0	0	0	0	0	0	0	0	0	0	0	0	0
tRNA-Leu-TAA-1-1_partialprecounts	1.29763	3.9362	5.60773	10.3275	0	0	0	6.70194	4.80923	19.2048	11.3366	4.70751	8.17123	8.59256	4.19512	14.0344	2.96342	48.1396	6.2121	6.43401	18.0923	13.7913	4.43025	8.52498
tRNA-Leu-TAA-1-1_trailercounts	0	0	0	0	0	4.58158	0	0	0	0	0	0	0	1.14567	0	0	0	0	0	0	0	0	0	0
tRNA-Leu-TAG-1-1_wholeprecounts	0	0	0	0	0	0	0	0	0	0	0	0	0	0	0	0	0	0	0	0	0	0	0	0
tRNA-Leu-TAG-1-1_partialprecounts	0	1.78918	0	0	1.63392	0	0	1.5466	0	2.74354	0	5.75362	3.81324	2.29135	0	2.00491	0	12.0349	0.810274	0	0	2.43377	0.632893	0
tRNA-Leu-TAG-1-1_trailercounts	0	0	1.12155	0	0	0	0	0.515533	1.60308	0	0.755775	0	0	0	0	0	0	0	0	4.28934	0	0	0	1.21785
tRNA-Leu-TAG-3-1_wholeprecounts	0	0	0	0	0	0	0	0	0	0	0	0	0	0	0	0	0	0	0	0	0	0	0	0
tRNA-Leu-TAG-3-1_partialprecounts	1.29763	0.536755	0	0	0	0	0	1.03107	1.60308	0	0.755775	1.04611	0.544748	0.572837	0.524389	0	0	6.01745	0	0	0	0	1.26579	1.21785
tRNA-Leu-TAG-3-1_trailercounts	44.1193	1.43135	38.1326	26.8514	13.0714	47.343	46.7999	24.2301	30.4584	42.5249	30.9868	15.6917	20.7004	10.8839	39.8536	23.0565	20.744	60.1745	1.62055	24.6637	18.0923	23.5264	39.2394	34.0999
tRNA-Lys-CTT-1-2_wholeprecounts	0	0	0	0	0	0	0	0	0	0	0	0	0	0	0	0	0	0	0	0	0	0	0	0
tRNA-Lys-CTT-1-2_partialprecounts	3.89288	54.0334	7.85082	8.26197	1.63392	12.2176	0	2.57767	0	4.11531	4.53465	0.523057	5.99223	16.0394	7.34145	3.00737	2.96342	4.01163	7.83264	5.36167	2.26154	19.4701	0.632893	6.08927
tRNA-Lys-CTT-1-2_trailercounts	0	0	0	0	0	0	0	0	0	0	0	0	0	0	0	0	0	0	0	0	0	0	0	0
tRNA-Lys-CTT-1-1_wholeprecounts	0	0	0	0	0	0	0	0	0	0	0	0	0	0	0	0	0	0	0.270091	0	0	0	0	0
tRNA-Lys-CTT-1-1_partialprecounts	0	1.07351	2.24309	0	3.26784	0	0	3.60873	0	0	0	3.13834	3.26849	0	3.67073	2.00491	0.987807	6.01745	0.810274	0	4.52309	0	0.632893	0
tRNA-Lys-CTT-1-1_trailercounts	0	0	0	0	0	0	0	0	0	1.37177	1.51155	0	1.63425	0	0	1.00246	0	10.0291	0	0	0	4.86753	0	0
tRNA-Lys-CTT-2-3_wholeprecounts	0	0	0	0	0	0	0	0	0	0	0	0	0	0	0	0	0	0	0	0	0	0	0	0
tRNA-Lys-CTT-2-3_partialprecounts	1.29763	0.715674	1.12155	0	0	0	0	0.515533	0	2.74354	0.755775	0.523057	3.26849	0	0.524389	0	1.97561	2.00582	1.08036	0	2.26154	0.811255	0.632893	0
tRNA-Lys-CTT-2-3_trailercounts	0	0	0	0	0	0	0	0	0	0	0	0	0	0	0	0	0	0	0	0	0	0	0	0
tRNA-Lys-CTT-2-5_wholeprecounts	0	0	0	0	0	0	0	0	0	0	0	0	0	0	0	0	0	0	0	0	0	0	0	0
tRNA-Lys-CTT-2-5_partialprecounts	0	0.536755	0	0	0	0	0	0	0	0	0	0	0	0	0	0	0	0	0.810274	5.36167	2.26154	0	0	0
tRNA-Lys-CTT-2-5_trailercounts	0	0	0	0	0	0	0	0	0	0	0	0	0	0	0	0	0	0	0	0	0	0	0	0
tRNA-Lys-CTT-2-2_wholeprecounts	0	0	0	0	0	0	0	0	0	0	0	0	0	0	0	0	0	0	1.08036	0	0	0	0	0
tRNA-Lys-CTT-2-2_partialprecounts	0	1.25243	1.12155	0	0	0	0	3.0932	0	0	0	0.523057	1.63425	1.71851	2.09756	2.00491	0	8.02327	1.89064	0	2.26154	0	0	0
tRNA-Lys-CTT-2-2_trailercounts	0	0	0	0	0	0	0	0	0	0	0	0	0	0	0	0	0	0	0	0	0	0	0	0
tRNA-Lys-CTT-2-4_wholeprecounts	0	0	0	0	0	0	0	0	0	0	0	0	0	0	0	0	0	0	0	0	0	0	0	0
tRNA-Lys-CTT-2-4_partialprecounts	5.19051	6.61998	3.36464	0	0	9.16317	0	0	0	0	0	0	1.63425	1.14567	0	0	0	2.00582	0.270091	2.14467	2.26154	4.05628	6.32893	0
tRNA-Lys-CTT-2-4_trailercounts	0	0	0	0	0	0	0	0	0	0	0	0	0	0	0	0	0	0	0	0	0	0	0	0
tRNA-Lys-CTT-2-1_wholeprecounts	0	0	0	0	0	1.52719	0	0	0	0	0	0	0	0	0	0	0	0	0	0	0	0	0	0
tRNA-Lys-CTT-2-1_partialprecounts	1.29763	10.0194	2.24309	0	0	0	0	2.06213	8.01538	0	2.26733	3.13834	2.72374	6.87405	2.09756	2.00491	0.987807	6.01745	1.08036	0	2.26154	5.67879	1.26579	0
tRNA-Lys-CTT-2-1_trailercounts	0	0	0	0	0	0	0	0	0	0	0	0	0	0	0	0	0	0	0	0	0	0	0	0
tRNA-Lys-CTT-3-1_wholeprecounts	0	0	0	0	0	0	0	0	0	0	0	0	0	0	0	0	0	0	0	0	0	0	0	0
tRNA-Lys-CTT-3-1_partialprecounts	1.29763	0	1.12155	0	0	0	0	0	1.60308	0	0.755775	0	0	0	0	0	0	0	1.35046	0	0	2.43377	0	0
tRNA-Lys-CTT-3-1_trailercounts	0	0	0	0	0	0	0	0	0	0	0	0	0	0	0	0	0	0	0	0	0	0	0	0
tRNA-Lys-CTT-4-1_wholeprecounts	0	0	0	0	0	0	0	0	0	0	0	0	0	0	0	0	0	0	0	0	0	0	0	0
tRNA-Lys-CTT-4-1_partialprecounts	0	0.178918	0	0	0	0	0	0	0	1.37177	0.755775	0	0.544748	1.14567	0	0	0	0	0	0	0	3.24502	5.06315	0
tRNA-Lys-CTT-4-1_trailercounts	0	0	0	0	0	0	0	0	0	0	0	0	0	0	0	0	0	0	0	0	0	0	0	0
tRNA-Lys-TTT-3-1_wholeprecounts	0	0.357837	0	0	0	0	0	0	0	0	0	0	0	0	0	0	0	0	0	0	0	0	0	0
tRNA-Lys-TTT-3-1_partialprecounts	6.48814	2.68378	21.3094	10.3275	6.53569	13.7448	15.6	25.7767	30.4584	78.1909	19.6502	13.5995	36.4981	25.2048	21.5	20.0491	10.8659	60.1745	6.75228	17.1574	6.78463	10.5463	16.4552	21.9214
tRNA-Lys-TTT-3-1_trailercounts	0	0	0	0	0	0	0	1.03107	0	0	0	0	1.0895	0	2.09756	0	0.987807	0	0	0	0	0	0	0
tRNA-Lys-TTT-3-4_wholeprecounts	0	0	0	0	0	0	0	0	0	0	0	0	0	0	0	0	0	0	0	0	0	0	0	0
tRNA-Lys-TTT-3-4_partialprecounts	1.29763	2.50486	1.12155	0	0	0	0	2.06213	0	0	0.755775	0.523057	3.26849	2.86419	0	0	0	0	0	0	0	0	0	0
tRNA-Lys-TTT-3-4_trailercounts	0	0	0	0	0	0	0	0	0	0	0	0	0	0	0	0	0	0	0	0	0	0	0	0
tRNA-Lys-TTT-3-5_wholeprecounts	0	0	0	0	0	0	0	0	0	0	0	0	0	0	0	0	0	0	0.270091	0	0	0	0	0
tRNA-Lys-TTT-3-5_partialprecounts	1.29763	1.9681	2.24309	20.6549	1.63392	0	0	2.06213	0	6.85885	0	0.523057	6.53698	0.572837	2.09756	1.00246	1.97561	6.01745	2.971	1.07233	2.26154	1.62251	3.16447	1.21785
tRNA-Lys-TTT-3-5_trailercounts	0	0	0	0	0	0	0	0	0	0	0	0	0	0	0	0	0	0	0	0	0	0	0	0
tRNA-Lys-TTT-3-2_wholeprecounts	0	0	0	0	0	0	0	0	0	0	0	0	0	0	0	0	0	0	0	0	0	0	0	0
tRNA-Lys-TTT-3-2_partialprecounts	0	4.29404	1.12155	6.19648	1.63392	1.52719	15.6	2.06213	6.4123	16.4612	1.51155	2.09223	8.71598	10.3111	3.67073	8.01964	5.92684	6.01745	0.540182	1.07233	2.26154	7.3013	0	1.21785
tRNA-Lys-TTT-3-2_trailercounts	0	0	0	0	0	0	0	0	0	0	0	0	1.0895	0	0	0	0	0	0	0	0	0.811255	0	0
tRNA-Lys-TTT-3-3_wholeprecounts	0	0	0	0	0	0	0	0	0	0	0	0	0	0	0	0	0	0	0	0	0	0	0	0
tRNA-Lys-TTT-3-3_partialprecounts	0	1.43135	3.36464	0	0	0	0	2.06213	6.4123	4.11531	0.755775	3.13834	1.0895	1.14567	0	1.00246	0	0	0.810274	0	0	0	0	0
tRNA-Lys-TTT-3-3_trailercounts	0	0.357837	1.12155	0	1.63392	0	0	0	6.4123	1.37177	0	0.523057	0.544748	0	0	1.00246	0	0	2.70091	0	0	0	2.53157	0
tRNA-Met-CAT-1-1_wholeprecounts	0	0	0	0	0	0	0	0	0	0	0	0	0	0	0	0	0	0	0	0	0	0	0	0
tRNA-Met-CAT-1-1_partialprecounts	23.3573	12.8821	100.939	43.3753	0	29.0167	0	62.8951	41.68	74.0755	34.0099	51.2595	49.0274	53.8467	45.0975	65.1596	69.1465	180.523	10.2635	34.3147	58.8001	44.619	65.188	57.2392
tRNA-Met-CAT-1-1_trailercounts	0	0	0	0	0	0	0	0	0	0	0	0	0	0	0	0	0	0	0	0	0	0	0	0
tRNA-Met-CAT-3-1_wholeprecounts	0	0.178918	0	0	0	0	0	0	0	0	0	0	0	0	0	0	0	0	0	0	0	0	0	0
tRNA-Met-CAT-3-1_partialprecounts	3.89288	0	2.24309	10.3275	0	0	0	4.12427	6.4123	5.48708	0.755775	1.04611	1.63425	8.01972	1.04878	8.01964	3.95123	20.0582	0.540182	1.07233	2.26154	2.43377	0	1.21785
tRNA-Met-CAT-3-1_trailercounts	0	0	1.12155	0	0	0	0	1.03107	0	0	0	0.523057	1.0895	2.29135	0	1.00246	0.987807	2.00582	0	0	0	0	0	0
tRNA-Met-CAT-3-2_wholeprecounts	0	0	0	0	0	0	0	0	0	0	0	0	0	0	0	0	0	0	0	0	0	0	0	0
tRNA-Met-CAT-3-2_partialprecounts	5.19051	0.178918	12.337	0	0	0	0	5.67087	0	1.37177	10.5809	5.23057	2.17899	3.43702	2.62195	2.00491	6.91465	2.00582	0	2.14467	2.26154	20.2814	0	2.43571
tRNA-Met-CAT-3-2_trailercounts	0	0	0	0	0	0	0	0	0	0	0	0	0	0	0	0	0.987807	0	0	0	0	0	0	0
tRNA-Met-CAT-6-1_wholeprecounts	0	0	0	0	0	0	0	0	0	0	0	0	0	0	0	0	0	0	0	0	0	0	0	0
tRNA-Met-CAT-6-1_partialprecounts	1.29763	0	2.24309	0	1.63392	3.05439	0	3.0932	4.80923	2.74354	0	1.04611	3.81324	5.72837	6.29267	4.00982	0	6.01745	0.540182	3.217	0	0	0	0
tRNA-Met-CAT-6-1_trailercounts	0	0	2.24309	0	0	0	0	1.5466	0	0	0	0	0.544748	0.572837	1.57317	0	3.95123	0	0	0	0	0	0	0
tRNA-Phe-GAA-1-5_wholeprecounts	0	0	0	0	0	0	0	0	0	0	0	0	0	0	0	0	0	0	0	0	0	0	0	0
tRNA-Phe-GAA-1-5_partialprecounts	0	0	0	0	0	0	0	0	0	0	0.755775	0	0	0	0	0	0	0	0	0	0	0	0	0
tRNA-Phe-GAA-1-5_trailercounts	2.59525	0.357837	0	0	0	0	0	0.515533	4.80923	1.37177	3.0231	0	0	0	3.67073	1.00246	0	2.00582	0.540182	3.217	6.78463	0	0	2.43571
tRNA-Phe-GAA-1-4_wholeprecounts	0	0	0	0	0	0	0	0	0	0	0	0	0	0	0	0	0	0	0	0	0	0	0	0
[truncated: 177 more rows]
