# Supplementary material for: Menstrual cycle-dependent expression of tRNA-derived fragments in healthy human endometrium and uterine fluid-derived extracellular vesicles
Source: BMC Genomics. 2026 Apr 14;27:379. doi: 10.1186/s12864-026-12851-3 (PMC13081295; doi:10.1186/s12864-026-12851-3)
Supplement: Supplementary file 5 — Supplementary Material 5. [file 12864_2026_12851_MOESM5_ESM.xlsx]

## Sheet: DeSeq2
Supplementary table 5. Differential expression analysis of transfer RNA-derived fragments (tRFs) in endometrial biopsies (EB) across the menstrual cycle comapred to mid-proliferative phase (MP)
A	EB ES vs EB MP log2	EB MS vs EB MP log2	EB LS vs EB MP log2	EB ES vs EB MP p-adj	EB MS vs EB MP p-adj	EB LS vs EB MP p-adj
tRNA-Ala-AGC-1_fiveprime	-1.24776	0.0304673	0.777357	0.0123527	0.950988	0.116322
tRNA-Ala-AGC-1_other	0.608174	1.1606	0.83912	0.374453	0.0863136	0.218188
tRNA-Ala-AGC-1_threeprime	-0.866595	0.0774917	0.277506	0.109969	0.88624	0.608407
tRNA-Ala-AGC-1-1_partialprecounts	0.386121	0.426702	1.22651	0.592905	0.554233	0.0877454
tRNA-Ala-AGC-1-1_trailercounts	0	0.166733	0.0343107	1	0.699896	0.936777
tRNA-Ala-AGC-1-1_wholeprecounts	0.225213	0.282688	0.169691	0.65384	0.573713	0.735385
tRNA-Ala-AGC-10_fiveprime	-0.0830737	-0.16447	-0.0230002	0.868421	0.742923	0.963417
tRNA-Ala-AGC-11_fiveprime	-0.289763	-0.317322	-0.823556	0.579064	0.542701	0.120847
tRNA-Ala-AGC-11_other	0.200023	0.510262	0.432377	0.729109	0.371554	0.450951
tRNA-Ala-AGC-11_threeprime	-0.646957	-0.782277	0.401318	0.288632	0.1996	0.507373
tRNA-Ala-AGC-11_wholecounts	0.094604	0	0	0.826876	1	1
tRNA-Ala-AGC-11-1_partialprecounts	-0.38751	-0.532829	-0.950847	0.49459	0.34811	0.0985796
tRNA-Ala-AGC-11-1_trailercounts	0.0655034	0.894852	0.211699	0.926877	0.21217	0.767107
tRNA-Ala-AGC-12_fiveprime	-0.0830737	-0.16447	-0.0230002	0.868421	0.742923	0.963417
tRNA-Ala-AGC-14_fiveprime	-0.0830737	-0.16447	-0.0230002	0.868421	0.742923	0.963417
tRNA-Ala-AGC-15_fiveprime	-0.0830737	-0.16447	-0.0230002	0.868421	0.742923	0.963417
tRNA-Ala-AGC-15_other	0.244364	0.23342	0.440428	0.668574	0.682876	0.441697
tRNA-Ala-AGC-15_threeprime	-0.935622	-0.49891	0.197882	0.115745	0.397853	0.735821
tRNA-Ala-AGC-19_fiveprime	0	0	0	1	1	1
tRNA-Ala-AGC-19_other	0	0	0.0474031	1	1	0.912735
tRNA-Ala-AGC-19_threeprime	0.0353311	-0.120748	0.336109	0.944816	0.812947	0.510921
tRNA-Ala-AGC-2_fiveprime	-0.409852	0.211658	0.779602	0.454958	0.699004	0.154038
tRNA-Ala-AGC-2_other	0.0502894	0.063951	0.384331	0.930337	0.911251	0.501065
tRNA-Ala-AGC-2_threeprime	-0.997896	0.159754	0.325017	0.02828	0.725401	0.474844
tRNA-Ala-AGC-2_wholecounts	0	0.0765338	0.0843197	1	0.85956	0.845444
tRNA-Ala-AGC-2-1_partialprecounts	-0.880021	-0.343241	0.452646	0.166911	0.581199	0.458419
tRNA-Ala-AGC-2-1_trailercounts	-0.0505512	-0.0620752	0.0391826	0.906966	0.885888	0.927823
tRNA-Ala-AGC-2-1_wholeprecounts	0	0.170006	0	1	0.694299	1
tRNA-Ala-AGC-2-2_partialprecounts	0.41287	0.321854	0.111124	0.534019	0.627761	0.867706
tRNA-Ala-AGC-2-2_trailercounts	0.527524	0.921096	-0.339867	0.462441	0.20027	0.63467
tRNA-Ala-AGC-2-2_wholeprecounts	0.169252	0.541455	0.183078	0.774071	0.360664	0.75633
tRNA-Ala-AGC-20_fiveprime	0	0.147734	0.0999371	1	0.755263	0.832996
tRNA-Ala-AGC-20_threeprime	0.327923	-0.110975	0.598882	0.63881	0.874519	0.389265
tRNA-Ala-AGC-21_fiveprime	0.581127	0	0	0.186895	1	1
tRNA-Ala-AGC-21_other	0	0	0.0474031	1	1	0.912735
tRNA-Ala-AGC-22_other	0.0854848	0.636252	0.556199	0.906399	0.380455	0.443527
tRNA-Ala-AGC-23_fiveprime	-1.80584	-1.73611	-0.407423	0.013296	0.0172866	0.574304
tRNA-Ala-AGC-3_fiveprime	-0.399178	0.213404	0.793177	0.469378	0.698333	0.149371
tRNA-Ala-AGC-3_other	0.195003	1.07255	-0.172952	0.788769	0.139267	0.812275
tRNA-Ala-AGC-3_threeprime	-0.980254	0.205786	0.328011	0.0326709	0.653736	0.474604
tRNA-Ala-AGC-3-1_partialprecounts	-0.71562	-0.0145439	-0.232848	0.0139276	0.959256	0.416948
tRNA-Ala-AGC-3-1_trailercounts	0	0.0396171	0	1	0.927025	1
tRNA-Ala-AGC-4_fiveprime	-0.00217197	0.201463	-0.121862	0.996846	0.713829	0.824465
tRNA-Ala-AGC-4_other	0.0548047	0.190492	0.511284	0.919604	0.724788	0.343402
tRNA-Ala-AGC-4_threeprime	-0.801834	-0.710392	0.586576	0.161289	0.214471	0.304825
tRNA-Ala-AGC-4_wholecounts	-0.147372	-0.158896	-0.15111	0.733328	0.713363	0.726832
tRNA-Ala-AGC-4-1_partialprecounts	-0.845713	-1.0343	-0.64063	0.0325683	0.00898556	0.105074
tRNA-Ala-AGC-4-1_trailercounts	1.38366	1.25484	-0.373881	0.0453309	0.0695676	0.598509
tRNA-Ala-AGC-4-1_wholeprecounts	0.832653	0.450558	1.15218	0.234169	0.519824	0.0996534
tRNA-Ala-AGC-5_fiveprime	-0.394519	0.232239	0.801344	0.472225	0.671522	0.143068
tRNA-Ala-AGC-5_other	0.187991	0.649988	0.133403	0.791517	0.357293	0.85128
tRNA-Ala-AGC-5_threeprime	0.378315	-0.414805	0.632938	0.582127	0.550975	0.355504
tRNA-Ala-AGC-6_fiveprime	-1.13456	-0.720188	-0.284152	0.111372	0.307662	0.685528
tRNA-Ala-AGC-6_other	0.510227	0.980802	0	0.432748	0.133878	1
tRNA-Ala-AGC-6_threeprime	0.0396476	-0.0653483	-0.0108264	0.926969	0.879916	0.980032
tRNA-Ala-AGC-6-1_partialprecounts	1.17318	0.214281	0.230516	0.0872617	0.753143	0.735058
tRNA-Ala-AGC-6-1_wholeprecounts	0.207764	0.269252	0.0598321	0.633758	0.537361	0.89081
tRNA-Ala-AGC-7_fiveprime	-0.409855	0.211632	0.780755	0.454987	0.69906	0.153459
tRNA-Ala-AGC-7_other	0.215673	0.228657	0.531651	0.708235	0.690782	0.353038
tRNA-Ala-AGC-7_threeprime	-0.770066	-1.47458	-0.322491	0.288026	0.0425784	0.655616
tRNA-Ala-AGC-8_antisense	0	0.0363441	0.04413	1	0.933039	0.918739
tRNA-Ala-AGC-8_fiveprime	-0.672794	-1.01489	-1.18268	0.154102	0.0317881	0.0125145
tRNA-Ala-AGC-8_other	0.200023	0.510262	0.432377	0.729109	0.371554	0.450951
tRNA-Ala-AGC-8_threeprime	-1.08972	-0.89748	0.182642	0.0369458	0.0854809	0.725892
tRNA-Ala-AGC-8_wholecounts	0.0511411	0	0	0.905885	1	1
tRNA-Ala-AGC-8-1_partialprecounts	0.62159	0.598196	0.415175	0.265772	0.283252	0.45962
tRNA-Ala-AGC-8-1_trailercounts	-0.883773	0.132398	-0.70309	0.221677	0.855186	0.331324
tRNA-Ala-AGC-8-1_wholeprecounts	0.0781631	-0.120305	-0.112519	0.856602	0.780915	0.794766
tRNA-Ala-AGC-8-2_partialprecounts	0.367719	-0.263914	0.25388	0.547627	0.670199	0.678751
tRNA-Ala-AGC-8-2_trailercounts	0.10231	0.780271	0.579931	0.833563	0.107003	0.231875
tRNA-Ala-AGC-8-2_wholeprecounts	0.0132935	0.355386	0.190037	0.982274	0.553432	0.751233
tRNA-Ala-AGC-9_fiveprime	-0.044005	-0.055529	-0.0477431	0.918969	0.897852	0.912112
tRNA-Ala-AGC-9_other	0.144618	0.74005	0.838614	0.841334	0.303786	0.243921
tRNA-Ala-AGC-9_threeprime	-0.423197	-0.366147	-0.353532	0.427941	0.492804	0.507826
tRNA-Ala-CGC-1_fiveprime	-0.00413056	0.199828	-0.124434	0.994011	0.716501	0.821115
tRNA-Ala-CGC-1_other	0.254044	0.370169	0.636947	0.636718	0.489754	0.233576
tRNA-Ala-CGC-1_threeprime	-1.25562	-0.319177	-0.0510149	0.00616472	0.486197	0.911375
tRNA-Ala-CGC-1_wholecounts	-0.044005	-0.055529	-0.0477431	0.918969	0.897852	0.912112
tRNA-Ala-CGC-1-1_partialprecounts	0.267626	0.395115	0.22144	0.609912	0.450584	0.673064
tRNA-Ala-CGC-1-1_trailercounts	-1.16156	-0.808784	-0.268056	0.0907214	0.234087	0.690824
tRNA-Ala-CGC-1-1_wholeprecounts	-0.181771	-0.13113	0.277126	0.798524	0.853828	0.696776
tRNA-Ala-CGC-2_fiveprime	-0.0045935	0.199494	-0.124178	0.993341	0.716994	0.821503
tRNA-Ala-CGC-2_other	0.416652	0.580202	0.858465	0.424962	0.264559	0.0980348
tRNA-Ala-CGC-2_threeprime	-1.33908	-0.506458	-0.211071	0.00271554	0.256717	0.636433
tRNA-Ala-CGC-2-1_partialprecounts	-0.244858	0.175406	0.294822	0.720147	0.795531	0.66304
tRNA-Ala-CGC-2-1_trailercounts	1.24795	1.32086	0.57839	0.0203623	0.013884	0.287349
tRNA-Ala-CGC-2-1_wholeprecounts	-0.0182358	-0.50266	0.103356	0.979904	0.487293	0.886484
tRNA-Ala-CGC-3_fiveprime	-0.00713403	0.281312	-0.0451252	0.989793	0.613916	0.935506
tRNA-Ala-CGC-3_other	-0.112788	-0.123926	0.360794	0.872436	0.859804	0.605543
tRNA-Ala-CGC-3_threeprime	-1.28119	-0.245863	0.0118078	0.0119685	0.629553	0.981518
tRNA-Ala-CGC-3_wholecounts	0.0913309	0.033071	0	0.832775	0.939057	1
tRNA-Ala-CGC-3-1_partialprecounts	-0.812338	-0.898501	-1.6302	0.0807874	0.0532695	0.000777552
tRNA-Ala-CGC-3-1_trailercounts	-0.295064	-0.818075	-0.723512	0.547965	0.0973656	0.142725
tRNA-Ala-CGC-3-1_wholeprecounts	-0.000542161	-0.0588021	-0.0510162	0.999	0.891867	0.906114
tRNA-Ala-CGC-4_fiveprime	-0.445364	0.234232	0.774969	0.424885	0.674081	0.163794
tRNA-Ala-CGC-4_other	0.149714	1.1952	1.00756	0.834944	0.0922852	0.156912
tRNA-Ala-CGC-4_threeprime	-0.431098	0.018233	-0.37711	0.42712	0.973107	0.487134
tRNA-Ala-CGC-4_wholecounts	0	0	0.0908659	1	1	0.833614
tRNA-Ala-CGC-4-1_partialprecounts	-0.872382	-0.902344	0.0504138	0.225636	0.210298	0.944379
tRNA-Ala-CGC-4-1_trailercounts	-0.168299	-0.337532	0.481564	0.817274	0.643097	0.508026
tRNA-Ala-CGC-5_fiveprime	0.0738396	0.306937	0.0544694	0.91	0.638743	0.933564
tRNA-Ala-CGC-5_other	0.438509	0.331032	0.820474	0.502982	0.613124	0.208661
tRNA-Ala-CGC-5_threeprime	-0.253065	-0.209953	-0.20042	0.593011	0.65746	0.672084
tRNA-Ala-CGC-5-1_partialprecounts	-0.455113	-0.408228	-0.426159	0.296502	0.349442	0.328705
tRNA-Ala-TGC-1_fiveprime	0.595714	0.85471	1.12953	0.150276	0.0386783	0.00625645
tRNA-Ala-TGC-1_other	1.01752	0.665098	1.30297	0.0673234	0.232719	0.0189183
tRNA-Ala-TGC-1_threeprime	-0.968888	0.285087	0.37545	0.0406996	0.546916	0.427591
tRNA-Ala-TGC-1-1_partialprecounts	1.08892	1.05269	1.16667	0.086906	0.0976791	0.0664215
tRNA-Ala-TGC-1-1_wholeprecounts	0.336691	0.538142	0.97854	0.626824	0.438223	0.159535
tRNA-Ala-TGC-2_fiveprime	0.036942	0.221953	-0.115837	0.944719	0.67695	0.827882
tRNA-Ala-TGC-2_other	1.01752	0.665098	1.30297	0.0673234	0.232719	0.0189183
tRNA-Ala-TGC-2_threeprime	-1.2555	-0.319083	-0.0510739	0.00617594	0.486378	0.911283
tRNA-Ala-TGC-2-1_partialprecounts	-0.232693	0.129745	-0.196554	0.749352	0.858246	0.787178
tRNA-Ala-TGC-2-1_trailercounts	0	0.0765338	0.0843197	1	0.85956	0.845444
tRNA-Ala-TGC-2-1_wholeprecounts	-0.0604024	-0.00250976	0.400714	0.930385	0.997106	0.563027
tRNA-Ala-TGC-3_fiveprime	0.0343479	0.220224	-0.119561	0.94861	0.679413	0.82249
tRNA-Ala-TGC-3_other	1.0226	0.673587	1.29003	0.0646811	0.224428	0.0195942
tRNA-Ala-TGC-3_threeprime	-1.33876	-0.505367	-0.210779	0.00273183	0.257918	0.637023
tRNA-Ala-TGC-3_wholecounts	-1.0596	-1.54625	-1.35344	0.123052	0.0241863	0.0488286
tRNA-Ala-TGC-3-1_partialprecounts	0.365928	0.587059	0.741388	0.455055	0.229533	0.129072
tRNA-Ala-TGC-3-1_trailercounts	-0.644033	-0.691097	-1.83647	0.3769	0.34301	0.0116675
tRNA-Ala-TGC-3-1_wholeprecounts	0.0915035	0.303913	0.291684	0.891405	0.650325	0.663471
tRNA-Ala-TGC-3-2_partialprecounts	-0.263369	-0.0209671	0.107367	0.626737	0.969022	0.842358
tRNA-Ala-TGC-3-2_trailercounts	-0.108698	-0.289068	0.0677644	0.880798	0.689979	0.925549
tRNA-Ala-TGC-3-2_wholeprecounts	0.647218	-0.241353	0.221149	0.343974	0.722942	0.745872
tRNA-Ala-TGC-4_fiveprime	0.0365786	0.221914	-0.115416	0.945238	0.676873	0.828426
tRNA-Ala-TGC-4_other	0.469759	0.786839	0.760907	0.350148	0.117324	0.129997
tRNA-Ala-TGC-4_threeprime	-1.29421	-0.270023	-0.0152032	0.0100321	0.591066	0.975866
tRNA-Ala-TGC-4_wholecounts	0.427662	-0.452152	-0.716286	0.556342	0.533566	0.323728
tRNA-Ala-TGC-4-1_partialprecounts	0.0345494	0.101406	-0.355039	0.933194	0.804808	0.394536
tRNA-Ala-TGC-4-1_trailercounts	0.0381467	-0.0419254	-0.159692	0.938933	0.932898	0.748429
tRNA-Ala-TGC-4-1_wholeprecounts	0.0474855	0.593043	0.305303	0.944485	0.385109	0.65454
tRNA-Ala-TGC-5_fiveprime	0.595711	0.856763	1.13068	0.150209	0.0381793	0.00619479
tRNA-Ala-TGC-5_other	1.07583	0.578784	1.30743	0.0819438	0.350445	0.0343363
tRNA-Ala-TGC-5_threeprime	-0.906442	-0.477347	0.221525	0.156202	0.451398	0.72493
tRNA-Ala-TGC-5-1_partialprecounts	0	0.126543	0	1	0.769867	1
tRNA-Ala-TGC-5-1_trailercounts	-0.0168782	-0.0965793	0.153621	0.981397	0.893865	0.83201
tRNA-Ala-TGC-6_fiveprime	-0.463743	0.286763	1.0134	0.418381	0.61574	0.075745
tRNA-Ala-TGC-6_other	-0.210804	-0.00185142	0.98572	0.771085	0.997963	0.174332
tRNA-Ala-TGC-6_threeprime	-0.970056	0.285521	0.374134	0.0408756	0.54714	0.430172
tRNA-Ala-TGC-6-1_partialprecounts	0.359358	-0.0759137	0.14549	0.534214	0.895399	0.801382
tRNA-Ala-TGC-7_fiveprime	0.595711	0.856763	1.13068	0.150209	0.0381793	0.00619479
tRNA-Ala-TGC-7_other	1.07583	0.578784	1.30743	0.0819438	0.350445	0.0343363
tRNA-Ala-TGC-7_threeprime	-0.699259	-0.190584	0.364488	0.286702	0.769628	0.573667
tRNA-Ala-TGC-8_fiveprime	-0.4245	0.364408	1.05854	0.463745	0.528121	0.0665504
tRNA-Ala-TGC-8_threeprime	0.172452	0.20069	0.653696	0.812173	0.782167	0.367878
tRNA-Arg-ACG-1_fiveprime	-0.746361	1.74266	0.751949	0.274951	0.0101805	0.268462
tRNA-Arg-ACG-1_other	0.6421	0.727661	0.182295	0.160026	0.109865	0.693505
tRNA-Arg-ACG-1_threeprime	-0.931049	-0.213513	-1.06703	0.0445122	0.644408	0.0213557
tRNA-Arg-ACG-1_wholecounts	-0.0472781	-0.0120661	-0.0510162	0.912965	0.977746	0.906114
tRNA-Arg-ACG-1-1_partialprecounts	-0.587026	-0.492906	-1.1393	0.391471	0.47265	0.0953762
tRNA-Arg-ACG-1-1_trailercounts	0.842083	1.11573	1.29264	0.223685	0.106134	0.0611254
tRNA-Arg-ACG-1-2_partialprecounts	-0.930318	0.0273914	-0.448287	0.167351	0.966713	0.50002
tRNA-Arg-ACG-1-2_trailercounts	1.15341	0.938019	1.24872	0.0569895	0.121708	0.0393122
tRNA-Arg-ACG-1-2_wholeprecounts	0.655156	0.259607	0.298618	0.285194	0.671071	0.625573
tRNA-Arg-ACG-1-3_partialprecounts	-0.835972	-0.623193	-0.539293	0.148338	0.276637	0.346617
tRNA-Arg-ACG-1-3_trailercounts	-0.216279	-1.27936	0.666141	0.729574	0.0409639	0.286885
tRNA-Arg-ACG-1-3_wholeprecounts	-0.0956883	-0.107212	-0.0994264	0.824923	0.804243	0.818201
tRNA-Arg-ACG-2_fiveprime	-0.786648	1.72093	0.762717	0.251006	0.0113669	0.262805
tRNA-Arg-ACG-2_other	0.446028	-0.248863	-0.754392	0.372097	0.62084	0.137732
tRNA-Arg-ACG-2_threeprime	-0.637259	0.284016	-0.673723	0.17864	0.547984	0.15513
tRNA-Arg-ACG-2_wholecounts	0.224993	0	0	0.602959	1	1
tRNA-Arg-ACG-2-1_partialprecounts	-1.18783	-0.840531	-0.860031	0.000796906	0.0167662	0.0145998
tRNA-Arg-ACG-2-1_trailercounts	0.00418125	-0.368222	-0.322567	0.995248	0.601373	0.647408
tRNA-Arg-ACG-2-1_wholeprecounts	0.0440472	0.163812	-0.0980221	0.931336	0.748633	0.84794
tRNA-Arg-ACG-2-3_partialprecounts	-0.0216855	0.227839	0.445529	0.975985	0.750875	0.534186
tRNA-Arg-ACG-2-3_trailercounts	0.33015	-0.065188	-0.305097	0.593887	0.915897	0.620819
tRNA-Arg-ACG-2-3_wholeprecounts	-0.0542656	0.0283501	-0.0109173	0.900528	0.947934	0.979938
tRNA-Arg-ACG-2-4_partialprecounts	-1.22432	-1.71433	-1.32656	0.0908333	0.0182515	0.0670945
tRNA-Arg-ACG-2-4_wholeprecounts	0	0	0.177792	1	1	0.681052
tRNA-Arg-CCG-1_fiveprime	-0.953952	-0.0259369	-0.502149	0.155072	0.968758	0.451238
tRNA-Arg-CCG-1_other	0.0405454	-0.101603	-0.109758	0.936231	0.841222	0.829078
tRNA-Arg-CCG-1_threeprime	-1.25126	-1.13979	-0.561888	0.00389248	0.00850002	0.193983
tRNA-Arg-CCG-1_wholecounts	0.0511411	0	0	0.905885	1	1
tRNA-Arg-CCG-1-2_partialprecounts	-0.19497	0.595614	-0.142957	0.711701	0.249513	0.786076
tRNA-Arg-CCG-1-2_trailercounts	0.224066	-0.13728	-2.01774	0.726367	0.831035	0.00303333
tRNA-Arg-CCG-1-2_wholeprecounts	-0.00876261	-0.113758	-0.105973	0.983838	0.792556	0.806462
tRNA-Arg-CCG-1-3_partialprecounts	0.0345588	-0.691342	-0.54017	0.958633	0.301548	0.419405
tRNA-Arg-CCG-1-3_trailercounts	-0.493156	-0.931046	-0.324046	0.493922	0.198064	0.652458
tRNA-Arg-CCG-1-3_wholeprecounts	0.047868	0	0.04413	0.911883	1	0.918739
tRNA-Arg-CCG-2_fiveprime	-1.06231	0.071683	-0.44476	0.074383	0.903954	0.454466
tRNA-Arg-CCG-2_other	0.572146	0.788638	0.72812	0.186888	0.0668617	0.0918191
tRNA-Arg-CCG-2_threeprime	-0.596485	-0.273268	0.0710511	0.240071	0.588282	0.887794
tRNA-Arg-CCG-2_wholecounts	-0.044005	-0.055529	-0.0477431	0.918969	0.897852	0.912112
tRNA-Arg-CCG-2-1_partialprecounts	-0.479777	0.083946	-0.931474	0.366453	0.873358	0.0820367
tRNA-Arg-CCG-2-1_trailercounts	1.05141	0.967132	0.147478	0.116675	0.148852	0.829005
tRNA-Arg-CCG-2-1_wholeprecounts	-0.108367	-0.0176867	0.340363	0.857236	0.976604	0.573697
tRNA-Arg-CCT-1_fiveprime	-1.2749	-0.331567	-1.31151	0.0556137	0.616472	0.0490387
tRNA-Arg-CCT-1_other	0.669635	0.845915	1.15606	0.157546	0.0741611	0.0146697
tRNA-Arg-CCT-1_threeprime	-0.369031	0.0434474	0.235378	0.534671	0.941697	0.691923
tRNA-Arg-CCT-1-1_partialprecounts	-0.437385	-0.222353	0.276656	0.514916	0.739437	0.677554
tRNA-Arg-CCT-1-1_trailercounts	-0.387163	-1.00625	0.211974	0.593345	0.166711	0.768997
tRNA-Arg-CCT-1-1_wholeprecounts	-0.441599	0.257835	0.605016	0.484847	0.685725	0.343147
tRNA-Arg-CCT-2_fiveprime	-1.2749	-0.331567	-1.31151	0.0556137	0.616472	0.0490387
tRNA-Arg-CCT-2_other	0.669635	0.845915	1.15606	0.157546	0.0741611	0.0146697
tRNA-Arg-CCT-2_threeprime	0.0472094	0.659834	0.594683	0.939484	0.288049	0.338445
tRNA-Arg-CCT-2-1_partialprecounts	-0.288803	0.342833	0.101318	0.636152	0.575855	0.868534
tRNA-Arg-CCT-2-1_trailercounts	0.62123	0.539902	0.592015	0.284998	0.352786	0.308275
tRNA-Arg-CCT-2-1_wholeprecounts	0.165822	0.128025	0.759472	0.777544	0.827469	0.198259
tRNA-Arg-CCT-3_fiveprime	0.264947	-0.44994	-0.638805	0.715261	0.535413	0.378732
tRNA-Arg-CCT-3_other	0.339028	0.536363	0.216235	0.313505	0.110664	0.520426
tRNA-Arg-CCT-3_threeprime	-0.702767	0.108794	-0.0121627	0.261403	0.861662	0.984465
tRNA-Arg-CCT-3-1_partialprecounts	1.29432	0.605598	1.41551	0.0710619	0.399581	0.048281
tRNA-Arg-CCT-3-1_trailercounts	0.621506	-0.444936	0.330426	0.21122	0.375017	0.507219
tRNA-Arg-CCT-3-1_wholeprecounts	0	0	0.0474031	1	1	0.912735
tRNA-Arg-CCT-4_fiveprime	-1.32999	-0.44592	-1.34017	0.0445134	0.498143	0.0429458
tRNA-Arg-CCT-4_other	0.339012	0.53634	0.216297	0.31369	0.110798	0.520445
tRNA-Arg-CCT-4_threeprime	0.14531	1.1903	0.982886	0.817829	0.0590557	0.119078
tRNA-Arg-CCT-4-1_partialprecounts	-0.648133	-0.62005	-0.150913	0.0971743	0.110328	0.693043
tRNA-Arg-CCT-4-1_trailercounts	-0.173788	-0.705747	-1.36952	0.762595	0.223888	0.0207737
tRNA-Arg-CCT-5_other	0.199443	0.364704	-0.130698	0.610182	0.351058	0.73844
tRNA-Arg-CCT-5_threeprime	0	0	0.0474031	1	1	0.912735
tRNA-Arg-CCT-6_other	-0.0570974	-0.0686213	0.126108	0.894984	0.873951	0.770635
tRNA-Arg-CCT-6_threeprime	-1.94222	-0.980609	-0.537001	0.00606133	0.157083	0.435769
tRNA-Arg-CCT-7_threeprime	-0.441841	-1.70139	0.453549	0.543568	0.0191246	0.53299
tRNA-Arg-TCG-1_fiveprime	-0.945814	0.209456	-0.336028	0.178398	0.762897	0.630262
tRNA-Arg-TCG-1_other	0.520039	0.759694	0.411976	0.323098	0.146421	0.434774
tRNA-Arg-TCG-1_threeprime	-0.924754	-0.424872	-0.326091	0.0110256	0.240547	0.367799
tRNA-Arg-TCG-1-1_partialprecounts	-0.368695	0.481143	-0.930126	0.54474	0.425714	0.129304
tRNA-Arg-TCG-1-1_trailercounts	-0.0866516	-0.468807	0.185543	0.878918	0.409988	0.744209
tRNA-Arg-TCG-1-1_wholeprecounts	-0.162246	0.080188	0.097505	0.822468	0.911607	0.892654
tRNA-Arg-TCG-2_fiveprime	0.315463	1.10287	0.808776	0.65781	0.123091	0.257475
tRNA-Arg-TCG-2_other	0.513463	0.769307	0.812686	0.382696	0.187255	0.164089
tRNA-Arg-TCG-2_threeprime	-0.0386123	-0.0831988	-0.22011	0.940616	0.872438	0.671411
tRNA-Arg-TCG-2-1_partialprecounts	-0.0895123	0.229697	0.289419	0.895491	0.734338	0.669129
tRNA-Arg-TCG-2-1_trailercounts	1.43646	1.07886	0.694782	0.00109456	0.014251	0.115003
tRNA-Arg-TCG-2-1_wholeprecounts	-0.044005	-0.055529	-0.0477431	0.918969	0.897852	0.912112
tRNA-Arg-TCG-3_fiveprime	-0.389599	1.91728	1.10125	0.571683	0.00496552	0.107357
tRNA-Arg-TCG-3_other	0.242505	0.607616	0.726942	0.667086	0.27726	0.193593
tRNA-Arg-TCG-3_threeprime	-1.25637	-1.14503	-0.565441	0.00380866	0.00831263	0.19194
tRNA-Arg-TCG-3-1_partialprecounts	-0.0748886	0.232724	-0.125746	0.873178	0.618309	0.788846
tRNA-Arg-TCG-3-1_trailercounts	-0.311381	0.523613	0.19285	0.65952	0.461841	0.785867
tRNA-Arg-TCG-3-1_wholeprecounts	-0.983735	0.0199627	-0.141126	0.177221	0.978122	0.846334
tRNA-Arg-TCG-4_fiveprime	0.315463	1.10287	0.808776	0.65781	0.123091	0.257475
tRNA-Arg-TCG-4_other	0.513463	0.769307	0.812686	0.382696	0.187255	0.164089
tRNA-Arg-TCG-4_threeprime	-0.351823	-0.280184	-0.269869	0.547883	0.63224	0.64499
tRNA-Arg-TCG-4-1_partialprecounts	0.00559916	-0.129365	-0.494937	0.993192	0.84366	0.450304
tRNA-Arg-TCG-4-1_trailercounts	0.391941	0.917271	0.905098	0.582558	0.199543	0.205394
tRNA-Arg-TCG-5_fiveprime	0.315463	1.10287	0.808776	0.65781	0.123091	0.257475
tRNA-Arg-TCG-5_other	0.513463	0.769307	0.812686	0.382696	0.187255	0.164089
tRNA-Arg-TCG-5_threeprime	-1.13036	-0.979972	-0.248623	0.0439114	0.0798573	0.65521
tRNA-Arg-TCG-6_fiveprime	0	0.126543	0	1	0.769867	1
tRNA-Arg-TCG-6_other	0.161318	0.703345	0.359564	0.822987	0.326421	0.617307
tRNA-Arg-TCG-6_threeprime	-0.105508	-0.117032	0.0309622	0.807294	0.78673	0.942936
tRNA-Arg-TCT-1_fiveprime	-1.84922	-0.311968	-0.928391	0.00302254	0.611334	0.132447
tRNA-Arg-TCT-1_other	1.32609	1.18217	1.33446	0.000251919	0.00110575	0.000230406
tRNA-Arg-TCT-1_threeprime	0.536602	-0.0356863	0.160624	0.133722	0.920574	0.65357
tRNA-Arg-TCT-1_wholecounts	-0.000542161	-0.0588021	-0.0510162	0.999	0.891867	0.906114
tRNA-Arg-TCT-1-1_partialprecounts	-0.0835901	0.899469	-0.0789901	0.850314	0.0400208	0.858477
tRNA-Arg-TCT-1-1_trailercounts	-0.0712171	0.646461	0.42798	0.916929	0.347132	0.532689
tRNA-Arg-TCT-2_fiveprime	-1.56473	-0.362173	0.0882968	0.0122522	0.550382	0.883683
tRNA-Arg-TCT-2_other	1.42222	1.22885	1.39297	0.000266696	0.00164244	0.000357529
tRNA-Arg-TCT-2_threeprime	0.741738	1.87964	0.607871	0.130712	0.000126178	0.215611
tRNA-Arg-TCT-2-1_partialprecounts	-0.0860877	0.405276	0.61491	0.905548	0.574755	0.394243
tRNA-Arg-TCT-3_fiveprime	-1.59053	-0.386347	0.0643685	0.0107115	0.522952	0.914824
tRNA-Arg-TCT-3_other	1.39739	1.21384	1.37231	0.000357225	0.00193917	0.000456997
tRNA-Arg-TCT-3_threeprime	-0.027238	0.519334	0.291833	0.947079	0.204918	0.476611
tRNA-Arg-TCT-3-1_partialprecounts	-0.258494	0.990445	0.349902	0.69487	0.123363	0.590512
tRNA-Arg-TCT-3-2_partialprecounts	0.143556	0.360515	0.220591	0.838861	0.608121	0.754409
tRNA-Arg-TCT-4_fiveprime	0	0.08308	0	1	0.847688	1
tRNA-Arg-TCT-4_threeprime	0.510976	-0.765842	0.165903	0.451614	0.271125	0.808064
tRNA-Arg-TCT-4-1_partialprecounts	0.0511411	0	0	0.905885	1	1
tRNA-Arg-TCT-4-1_trailercounts	-0.657049	-1.54108	-0.558206	0.367133	0.0346511	0.44345
tRNA-Arg-TCT-5_fiveprime	-1.50908	-0.303774	0.147086	0.0156822	0.616279	0.807357
tRNA-Arg-TCT-5_other	1.46301	1.26318	1.40593	0.000223079	0.00144632	0.000391715
tRNA-Arg-TCT-5_threeprime	0.0511411	0	0	0.905885	1	1
tRNA-Asn-ATT-1_fiveprime	-0.768291	-0.437218	-0.0075685	0.190144	0.451811	0.989552
tRNA-Asn-ATT-1_other	-0.0472781	-0.0120661	-0.0510162	0.912965	0.977746	0.906114
tRNA-Asn-ATT-1_threeprime	0	0.108569	0.188481	1	0.832015	0.712689
tRNA-Asn-GTT-1_antisense	0.0511411	0	0	0.905885	1	1
tRNA-Asn-GTT-1_fiveprime	-0.764705	-0.21818	0.253667	0.10515	0.639511	0.584098
tRNA-Asn-GTT-1_other	0.992628	0.933555	1.26118	0.0732385	0.0920122	0.0227894
tRNA-Asn-GTT-1_threeprime	0.641799	0.110824	1.13936	0.194284	0.823252	0.0208389
tRNA-Asn-GTT-1-1_partialprecounts	0.212574	0.467927	0.384742	0.702921	0.39776	0.488437
tRNA-Asn-GTT-1-1_trailercounts	0.280426	0.103198	0.195048	0.617764	0.854695	0.729137
tRNA-Asn-GTT-1-1_wholeprecounts	-0.249726	-0.0312158	0.176867	0.729527	0.965569	0.806846
tRNA-Asn-GTT-10_fiveprime	-0.374788	0.912171	1.58818	0.57789	0.162808	0.0143488
tRNA-Asn-GTT-10_other	-0.544539	0.0848581	0.548362	0.454233	0.906783	0.448378
tRNA-Asn-GTT-10_threeprime	-0.171059	0.875164	0.841933	0.81309	0.227231	0.245389
tRNA-Asn-GTT-10-1_partialprecounts	0.821468	1.2418	1.34741	0.237467	0.0727816	0.051572
tRNA-Asn-GTT-10-1_trailercounts	0.0406026	0.177526	0	0.927273	0.689829	1
tRNA-Asn-GTT-10-1_wholeprecounts	0.138067	0	0	0.749582	1	1
tRNA-Asn-GTT-11_other	0.0347002	-0.117032	-0.109246	0.936061	0.78673	0.800608
tRNA-Asn-GTT-11_threeprime	1.31466	0.621142	1.76412	0.0315313	0.311818	0.00382485
tRNA-Asn-GTT-11-1_partialprecounts	0.574467	0.0255137	0.39938	0.347269	0.966622	0.513641
tRNA-Asn-GTT-11-1_trailercounts	0	0.08308	0	1	0.847688	1
tRNA-Asn-GTT-11-2_partialprecounts	0.20422	0	0.113166	0.636879	1	0.793651
tRNA-Asn-GTT-11-2_trailercounts	0	0.08308	0	1	0.847688	1
tRNA-Asn-GTT-12_fiveprime	-0.374788	0.912171	1.58818	0.57789	0.162808	0.0143488
tRNA-Asn-GTT-12_other	-0.95847	-0.110988	-0.0873167	0.174411	0.8759	0.902173
tRNA-Asn-GTT-12-1_partialprecounts	0.559866	0.933568	0.131584	0.374453	0.134694	0.83637
tRNA-Asn-GTT-12-1_trailercounts	1.02346	0.668989	0.634279	0.157427	0.356196	0.382062
tRNA-Asn-GTT-13_fiveprime	0	0	0.0474031	1	1	0.912735
tRNA-Asn-GTT-13_other	0.465691	0.440313	0.704678	0.481049	0.504583	0.283936
tRNA-Asn-GTT-13_threeprime	0	0.0451065	0.673487	1	0.940463	0.266083
tRNA-Asn-GTT-14_other	0.533576	-0.25072	0.47608	0.422778	0.705508	0.474959
tRNA-Asn-GTT-14_threeprime	0.595511	-1.18901	0.776808	0.41085	0.102168	0.283232
tRNA-Asn-GTT-15_other	0.804218	0.936935	1.264	0.2579	0.186138	0.0736937
tRNA-Asn-GTT-15_threeprime	0.317608	-1.36813	0.870828	0.657178	0.0583734	0.222687
tRNA-Asn-GTT-16_antisense	0.0511411	0	0	0.905885	1	1
tRNA-Asn-GTT-16_fiveprime	-0.737877	-0.212318	0.0607248	0.168997	0.688114	0.908333
tRNA-Asn-GTT-16_other	0.138067	0	0	0.749582	1	1
tRNA-Asn-GTT-17_fiveprime	0.0565379	0.887906	0.595919	0.930782	0.176037	0.362316
tRNA-Asn-GTT-17_other	0.64744	0.610544	0.858257	0.369116	0.396868	0.233362
tRNA-Asn-GTT-17_threeprime	0.013683	0.261597	0.167813	0.980669	0.643701	0.766679
tRNA-Asn-GTT-17_wholecounts	0	0.0396171	0	1	0.927025	1
tRNA-Asn-GTT-17-1_partialprecounts	-0.281748	-0.00315012	-0.798507	0.661724	0.996066	0.220776
tRNA-Asn-GTT-17-1_trailercounts	0.094604	0	0	0.826876	1	1
tRNA-Asn-GTT-17-1_wholeprecounts	-0.0701168	-0.190877	-0.181922	0.878998	0.678553	0.692847
tRNA-Asn-GTT-18_fiveprime	0	0	0.0474031	1	1	0.912735
tRNA-Asn-GTT-18_other	0.465691	0.440313	0.704678	0.481049	0.504583	0.283936
tRNA-Asn-GTT-18_threeprime	0	0.0307227	0.134979	1	0.944117	0.75811
tRNA-Asn-GTT-19_other	0	0	0.0474031	1	1	0.912735
tRNA-Asn-GTT-19_threeprime	0.317608	-1.36813	0.870828	0.657178	0.0583734	0.222687
tRNA-Asn-GTT-2_antisense	0.0511411	0	0	0.905885	1	1
tRNA-Asn-GTT-2_fiveprime	-0.796173	-0.227808	0.252827	0.0843757	0.616386	0.576057
tRNA-Asn-GTT-2_other	0.977459	0.952366	1.25907	0.074458	0.0821673	0.0215204
tRNA-Asn-GTT-2_threeprime	1.88364	1.43962	1.99261	0.000238648	0.00498603	0.00010161
tRNA-Asn-GTT-2_wholecounts	-0.239783	-0.0773008	0.304131	0.677823	0.893472	0.599329
tRNA-Asn-GTT-2-1_partialprecounts	1.6716	0.969506	1.28228	0.0110113	0.141621	0.0516281
tRNA-Asn-GTT-2-1_trailercounts	-0.310197	-0.260015	-0.0365252	0.539648	0.607167	0.942484
tRNA-Asn-GTT-2-1_wholeprecounts	1.05824	0.746068	1.6152	0.140804	0.298914	0.0246889
tRNA-Asn-GTT-2-2_partialprecounts	1.92065	1.10995	0.865679	0.00768672	0.124816	0.232202
tRNA-Asn-GTT-2-2_trailercounts	0	0.0396171	0	1	0.927025	1
tRNA-Asn-GTT-2-3_partialprecounts	-0.0524947	0.267895	0.381844	0.926719	0.637911	0.502373
tRNA-Asn-GTT-2-3_trailercounts	0.926624	1.83061	0.245724	0.122987	0.00220165	0.68422
tRNA-Asn-GTT-2-3_wholeprecounts	-0.0171957	-0.0173296	0.362777	0.97333	0.973135	0.481258
tRNA-Asn-GTT-2-4_partialprecounts	-0.280674	0.414808	0.355225	0.534241	0.348462	0.42365
tRNA-Asn-GTT-2-4_trailercounts	-0.0257108	-0.353041	0.422941	0.967676	0.578797	0.503446
tRNA-Asn-GTT-2-4_wholeprecounts	0.829595	0.419512	1.02131	0.254422	0.564459	0.160571
tRNA-Asn-GTT-2-5_partialprecounts	0.183382	0.552616	0.36128	0.751316	0.33907	0.532251
tRNA-Asn-GTT-2-5_trailercounts	-0.303967	-0.0718606	-0.00578834	0.583765	0.896985	0.991687
tRNA-Asn-GTT-2-5_wholeprecounts	0.185094	0.445453	-0.0514826	0.748307	0.441452	0.9289
tRNA-Asn-GTT-2-6_partialprecounts	0.390826	0.218775	0.577571	0.425847	0.655927	0.238755
tRNA-Asn-GTT-2-6_trailercounts	-0.487444	0.420955	-0.660513	0.309971	0.375536	0.170072
tRNA-Asn-GTT-2-6_wholeprecounts	0.442622	0.673915	0.716706	0.527593	0.336264	0.306459
tRNA-Asn-GTT-21_other	-0.226904	-0.120836	-0.0569833	0.748951	0.864394	0.935833
tRNA-Asn-GTT-3_antisense	0.0511411	0	0	0.905885	1	1
tRNA-Asn-GTT-3_fiveprime	-0.801	-0.216069	-0.0383774	0.129509	0.677691	0.941078
tRNA-Asn-GTT-3_other	1.11137	1.07953	1.39746	0.0469002	0.0535423	0.0124237
tRNA-Asn-GTT-3_threeprime	1.88592	1.44198	1.99412	0.000235948	0.00493312	0.00010105
tRNA-Asn-GTT-3-1_partialprecounts	1.29559	1.399	1.71691	0.0403244	0.0263788	0.00628875
tRNA-Asn-GTT-3-1_trailercounts	0.61626	0.843277	1.08122	0.395458	0.244654	0.135639
tRNA-Asn-GTT-3-1_wholeprecounts	0.149953	-0.44581	0.134692	0.834231	0.534465	0.850906
tRNA-Asn-GTT-3-2_partialprecounts	1.29559	1.399	1.71691	0.0403244	0.0263788	0.00628875
tRNA-Asn-GTT-3-2_trailercounts	0.61626	0.843277	1.08122	0.395458	0.244654	0.135639
tRNA-Asn-GTT-3-2_wholeprecounts	0.149953	-0.44581	0.134692	0.834231	0.534465	0.850906
tRNA-Asn-GTT-4_antisense	0.0511411	0	0	0.905885	1	1
tRNA-Asn-GTT-4_fiveprime	-0.720648	-0.292646	0.128048	0.125975	0.529744	0.782293
tRNA-Asn-GTT-4_other	0.0288853	0.107438	0.812559	0.964101	0.866612	0.199961
tRNA-Asn-GTT-4_threeprime	0.27906	-0.860346	1.52204	0.666692	0.184388	0.0187968
tRNA-Asn-GTT-4_wholecounts	0.296387	0	0	0.493267	1	1
tRNA-Asn-GTT-4-1_partialprecounts	0.0945207	0.0406767	0.143921	0.895332	0.954844	0.841217
tRNA-Asn-GTT-4-1_trailercounts	0.174983	0.0232517	0.0310376	0.685819	0.957131	0.942797
tRNA-Asn-GTT-4-1_wholeprecounts	-0.0448911	0.203109	1.14179	0.949994	0.776213	0.108962
tRNA-Asn-GTT-5_antisense	0.0511411	0	0	0.905885	1	1
tRNA-Asn-GTT-5_fiveprime	-0.755869	-0.292886	0.0658169	0.10585	0.525781	0.886153
tRNA-Asn-GTT-5_other	-0.236557	-0.212132	0.228788	0.71026	0.738241	0.716507
tRNA-Asn-GTT-5_threeprime	0.301492	-0.671151	1.54064	0.622678	0.273531	0.0119004
tRNA-Asn-GTT-5-1_partialprecounts	-0.281605	0.177657	-0.617248	0.694707	0.803596	0.391019
tRNA-Asn-GTT-5-1_trailercounts	0.174983	0.0232517	0.0310376	0.685819	0.957131	0.942797
tRNA-Asn-GTT-6_antisense	0.0511411	0	0	0.905885	1	1
tRNA-Asn-GTT-6_fiveprime	0	0	0.0908659	1	1	0.833614
tRNA-Asn-GTT-6_other	1.06011	1.03796	1.33609	0.0542468	0.0594382	0.0152233
tRNA-Asn-GTT-6_threeprime	1.25545	-0.299376	1.78195	0.0544712	0.654436	0.0060857
tRNA-Asn-GTT-6-1_partialprecounts	-0.808864	-0.602572	-0.677931	0.262777	0.404823	0.348326
tRNA-Asn-GTT-6-1_trailercounts	-0.0505512	-0.0153392	-0.00755333	0.906966	0.971711	0.986068
tRNA-Asn-GTT-6-1_wholeprecounts	0.173309	-0.0718944	-0.0641085	0.688666	0.867992	0.882177
tRNA-Asn-GTT-7_antisense	0	0	0.0474031	1	1	0.912735
tRNA-Asn-GTT-7_other	0.666275	0.568882	1.01416	0.312163	0.38811	0.121442
tRNA-Asn-GTT-7_threeprime	1.20007	0.741884	0.901259	0.0927926	0.300014	0.207813
tRNA-Asn-GTT-7-1_partialprecounts	0.384617	0.645695	0.895128	0.569283	0.337584	0.183195
tRNA-Asn-GTT-7-1_trailercounts	1.15681	1.22511	1.14722	0.0972759	0.0785374	0.100115
tRNA-Asn-GTT-7-1_wholeprecounts	-0.257868	0.108143	0.0143632	0.701213	0.872777	0.983006
tRNA-Asn-GTT-8_fiveprime	-0.374788	0.912171	1.58818	0.57789	0.162808	0.0143488
tRNA-Asn-GTT-8_other	-0.665863	0.190872	0.110041	0.35014	0.790044	0.877906
tRNA-Asn-GTT-8_threeprime	-0.342411	0.834526	0.735428	0.637372	0.250611	0.311473
tRNA-Asn-GTT-8-1_partialprecounts	0.235606	1.04452	0.949172	0.698113	0.0793514	0.112138
tRNA-Asn-GTT-8-1_trailercounts	0.970381	0.788579	0.692058	0.166918	0.261052	0.323421
tRNA-Asn-GTT-8-1_wholeprecounts	0.0511411	0	0	0.905885	1	1
tRNA-Asn-GTT-9_antisense	0.0511411	0	0	0.905885	1	1
tRNA-Asn-GTT-9_fiveprime	-0.740593	-0.293482	0.0653222	0.111464	0.523164	0.886514
tRNA-Asn-GTT-9_other	-0.11771	-0.0294275	0.388369	0.867229	0.96659	0.579204
tRNA-Asn-GTT-9_threeprime	0.16035	0.354505	0.383833	0.789424	0.555371	0.523423
tRNA-Asn-GTT-9-1_partialprecounts	-0.00384092	-0.407884	-0.39294	0.994483	0.46249	0.479088
tRNA-Asn-GTT-9-1_trailercounts	0.094604	0	0	0.826876	1	1
tRNA-Asn-GTT-9-1_wholeprecounts	0.138067	0	0	0.749582	1	1
tRNA-Asn-GTT-9-2_partialprecounts	-0.00384092	-0.407884	-0.39294	0.994483	0.46249	0.479088
tRNA-Asn-GTT-9-2_trailercounts	0.094604	0	0	0.826876	1	1
tRNA-Asn-GTT-9-2_wholeprecounts	0.138067	0	0	0.749582	1	1
tRNA-Asp-GTC-1_fiveprime	0.298446	0.390972	-0.258393	0.533771	0.414938	0.59016
tRNA-Asp-GTC-1_other	0.625648	0.667037	0.30568	0.0910445	0.0715574	0.409154
tRNA-Asp-GTC-1_threeprime	0.457333	1.03754	0.753495	0.29531	0.0175757	0.0846487
tRNA-Asp-GTC-1_wholecounts	0.138992	-0.271571	0.2411	0.840815	0.695832	0.727244
tRNA-Asp-GTC-1-1_partialprecounts	0.460941	0.742822	0.353623	0.342281	0.124438	0.466907
tRNA-Asp-GTC-1-1_trailercounts	-1.24683	-1.42904	-1.29944	0.0485333	0.0238211	0.039867
tRNA-Asp-GTC-1-1_wholeprecounts	0.549881	0.452529	0.961644	0.439099	0.524298	0.176082
tRNA-Asp-GTC-10_fiveprime	-0.277421	-0.339702	-0.331379	0.533716	0.446023	0.457246
tRNA-Asp-GTC-10_threeprime	-1.00089	-0.887056	-0.0232072	0.0399252	0.0685524	0.961969
tRNA-Asp-GTC-2_fiveprime	0.207916	0.202929	-0.503261	0.686589	0.69372	0.328752
tRNA-Asp-GTC-2_other	0.353726	0.315028	0.00149329	0.293836	0.349822	0.996465
tRNA-Asp-GTC-2_threeprime	0.173531	0.965808	0.669737	0.709993	0.0384813	0.151226
tRNA-Asp-GTC-2_wholecounts	0.66518	0.503747	0.813459	0.302345	0.434789	0.207095
tRNA-Asp-GTC-2-1_partialprecounts	0.414081	0.550534	0.547868	0.503544	0.372796	0.375605
tRNA-Asp-GTC-2-1_trailercounts	-0.218728	-0.171589	-0.403326	0.745765	0.799528	0.549519
tRNA-Asp-GTC-2-1_wholeprecounts	0.74049	0.431264	0.536115	0.262629	0.514085	0.417285
tRNA-Asp-GTC-2-10_partialprecounts	-0.329589	0.306259	-0.446352	0.442861	0.473233	0.299369
tRNA-Asp-GTC-2-10_trailercounts	-0.209652	0.0318375	-0.201985	0.772182	0.96493	0.780295
tRNA-Asp-GTC-2-10_wholeprecounts	1.05958	0.405561	1.11527	0.136839	0.56901	0.117386
tRNA-Asp-GTC-2-11_partialprecounts	-0.523777	0.646031	-0.302653	0.209301	0.117557	0.467119
tRNA-Asp-GTC-2-11_trailercounts	-0.766896	-1.23273	-0.536699	0.171954	0.0284046	0.338685
tRNA-Asp-GTC-2-11_wholeprecounts	0.423635	0.487364	0.880203	0.511836	0.450606	0.173242
tRNA-Asp-GTC-2-2_partialprecounts	0.414081	0.550534	0.547868	0.503544	0.372796	0.375605
tRNA-Asp-GTC-2-2_trailercounts	-0.218728	-0.171589	-0.403326	0.745765	0.799528	0.549519
tRNA-Asp-GTC-2-2_wholeprecounts	0.74049	0.431264	0.536115	0.262629	0.514085	0.417285
tRNA-Asp-GTC-2-3_partialprecounts	0.414081	0.550534	0.547868	0.503544	0.372796	0.375605
tRNA-Asp-GTC-2-3_trailercounts	-0.218728	-0.171589	-0.403326	0.745765	0.799528	0.549519
tRNA-Asp-GTC-2-3_wholeprecounts	0.74049	0.431264	0.536115	0.262629	0.514085	0.417285
tRNA-Asp-GTC-2-4_partialprecounts	0.414081	0.550534	0.547868	0.503544	0.372796	0.375605
tRNA-Asp-GTC-2-4_trailercounts	-0.218728	-0.171589	-0.403326	0.745765	0.799528	0.549519
tRNA-Asp-GTC-2-4_wholeprecounts	0.74049	0.431264	0.536115	0.262629	0.514085	0.417285
tRNA-Asp-GTC-2-5_partialprecounts	0.414081	0.550534	0.547868	0.503544	0.372796	0.375605
tRNA-Asp-GTC-2-5_trailercounts	-0.218728	-0.171589	-0.403326	0.745765	0.799528	0.549519
tRNA-Asp-GTC-2-5_wholeprecounts	0.74049	0.431264	0.536115	0.262629	0.514085	0.417285
tRNA-Asp-GTC-2-6_partialprecounts	-0.0720778	1.3695	-0.0273306	0.88709	0.00582131	0.957024
tRNA-Asp-GTC-2-6_trailercounts	0.0413219	0.0297979	0.0843197	0.923894	0.945079	0.845444
tRNA-Asp-GTC-2-6_wholeprecounts	0.0413219	0.0297979	0.0843197	0.923894	0.945079	0.845444
tRNA-Asp-GTC-2-7_partialprecounts	0.227978	0.72527	0.658298	0.636144	0.128105	0.168452
tRNA-Asp-GTC-2-7_trailercounts	0.047868	0.0363441	0	0.911883	0.933039	1
tRNA-Asp-GTC-2-7_wholeprecounts	0.126573	-0.0251585	-0.0641085	0.769814	0.953619	0.882177
tRNA-Asp-GTC-2-8_partialprecounts	-0.0287891	1.36559	-0.265319	0.950314	0.00300725	0.566229
tRNA-Asp-GTC-2-8_trailercounts	0.506087	1.02334	-0.502683	0.468921	0.139373	0.480026
tRNA-Asp-GTC-2-8_wholeprecounts	0.0687877	0.152471	-0.341816	0.918759	0.820725	0.614357
tRNA-Asp-GTC-2-9_partialprecounts	1.03073	1.36349	1.39066	0.100046	0.0295425	0.0264589
tRNA-Asp-GTC-2-9_trailercounts	-1.50734	-0.622927	-1.07243	0.0345223	0.375592	0.129949
tRNA-Asp-GTC-2-9_wholeprecounts	0.998297	0.563965	1.18897	0.169244	0.437408	0.101592
tRNA-Asp-GTC-3_fiveprime	0.755804	0.972725	0.577165	0.0687547	0.0190919	0.164758
tRNA-Asp-GTC-3_other	0.624359	0.640488	0.126739	0.0716155	0.0645537	0.714784
tRNA-Asp-GTC-3_threeprime	0.171783	0.963226	0.665342	0.712984	0.0391461	0.154228
tRNA-Asp-GTC-3-1_partialprecounts	-0.287036	0.480594	0.245012	0.616463	0.390406	0.663963
tRNA-Asp-GTC-3-1_trailercounts	0.437288	0.350565	0.0545018	0.536682	0.620328	0.938856
tRNA-Asp-GTC-3-1_wholeprecounts	-0.546369	0.223871	0.423743	0.437386	0.748919	0.544468
tRNA-Asp-GTC-4_fiveprime	0.467295	-0.285087	-0.524928	0.486775	0.675196	0.4437
tRNA-Asp-GTC-4_other	0.661388	0.665048	0.171311	0.0586191	0.0572085	0.624493
tRNA-Asp-GTC-4_threeprime	-0.467848	0.192	-0.0579008	0.420482	0.736857	0.919821
tRNA-Asp-GTC-5_fiveprime	0.434905	0.591316	0.4369	0.165564	0.0589206	0.163691
tRNA-Asp-GTC-5_other	-0.0108468	-0.155393	-0.531159	0.976347	0.671033	0.146868
tRNA-Asp-GTC-9_other	-0.044005	-0.055529	-0.0477431	0.918969	0.897852	0.912112
tRNA-Asp-GTC-9_threeprime	-0.766921	-1.20622	-0.846303	0.262535	0.0772198	0.216498
tRNA-Cys-ACA-1_fiveprime	-0.432197	1.00615	0.556692	0.501125	0.111502	0.380603
tRNA-Cys-ACA-1_other	0.429336	1.75638	1.07793	0.356532	8.71396e-05	0.0179472
tRNA-Cys-GCA-1_fiveprime	-0.0355623	0.43396	0.299358	0.941913	0.373235	0.539292
tRNA-Cys-GCA-1_other	0.823697	1.00937	1.12907	0.0949591	0.0405392	0.0219602
tRNA-Cys-GCA-1_threeprime	-0.0282224	1.31686	0.158259	0.966055	0.0455119	0.811163
tRNA-Cys-GCA-1-1_partialprecounts	0.0380488	0.0732607	0.0810466	0.929906	0.865507	0.851372
tRNA-Cys-GCA-1-1_trailercounts	0.326751	0.165306	0.101225	0.529214	0.750208	0.845458
tRNA-Cys-GCA-10_fiveprime	-0.682528	-0.563401	0.657568	0.180817	0.268704	0.194932
tRNA-Cys-GCA-10_other	-0.430914	-0.190312	0.0263516	0.30419	0.646205	0.949148
tRNA-Cys-GCA-10_threeprime	-0.0989614	-0.0637494	-0.102699	0.819037	0.882833	0.812326
tRNA-Cys-GCA-11_fiveprime	-0.533694	-0.166228	0.765786	0.327524	0.758921	0.154388
tRNA-Cys-GCA-11_other	-0.29077	0.333164	-0.33046	0.445582	0.37845	0.386325
tRNA-Cys-GCA-11_threeprime	-0.761511	0.398067	-0.121383	0.137566	0.436427	0.812612
tRNA-Cys-GCA-11-1_partialprecounts	0	0	0.221254	1	1	0.608996
tRNA-Cys-GCA-11-1_trailercounts	0.0500414	-0.0301054	-0.0193945	0.91998	0.951808	0.968943
tRNA-Cys-GCA-12_fiveprime	0.0635148	-0.0580502	0.157703	0.914364	0.921707	0.789538
tRNA-Cys-GCA-12_other	1.02071	0.643775	0.955838	0.127912	0.339133	0.154358
tRNA-Cys-GCA-12_threeprime	-0.344167	-0.430705	0.0167712	0.632496	0.549571	0.981442
tRNA-Cys-GCA-13_fiveprime	-0.674459	-0.548996	0.671091	0.188294	0.2836	0.188195
tRNA-Cys-GCA-13_other	0.756499	0.62211	0.256279	0.152471	0.239808	0.633768
tRNA-Cys-GCA-13_threeprime	-0.677518	-0.711245	-0.411746	0.287936	0.264453	0.519245
tRNA-Cys-GCA-13-1_partialprecounts	0.103991	-0.100726	0.0934098	0.833261	0.838423	0.850039
tRNA-Cys-GCA-13-1_trailercounts	0	0.51617	0.661945	1	0.384947	0.265752
tRNA-Cys-GCA-14_fiveprime	-0.674323	-0.555978	0.66976	0.18849	0.277656	0.189183
tRNA-Cys-GCA-14_other	1.16396	0.72234	0.874927	0.0589118	0.24484	0.158293
tRNA-Cys-GCA-14_threeprime	-0.779919	0.400372	-0.112667	0.134398	0.441044	0.82853
tRNA-Cys-GCA-15_fiveprime	-0.670643	-0.550144	0.672124	0.188454	0.280042	0.185142
tRNA-Cys-GCA-15_other	1.0763	0.658269	0.887851	0.0873386	0.299004	0.160006
tRNA-Cys-GCA-15_threeprime	0.064756	1.3721	0.177243	0.921866	0.0363344	0.788194
tRNA-Cys-GCA-16_fiveprime	-1.50311	-1.06883	-0.307452	0.0223931	0.0990867	0.630066
tRNA-Cys-GCA-16_other	0.044595	0	0.0875928	0.917886	1	0.839525
tRNA-Cys-GCA-16_threeprime	0.0244641	1.37072	0.177587	0.970509	0.0369183	0.788207
tRNA-Cys-GCA-17_fiveprime	-0.730852	0.357845	1.04232	0.229971	0.541966	0.0724221
tRNA-Cys-GCA-17_other	-0.200609	0.34928	-0.257414	0.597922	0.355376	0.49896
tRNA-Cys-GCA-17_threeprime	0.111069	-0.436284	-0.763501	0.878254	0.54683	0.29101
tRNA-Cys-GCA-17-1_partialprecounts	0.685705	2.08984	1.3945	0.281566	0.000836061	0.0269455
tRNA-Cys-GCA-17-1_wholeprecounts	0.174983	0.0699876	0	0.685819	0.871462	1
tRNA-Cys-GCA-18_fiveprime	0	0.395046	0.534087	1	0.531011	0.397712
tRNA-Cys-GCA-18_other	-0.518909	-0.189565	0.00863264	0.219843	0.649221	0.983428
tRNA-Cys-GCA-18_threeprime	-0.0282224	1.31686	0.158259	0.966055	0.0455119	0.811163
tRNA-Cys-GCA-19_fiveprime	-0.694918	-0.53919	0.630967	0.172261	0.288856	0.212777
tRNA-Cys-GCA-19_other	1.43565	0.957403	0.956857	0.0245526	0.136904	0.137942
tRNA-Cys-GCA-19_threeprime	0.0244641	1.37072	0.177587	0.970509	0.0369183	0.788207
tRNA-Cys-GCA-2_fiveprime	-0.163771	0.0503461	0.547026	0.747332	0.921107	0.281877
tRNA-Cys-GCA-2_other	0.464704	0.825029	0.619989	0.22744	0.0317671	0.107098
tRNA-Cys-GCA-2_threeprime	-0.761511	0.398067	-0.121383	0.137566	0.436427	0.812612
tRNA-Cys-GCA-2_wholecounts	0.0519771	-0.0312694	-0.0201443	0.918234	0.950754	0.968263
tRNA-Cys-GCA-2-2_partialprecounts	-0.69384	-0.0407953	0.229459	0.308457	0.951376	0.730685
tRNA-Cys-GCA-2-2_trailercounts	-0.192961	-0.368482	-0.355467	0.72124	0.495646	0.510995
tRNA-Cys-GCA-2-3_partialprecounts	-0.688602	-0.0118311	0.0191623	0.243743	0.983836	0.973848
tRNA-Cys-GCA-2-3_trailercounts	0.505331	-0.125476	0.587805	0.351691	0.81727	0.278635
tRNA-Cys-GCA-2-3_wholeprecounts	0.152488	0	0.204052	0.72449	1	0.63729
tRNA-Cys-GCA-2-4_partialprecounts	-1.45535	-0.968723	0.642546	0.0151565	0.100371	0.264324
tRNA-Cys-GCA-2-4_trailercounts	0.542363	0.769724	0.563888	0.243979	0.0981492	0.225768
tRNA-Cys-GCA-2-4_wholeprecounts	0.556196	0.203475	0.36468	0.394179	0.754908	0.575925
tRNA-Cys-GCA-20_fiveprime	-0.852323	0.457804	1.14613	0.19814	0.474665	0.0710891
tRNA-Cys-GCA-20_other	0.756499	0.62211	0.256279	0.152471	0.239808	0.633768
tRNA-Cys-GCA-20_threeprime	-0.677518	-0.711245	-0.411746	0.287936	0.264453	0.519245
tRNA-Cys-GCA-21_fiveprime	0.411812	0.574533	0.507893	0.569001	0.425485	0.481826
tRNA-Cys-GCA-21_other	-0.288447	0.348742	-0.293839	0.458805	0.366842	0.450566
tRNA-Cys-GCA-21_threeprime	-0.625012	-0.804774	-0.446912	0.350227	0.228756	0.50516
tRNA-Cys-GCA-22_fiveprime	-0.852323	0.457804	1.14613	0.19814	0.474665	0.0710891
tRNA-Cys-GCA-22_other	0.756499	0.62211	0.256279	0.152471	0.239808	0.633768
tRNA-Cys-GCA-22_threeprime	0	0.0396171	0	1	0.927025	1
tRNA-Cys-GCA-23_fiveprime	0.411812	0.574533	0.507893	0.569001	0.425485	0.481826
tRNA-Cys-GCA-23_other	-0.306585	0.321917	-0.31268	0.429965	0.403778	0.420975
tRNA-Cys-GCA-24_fiveprime	0.0511411	0	0	0.905885	1	1
tRNA-Cys-GCA-24_other	-0.233763	0.305028	-0.254792	0.527189	0.404933	0.490944
tRNA-Cys-GCA-25_fiveprime	0	0.126543	0	1	0.769867	1
tRNA-Cys-GCA-25_other	-0.0892129	0.472213	-0.224416	0.798636	0.170042	0.522712
tRNA-Cys-GCA-3_fiveprime	-1.50311	-1.06883	-0.307452	0.0223931	0.0990867	0.630066
tRNA-Cys-GCA-3_other	-1.10311	-0.519663	-0.0623242	0.0309859	0.29917	0.900103
tRNA-Cys-GCA-3_threeprime	-0.0282224	1.31686	0.158259	0.966055	0.0455119	0.811163
tRNA-Cys-GCA-4_fiveprime	-0.163526	0.0507702	0.54751	0.747732	0.920456	0.281517
tRNA-Cys-GCA-4_other	0.823697	1.00937	1.12907	0.0949591	0.0405392	0.0219602
tRNA-Cys-GCA-4_threeprime	-0.766649	0.403785	-0.118929	0.137286	0.432646	0.817415
tRNA-Cys-GCA-4-1_partialprecounts	0.334813	0.774848	0.135733	0.612033	0.235015	0.837814
tRNA-Cys-GCA-4-1_trailercounts	-0.207888	-0.340222	-0.574757	0.772887	0.636645	0.424248
tRNA-Cys-GCA-4-1_wholeprecounts	0.185028	0	0.18989	0.685005	1	0.67725
tRNA-Cys-GCA-5_fiveprime	0.0600036	0.53335	1.17886	0.915872	0.347627	0.0378708
tRNA-Cys-GCA-5_other	-0.014954	0.621871	0.0354126	0.966308	0.0768153	0.920289
tRNA-Cys-GCA-5_threeprime	-0.761511	0.398067	-0.121383	0.137566	0.436427	0.812612
tRNA-Cys-GCA-5-1_partialprecounts	0.768245	1.14876	0.902807	0.283724	0.107765	0.207307
tRNA-Cys-GCA-5-1_trailercounts	0.177251	0.22796	0.0887905	0.7279	0.65454	0.861654
tRNA-Cys-GCA-5-1_wholeprecounts	0	0.0616899	0.281429	1	0.886592	0.5156
tRNA-Cys-GCA-6_fiveprime	-0.106703	0.581216	1.17135	0.839348	0.26855	0.0256534
tRNA-Cys-GCA-6_other	0.823697	1.00937	1.12907	0.0949591	0.0405392	0.0219602
tRNA-Cys-GCA-6_threeprime	-0.0282224	1.31686	0.158259	0.966055	0.0455119	0.811163
tRNA-Cys-GCA-7_fiveprime	-0.77845	-0.529985	0.0912133	0.226914	0.409814	0.886969
tRNA-Cys-GCA-7_other	-0.0632646	0.431178	-0.226787	0.842095	0.170971	0.476501
tRNA-Cys-GCA-7_threeprime	-0.761511	0.398067	-0.121383	0.137566	0.436427	0.812612
tRNA-Cys-GCA-7-1_partialprecounts	-0.15353	-0.276477	-0.0609427	0.793861	0.637878	0.917446
tRNA-Cys-GCA-7-1_trailercounts	0.134794	0	0.0375838	0.755327	1	0.93076
tRNA-Cys-GCA-7-1_wholeprecounts	0.0780356	0	0.217403	0.856833	1	0.61533
tRNA-Cys-GCA-8_fiveprime	-0.678292	-0.552794	0.673592	0.185433	0.279885	0.186178
tRNA-Cys-GCA-8_other	-0.200609	0.34928	-0.257414	0.597922	0.355376	0.49896
tRNA-Cys-GCA-8_threeprime	-0.761511	0.398067	-0.121383	0.137566	0.436427	0.812612
tRNA-Cys-GCA-8-1_partialprecounts	0.567711	0.639928	0.760057	0.389508	0.330289	0.24731
tRNA-Cys-GCA-8-1_trailercounts	-0.593827	-1.34343	0.309082	0.388333	0.054175	0.648715
tRNA-Cys-GCA-8-1_wholeprecounts	-0.0472781	-0.0588021	-0.00428024	0.912965	0.891867	0.992105
tRNA-Cys-GCA-9_fiveprime	-0.682528	-0.563401	0.657568	0.180817	0.268704	0.194932
tRNA-Cys-GCA-9_other	-0.430914	-0.190312	0.0263516	0.30419	0.646205	0.949148
tRNA-Cys-GCA-9_threeprime	-0.0282224	1.31686	0.158259	0.966055	0.0455119	0.811163
tRNA-Cys-GCA-9-1_partialprecounts	0.459865	0.452825	0.00234738	0.51688	0.523595	0.997355
tRNA-Cys-GCA-9-1_trailercounts	0.740872	0.498763	0	0.251351	0.439451	1
tRNA-Cys-GCA-9-1_wholeprecounts	0.201	0.0205766	0.219881	0.68251	0.96659	0.654659
tRNA-Cys-GCA-9-3_partialprecounts	0.224993	0	0	0.602959	1	1
tRNA-Gln-CTG-1_fiveprime	-1.70075	-1.48067	-1.09932	0.000174604	0.00105678	0.0148881
tRNA-Gln-CTG-1_other	0.121613	0.664592	-0.158267	0.741094	0.0709143	0.667253
tRNA-Gln-CTG-1_threeprime	0.351799	1.05105	-0.17898	0.483349	0.0362159	0.721442
tRNA-Gln-CTG-1_wholecounts	0.151109	0.0963029	0.233902	0.814086	0.880912	0.716342
tRNA-Gln-CTG-1-2_partialprecounts	-0.0577746	0.308121	0.0548363	0.921009	0.593526	0.92483
tRNA-Gln-CTG-1-2_trailercounts	-0.427014	-0.165088	-0.187436	0.557887	0.820555	0.796847
tRNA-Gln-CTG-1-2_wholeprecounts	0.047868	0	0.04413	0.911883	1	0.918739
tRNA-Gln-CTG-1-3_partialprecounts	-0.247366	0.266652	-0.296299	0.709842	0.685953	0.656072
tRNA-Gln-CTG-1-3_trailercounts	-0.0255682	0.0284442	0.114881	0.960918	0.956526	0.825778
tRNA-Gln-CTG-1-3_wholeprecounts	0.651654	1.01353	0.374895	0.331213	0.132287	0.575311
tRNA-Gln-CTG-1-4_partialprecounts	-0.314991	-0.018236	-1.22345	0.560711	0.972928	0.0274444
tRNA-Gln-CTG-1-4_trailercounts	-0.304424	-0.186131	-0.242356	0.549407	0.714346	0.633653
tRNA-Gln-CTG-1-4_wholeprecounts	0.11878	0.540507	0.434338	0.869264	0.454487	0.547642
tRNA-Gln-CTG-1-5_partialprecounts	0.35637	0.432012	-0.187111	0.404366	0.31015	0.666246
tRNA-Gln-CTG-1-5_trailercounts	-0.137283	-0.33417	-0.193356	0.805766	0.549243	0.729253
tRNA-Gln-CTG-1-5_wholeprecounts	0.00185299	-0.153337	-0.0811097	0.997736	0.814257	0.901068
tRNA-Gln-CTG-10_fiveprime	-1.4263	0.0132217	1.12986	0.0422624	0.984467	0.0917024
tRNA-Gln-CTG-10_threeprime	0.15765	0.0290483	0.0958281	0.739206	0.951088	0.839637
tRNA-Gln-CTG-10-1_partialprecounts	0	0.0172986	0.393824	1	0.970243	0.39635
tRNA-Gln-CTG-10-1_trailercounts	0.047868	0.0363441	0	0.911883	0.933039	1
tRNA-Gln-CTG-11_fiveprime	-1.4263	0.0132217	1.12986	0.0422624	0.984467	0.0917024
tRNA-Gln-CTG-11_threeprime	0	0	0.0908659	1	1	0.833614
tRNA-Gln-CTG-12_fiveprime	-1.4263	0.0132217	1.12986	0.0422624	0.984467	0.0917024
tRNA-Gln-CTG-2_fiveprime	-1.70588	-1.47558	-1.0953	0.000163876	0.00108325	0.0151256
tRNA-Gln-CTG-2_other	0.0450358	0.630613	-0.215565	0.905281	0.09559	0.569031
tRNA-Gln-CTG-2_threeprime	0.0938759	0.422595	0.28217	0.815204	0.289774	0.481173
tRNA-Gln-CTG-2-1_partialprecounts	0.0283162	-0.383872	0.0972168	0.968954	0.598159	0.893672
tRNA-Gln-CTG-2-1_trailercounts	0.387575	0.369596	0.536148	0.459125	0.479836	0.305155
tRNA-Gln-CTG-2-1_wholeprecounts	0.181179	-0.0869932	0.41898	0.765395	0.885978	0.49142
tRNA-Gln-CTG-3_fiveprime	-1.28738	-0.233295	0.580342	0.0440895	0.705565	0.340688
tRNA-Gln-CTG-3_other	0.0359717	0.644625	-0.269353	0.928004	0.105312	0.498739
tRNA-Gln-CTG-3_threeprime	-0.198802	-0.00139266	-0.317568	0.625373	0.997264	0.436067
tRNA-Gln-CTG-3_wholecounts	0	0.08308	0	1	0.847688	1
tRNA-Gln-CTG-3-1_partialprecounts	0.749657	0.162355	0.272123	0.286982	0.818151	0.699963
tRNA-Gln-CTG-3-1_trailercounts	1.03132	1.59423	1.08228	0.12515	0.0170087	0.107357
tRNA-Gln-CTG-3-1_wholeprecounts	0.13942	0.219586	0.271068	0.763853	0.63641	0.559375
tRNA-Gln-CTG-3-2_partialprecounts	0.749657	0.162355	0.272123	0.286982	0.818151	0.699963
tRNA-Gln-CTG-3-2_trailercounts	1.03132	1.59423	1.08228	0.12515	0.0170087	0.107357
tRNA-Gln-CTG-3-2_wholeprecounts	0.13942	0.219586	0.271068	0.763853	0.63641	0.559375
tRNA-Gln-CTG-4_fiveprime	-1.50111	-0.0684396	1.04496	0.0323841	0.919656	0.118511
tRNA-Gln-CTG-4_other	0.032874	0.64252	-0.271651	0.934288	0.106982	0.495733
tRNA-Gln-CTG-4_threeprime	-0.198772	-0.00118112	-0.343427	0.624395	0.997672	0.398371
tRNA-Gln-CTG-4-1_trailercounts	0.373196	0.234739	0.756776	0.587384	0.732745	0.273099
tRNA-Gln-CTG-5_fiveprime	-2.08241	-1.91516	-1.38354	1.61423e-05	6.96749e-05	0.00393643
tRNA-Gln-CTG-5_other	0.358001	0.753214	0.766322	0.306625	0.0301112	0.0275875
tRNA-Gln-CTG-5_threeprime	0.610173	1.32049	-0.0520396	0.269383	0.0168223	0.924966
tRNA-Gln-CTG-5_wholecounts	0	0	0.0474031	1	1	0.912735
tRNA-Gln-CTG-6_fiveprime	-0.582502	-0.164683	-0.17644	0.359445	0.795959	0.781853
tRNA-Gln-CTG-6_other	0.113948	0.659905	-0.186096	0.76187	0.0792057	0.620734
tRNA-Gln-CTG-6_threeprime	-1.13173	-0.141402	0.228985	0.0850995	0.824342	0.717705
tRNA-Gln-CTG-6_wholecounts	-0.0522255	-0.110485	-0.102699	0.903899	0.798394	0.812326
tRNA-Gln-CTG-6-1_partialprecounts	-0.929842	-0.775	0.0562268	0.20087	0.286754	0.938443
tRNA-Gln-CTG-6-1_trailercounts	-0.402856	-0.888828	-0.0657284	0.578644	0.21977	0.927879
tRNA-Gln-CTG-7_fiveprime	-1.4263	0.0132217	1.12986	0.0422624	0.984467	0.0917024
tRNA-Gln-CTG-7_other	-1.07459	-0.27499	0.121737	0.0603533	0.618448	0.823975
tRNA-Gln-CTG-7_threeprime	0.0511411	0	0	0.905885	1	1
tRNA-Gln-CTG-8_fiveprime	-1.72421	-0.230652	0.803882	0.0136313	0.732712	0.228293
tRNA-Gln-CTG-8_other	0.187411	0.271576	1.01906	0.789138	0.698765	0.148588
tRNA-Gln-CTG-8_threeprime	0.125669	-0.0458162	0.0444495	0.814507	0.931835	0.933871
tRNA-Gln-CTG-8-1_partialprecounts	-0.979559	-0.197189	1.13437	0.164219	0.775312	0.0942645
tRNA-Gln-CTG-8-1_trailercounts	0.047868	0.0363441	0	0.911883	0.933039	1
tRNA-Gln-CTG-8-1_wholeprecounts	0	0	0.0908659	1	1	0.833614
tRNA-Gln-CTG-8-2_partialprecounts	-0.979559	-0.197189	1.13437	0.164219	0.775312	0.0942645
tRNA-Gln-CTG-8-2_trailercounts	0.047868	0.0363441	0	0.911883	0.933039	1
tRNA-Gln-CTG-8-2_wholeprecounts	0	0	0.0908659	1	1	0.833614
tRNA-Gln-TTG-1_fiveprime	-1.63734	-1.72617	-0.938696	0.00121501	0.000645484	0.061015
tRNA-Gln-TTG-1_other	0.000478837	0.584228	-0.241526	0.999001	0.12668	0.527933
tRNA-Gln-TTG-1_threeprime	-0.00303352	1.20723	-0.20293	0.995212	0.01687	0.688158
tRNA-Gln-TTG-1-1_partialprecounts	-0.695957	-0.951506	-0.166269	0.145727	0.0479118	0.724033
tRNA-Gln-TTG-1-1_trailercounts	-2.02266	-1.59242	-1.12769	0.00469451	0.0246993	0.109344
tRNA-Gln-TTG-1-1_wholeprecounts	0.106335	0.0219729	0.313246	0.857846	0.970465	0.598479
tRNA-Gln-TTG-2_fiveprime	-1.31656	-1.42617	-0.446867	0.0117324	0.00634311	0.385176
tRNA-Gln-TTG-2_other	0.720257	0.939771	0.960944	0.0699543	0.01761	0.0153272
tRNA-Gln-TTG-2_threeprime	0.0316528	1.29374	-0.232418	0.952569	0.0149951	0.662355
tRNA-Gln-TTG-2-1_partialprecounts	0.471036	0.164563	0.246642	0.46185	0.797023	0.699841
tRNA-Gln-TTG-2-1_trailercounts	0.855032	1.32929	0.236125	0.238403	0.0657387	0.745245
tRNA-Gln-TTG-2-1_wholeprecounts	0	0.0231575	0.219233	1	0.957304	0.612314
tRNA-Gln-TTG-3_fiveprime	-1.31458	-1.1213	-0.264474	0.00971081	0.0263664	0.595837
tRNA-Gln-TTG-3_other	0.000478837	0.584228	-0.241526	0.999001	0.12668	0.527933
tRNA-Gln-TTG-3_threeprime	-0.00303352	1.20723	-0.20293	0.995212	0.01687	0.688158
tRNA-Gln-TTG-3_wholecounts	0.094604	0	0	0.826876	1	1
tRNA-Gln-TTG-3-2_partialprecounts	-0.498768	0.815598	-0.606129	0.460842	0.213736	0.371195
tRNA-Gln-TTG-3-2_trailercounts	-0.390541	-0.242712	-0.479459	0.482343	0.662429	0.388467
tRNA-Gln-TTG-3-3_partialprecounts	-0.0372643	-0.359921	-0.169979	0.945175	0.508719	0.754471
tRNA-Gln-TTG-3-3_trailercounts	0.0372619	-0.167073	-0.235803	0.94759	0.768076	0.677359
tRNA-Gln-TTG-3-3_wholeprecounts	0	0.0798069	0.0408569	1	0.85362	0.924748
tRNA-Gln-TTG-4_fiveprime	-1.34699	-1.84784	-0.496737	0.0220436	0.00185651	0.391932
tRNA-Gln-TTG-4_other	1.2877	1.00259	1.16045	0.0129411	0.0537661	0.0254463
tRNA-Gln-TTG-4_threeprime	-0.17055	-0.589189	0.137176	0.810603	0.406612	0.847417
tRNA-Glu-CTC-1_fiveprime	0.0605121	-0.677321	-1.21223	0.914376	0.229062	0.0315087
tRNA-Glu-CTC-1_other	0.186817	0.0155203	0.256548	0.664813	0.971293	0.551779
tRNA-Glu-CTC-1_threeprime	0.0914548	0.675883	1.09248	0.884556	0.283243	0.0828324
tRNA-Glu-CTC-1_wholecounts	0.903256	0.905736	1.85448	0.21103	0.209769	0.0102199
tRNA-Glu-CTC-1-1_partialprecounts	-0.000369124	0.476483	0.548642	0.999557	0.469235	0.404872
tRNA-Glu-CTC-1-1_trailercounts	-0.317379	-0.0735831	-0.113979	0.656963	0.918174	0.873531
tRNA-Glu-CTC-1-1_wholeprecounts	0.204629	0.493421	0.433519	0.766724	0.475395	0.530227
tRNA-Glu-CTC-1-2_partialprecounts	0.654971	0.481773	0.659824	0.345092	0.48714	0.341537
tRNA-Glu-CTC-1-2_trailercounts	-0.97022	-0.0409731	0.225414	0.17907	0.954381	0.752727
tRNA-Glu-CTC-1-2_wholeprecounts	0.256793	-0.185229	0.584827	0.664107	0.753668	0.324556
tRNA-Glu-CTC-1-3_partialprecounts	0.654971	0.481773	0.659824	0.345092	0.48714	0.341537
tRNA-Glu-CTC-1-3_trailercounts	-0.97022	-0.0409731	0.225414	0.17907	0.954381	0.752727
tRNA-Glu-CTC-1-3_wholeprecounts	0.256793	-0.185229	0.584827	0.664107	0.753668	0.324556
tRNA-Glu-CTC-1-4_partialprecounts	0.654971	0.481773	0.659824	0.345092	0.48714	0.341537
tRNA-Glu-CTC-1-4_trailercounts	-0.97022	-0.0409731	0.225414	0.17907	0.954381	0.752727
tRNA-Glu-CTC-1-4_wholeprecounts	0.256793	-0.185229	0.584827	0.664107	0.753668	0.324556
tRNA-Glu-CTC-1-5_partialprecounts	0.654971	0.481773	0.659824	0.345092	0.48714	0.341537
tRNA-Glu-CTC-1-5_trailercounts	-0.97022	-0.0409731	0.225414	0.17907	0.954381	0.752727
tRNA-Glu-CTC-1-5_wholeprecounts	0.256793	-0.185229	0.584827	0.664107	0.753668	0.324556
tRNA-Glu-CTC-1-6_partialprecounts	0.458792	0.787016	0.526864	0.38598	0.135573	0.31923
tRNA-Glu-CTC-1-6_trailercounts	0.378676	0.857125	0.316868	0.590884	0.225735	0.653021
tRNA-Glu-CTC-1-6_wholeprecounts	-1.12554	-0.573101	-0.211923	0.118504	0.428275	0.76977
tRNA-Glu-CTC-1-7_partialprecounts	1.0504	0.821119	0.237617	0.0355292	0.10081	0.638497
tRNA-Glu-CTC-1-7_trailercounts	-0.247828	-0.192928	-0.107922	0.637123	0.71345	0.837242
tRNA-Glu-CTC-1-7_wholeprecounts	0.253344	0.325774	0.565728	0.664414	0.577537	0.33437
tRNA-Glu-CTC-2_fiveprime	0.0605121	-0.677321	-1.21223	0.914376	0.229062	0.0315087
tRNA-Glu-CTC-2_other	0.186817	0.0155203	0.256548	0.664813	0.971293	0.551779
tRNA-Glu-CTC-2_threeprime	-1.53855	-0.858101	-0.608592	0.0100647	0.149099	0.305913
tRNA-Glu-CTC-2_wholecounts	-0.0556886	0.655357	0.846753	0.935525	0.344699	0.222473
tRNA-Glu-CTC-2-1_partialprecounts	-0.287528	0.961608	1.17538	0.688239	0.177502	0.0992287
tRNA-Glu-CTC-2-1_trailercounts	0.0227517	1.00813	0.213854	0.974572	0.151257	0.763677
tRNA-Glu-CTC-2-1_wholeprecounts	0.221719	0.0232517	-0.0156983	0.608243	0.957131	0.971049
tRNA-Glu-CTC-3_other	-0.000542161	-0.0588021	-0.0510162	0.999	0.891867	0.906114
tRNA-Glu-CTC-3_threeprime	-1.34322	-1.7825	0.183657	0.036347	0.00548601	0.774645
tRNA-Glu-CTC-5_other	0.138067	0	0	0.749582	1	1
tRNA-Glu-CTC-5_threeprime	-0.559395	-0.965122	0.234196	0.416416	0.159614	0.735226
tRNA-Glu-CTC-7_threeprime	-1.28767	-1.70011	0.272613	0.0523746	0.0104343	0.68116
tRNA-Glu-TTC-1_fiveprime	-0.120531	0.506662	0.025337	0.804714	0.298529	0.958547
tRNA-Glu-TTC-1_other	0.547624	0.272548	0.16444	0.127918	0.449397	0.648936
tRNA-Glu-TTC-1_threeprime	-0.59471	0.192103	-0.208998	0.18805	0.670346	0.643472
tRNA-Glu-TTC-1_wholecounts	-0.320128	-0.43347	-0.682845	0.632569	0.517414	0.309546
tRNA-Glu-TTC-1-1_partialprecounts	0.0614225	0.543949	0.557525	0.878008	0.16724	0.157779
tRNA-Glu-TTC-1-1_trailercounts	0.848215	0.826611	1.06391	0.220999	0.23237	0.12343
tRNA-Glu-TTC-1-1_wholeprecounts	0.376256	0.0599505	0.18517	0.598752	0.933253	0.795861
tRNA-Glu-TTC-1-2_partialprecounts	-0.621062	-0.641673	-0.438982	0.218404	0.20249	0.382022
tRNA-Glu-TTC-1-2_trailercounts	-0.17281	-0.417764	-0.39592	0.776915	0.493146	0.516163
tRNA-Glu-TTC-1-2_wholeprecounts	0.201341	-1.30863	-1.11123	0.77449	0.0597138	0.110559
tRNA-Glu-TTC-10_fiveprime	-0.150645	-0.115433	-0.154383	0.727639	0.789574	0.721159
tRNA-Glu-TTC-10_other	0.237891	0.232391	0.702888	0.737347	0.742949	0.319538
tRNA-Glu-TTC-10_threeprime	0.220837	-0.622714	0.257285	0.752718	0.37177	0.713618
tRNA-Glu-TTC-12_fiveprime	-0.0677132	-0.345387	-0.487188	0.924111	0.626735	0.49205
tRNA-Glu-TTC-12_other	-0.0956883	-0.107212	-0.0994264	0.824923	0.804243	0.818201
tRNA-Glu-TTC-13_threeprime	0.374174	-0.513837	0.496444	0.584713	0.449524	0.468766
tRNA-Glu-TTC-2_fiveprime	-0.242385	0.221168	0.0970237	0.639225	0.668821	0.851149
tRNA-Glu-TTC-2_other	0.377494	0.102768	0.00312348	0.266933	0.762902	0.992704
tRNA-Glu-TTC-2_threeprime	-0.0462273	0.0576506	0.0481985	0.90399	0.880423	0.899916
tRNA-Glu-TTC-2_wholecounts	-0.135299	-0.584745	0.1041	0.834766	0.367678	0.872444
tRNA-Glu-TTC-2-1_partialprecounts	0.378031	1.06143	0.664445	0.457547	0.0359795	0.190684
tRNA-Glu-TTC-2-1_trailercounts	-0.241929	0.173299	-1.14976	0.630576	0.729289	0.0240471
tRNA-Glu-TTC-2-1_wholeprecounts	0.316695	0.404479	0.396484	0.663305	0.578104	0.585698
tRNA-Glu-TTC-2-2_partialprecounts	0.423897	0.378082	0.651642	0.23654	0.290523	0.0676557
tRNA-Glu-TTC-2-2_trailercounts	-0.83571	-0.173387	-0.931551	0.251653	0.811886	0.201319
tRNA-Glu-TTC-2-2_wholeprecounts	0.00307095	-0.876828	0.131245	0.996636	0.228668	0.85697
tRNA-Glu-TTC-3_fiveprime	-1.06357	-0.819021	-0.25534	0.0725653	0.163944	0.662153
tRNA-Glu-TTC-3_other	0.116413	-0.113735	0.112716	0.795682	0.800818	0.802067
tRNA-Glu-TTC-3_threeprime	0.416905	0.845019	0.900248	0.561726	0.238557	0.209348
tRNA-Glu-TTC-3_wholecounts	0.0511411	0	0	0.905885	1	1
tRNA-Glu-TTC-4_fiveprime	-1.06357	-0.819021	-0.25534	0.0725653	0.163944	0.662153
tRNA-Glu-TTC-4_other	0.116316	-0.103141	0.112685	0.796044	0.819165	0.80231
tRNA-Glu-TTC-4_threeprime	0.0520611	0.670343	1.05641	0.934036	0.286542	0.0930494
tRNA-Glu-TTC-4_wholecounts	0.433624	0.748496	0.549853	0.520566	0.268737	0.415613
tRNA-Glu-TTC-4-2_partialprecounts	0.32642	0.932293	0.734074	0.64315	0.18757	0.298735
tRNA-Glu-TTC-4-2_wholeprecounts	0.134794	0.0297979	0	0.755327	0.945079	1
tRNA-Glu-TTC-5_fiveprime	-0.473373	-0.435588	0.211822	0.515871	0.549932	0.77111
tRNA-Glu-TTC-5_other	-0.501627	0.370134	-0.437063	0.473133	0.591536	0.531404
tRNA-Glu-TTC-5_threeprime	-1.01259	-0.165121	-0.486905	0.159114	0.819237	0.499706
tRNA-Glu-TTC-5_wholecounts	-0.150645	-0.115433	-0.154383	0.727639	0.789574	0.721159
tRNA-Glu-TTC-5-1_partialprecounts	-0.908291	-0.275483	-0.313129	0.0299879	0.507518	0.451837
tRNA-Glu-TTC-5-1_trailercounts	-0.00708834	0.0281236	-0.0575623	0.986925	0.94816	0.894134
tRNA-Glu-TTC-5-1_wholeprecounts	0.279707	0.764759	0.295789	0.62198	0.176572	0.6021
tRNA-Glu-TTC-7_other	0.047868	0	0.04413	0.911883	1	0.918739
tRNA-Glu-TTC-7_threeprime	-1.38887	-1.78174	0.160589	0.0263029	0.00437665	0.797161
tRNA-Glu-TTC-8_fiveprime	-1.09517	-0.871439	-0.288525	0.0671334	0.142644	0.624891
tRNA-Glu-TTC-8_other	0.237891	0.232391	0.702888	0.737347	0.742949	0.319538
tRNA-Glu-TTC-8_threeprime	0.220837	-0.622714	0.257285	0.752718	0.37177	0.713618
tRNA-Glu-TTC-9_antisense	0	0	0.134329	1	1	0.756144
tRNA-Glu-TTC-9_fiveprime	-0.128076	-0.141764	-0.188027	0.783973	0.761552	0.687339
tRNA-Glu-TTC-9_other	-1.4732	-1.51896	-0.927959	0.0406516	0.0347839	0.198536
tRNA-Gly-CCC-1_antisense	-0.331614	-0.366149	0.40403	0.606489	0.569425	0.532641
tRNA-Gly-CCC-1_fiveprime	-1.35757	-1.0919	-1.36027	0.0374393	0.0939842	0.037071
tRNA-Gly-CCC-1_other	0.170049	-0.108732	0.0581982	0.79912	0.870898	0.930656
tRNA-Gly-CCC-1_threeprime	-0.93669	-0.746609	-0.214978	0.0232347	0.0703938	0.602296
tRNA-Gly-CCC-1-1_partialprecounts	0.0954311	-0.00124645	0.423419	0.891145	0.998574	0.545163
tRNA-Gly-CCC-1-1_trailercounts	-0.0982498	-1.65569	-1.97684	0.865246	0.00629879	0.00134971
tRNA-Gly-CCC-1-1_wholeprecounts	0.444414	-0.149498	0.204791	0.473108	0.808314	0.74049
tRNA-Gly-CCC-1-2_partialprecounts	0.101541	0.0867884	0.148943	0.833428	0.857348	0.757747
tRNA-Gly-CCC-1-2_trailercounts	-0.209891	-0.49398	-0.338156	0.743454	0.440804	0.598076
tRNA-Gly-CCC-1-2_wholeprecounts	0.349598	0	0.335348	0.479898	1	0.49848
tRNA-Gly-CCC-2_antisense	-0.0778655	-0.498267	-0.384167	0.896436	0.404588	0.520601
tRNA-Gly-CCC-2_fiveprime	-0.971006	-0.732212	-1.18136	0.0239006	0.0879362	0.006071
tRNA-Gly-CCC-2_other	-0.59062	-0.735354	-0.989947	0.226142	0.131859	0.0427347
tRNA-Gly-CCC-2_threeprime	-0.0917889	0.48053	-0.476282	0.794803	0.173257	0.17724
tRNA-Gly-CCC-2_wholecounts	0.189432	-0.408188	0.533418	0.794731	0.575284	0.463548
tRNA-Gly-CCC-2-1_partialprecounts	0.2678	-0.631677	-0.276726	0.660575	0.313288	0.655357
tRNA-Gly-CCC-2-1_trailercounts	-1.65359	-0.414024	-1.26186	0.0230921	0.565553	0.0821775
tRNA-Gly-CCC-2-1_wholeprecounts	1.06755	0.590884	0.897895	0.138067	0.412124	0.212453
tRNA-Gly-CCC-2-2_partialprecounts	0.647557	1.28578	0.119223	0.19074	0.00851486	0.812036
tRNA-Gly-CCC-2-2_trailercounts	-0.00776728	-0.0203421	-0.0118462	0.986225	0.963935	0.978993
tRNA-Gly-CCC-2-2_wholeprecounts	-0.461967	-0.627403	-0.324647	0.503336	0.363387	0.639023
tRNA-Gly-CCC-3_other	-0.58173	-0.607331	-0.586187	0.337009	0.316177	0.333464
tRNA-Gly-CCC-3_threeprime	-0.445867	-1.5909	0.226047	0.538548	0.0287517	0.754813
tRNA-Gly-CCC-4-1_partialprecounts	0.177991	-0.24146	-0.0241749	0.784306	0.711271	0.970405
tRNA-Gly-CCC-4-1_trailercounts	0.119149	-0.0531555	0.126702	0.827767	0.922666	0.817087
tRNA-Gly-CCC-4-1_wholeprecounts	0.0348532	0.122165	0.218889	0.952725	0.835408	0.710008
tRNA-Gly-CCC-5_other	-1.02933	-0.533262	-0.715394	0.156286	0.463524	0.325196
tRNA-Gly-CCC-5_threeprime	-0.976012	-0.791349	-0.23742	0.0362148	0.0894183	0.610289
tRNA-Gly-CCC-5-1_partialprecounts	0.11637	0.168802	0.953229	0.868841	0.81092	0.178353
tRNA-Gly-CCC-5-1_trailercounts	0.0915176	0	0.192935	0.840652	1	0.671688
tRNA-Gly-CCC-5-1_wholeprecounts	0.38935	0.300929	0.779063	0.543955	0.639062	0.225047
tRNA-Gly-CCC-6_antisense	0	0	0.0474031	1	1	0.912735
tRNA-Gly-CCC-6_fiveprime	-0.0522255	-0.110485	-0.102699	0.903899	0.798394	0.812326
tRNA-Gly-CCC-6_other	0.97731	0.795009	0.433772	0.0642147	0.132561	0.414925
tRNA-Gly-CCC-6-1_partialprecounts	0.74015	0.85488	0.352924	0.151257	0.0969178	0.495217
tRNA-Gly-CCC-6-1_trailercounts	0.270976	0.584773	0.851178	0.676355	0.369742	0.192533
tRNA-Gly-CCC-6-1_wholeprecounts	0.736398	0.586232	0.73975	0.310204	0.419217	0.308018
tRNA-Gly-CCC-7_fiveprime	-1.00607	-1.08065	-0.540775	0.152289	0.124314	0.443711
tRNA-Gly-CCC-7_threeprime	0	0.126543	0	1	0.769867	1
tRNA-Gly-GCC-1_antisense	-0.201693	0.48759	0.425114	0.767973	0.478977	0.536642
tRNA-Gly-GCC-1_fiveprime	0.682279	-0.0187494	-0.366219	0.225381	0.973482	0.517205
tRNA-Gly-GCC-1_other	-0.438924	-0.407693	-1.07079	0.320694	0.356298	0.0154584
tRNA-Gly-GCC-1_threeprime	1.04529	0.97908	1.21659	0.116261	0.141242	0.0675382
tRNA-Gly-GCC-1_wholecounts	0.716465	0.198592	1.08621	0.318236	0.781756	0.13055
tRNA-Gly-GCC-1-1_partialprecounts	0.200037	-0.269641	0.581407	0.77892	0.705971	0.41332
tRNA-Gly-GCC-1-1_trailercounts	-0.107182	-0.118706	-0.157656	0.804298	0.783754	0.715502
tRNA-Gly-GCC-1-1_wholeprecounts	0.613409	0.608971	0.447924	0.39812	0.401556	0.537193
tRNA-Gly-GCC-1-2_partialprecounts	0.200037	-0.269641	0.581407	0.77892	0.705971	0.41332
tRNA-Gly-GCC-1-2_trailercounts	-0.107182	-0.118706	-0.157656	0.804298	0.783754	0.715502
tRNA-Gly-GCC-1-2_wholeprecounts	0.613409	0.608971	0.447924	0.39812	0.401556	0.537193
tRNA-Gly-GCC-1-3_partialprecounts	0.200037	-0.269641	0.581407	0.77892	0.705971	0.41332
tRNA-Gly-GCC-1-3_trailercounts	-0.107182	-0.118706	-0.157656	0.804298	0.783754	0.715502
tRNA-Gly-GCC-1-3_wholeprecounts	0.613409	0.608971	0.447924	0.39812	0.401556	0.537193
tRNA-Gly-GCC-1-4_partialprecounts	0.200037	-0.269641	0.581407	0.77892	0.705971	0.41332
tRNA-Gly-GCC-1-4_trailercounts	-0.107182	-0.118706	-0.157656	0.804298	0.783754	0.715502
tRNA-Gly-GCC-1-4_wholeprecounts	0.613409	0.608971	0.447924	0.39812	0.401556	0.537193
tRNA-Gly-GCC-1-5_partialprecounts	-0.768894	-1.58405	0.0151171	0.277296	0.02694	0.982765
tRNA-Gly-GCC-1-5_trailercounts	0.0331014	0.0683134	-0.0641085	0.939001	0.874512	0.882177
tRNA-Gly-GCC-1-5_wholeprecounts	0.382805	0.69806	0.131158	0.598777	0.33726	0.856945
tRNA-Gly-GCC-2_antisense	-0.331614	-0.366149	0.40403	0.606489	0.569425	0.532641
tRNA-Gly-GCC-2_fiveprime	-1.38566	-0.640523	-0.894282	0.023973	0.296274	0.144905
tRNA-Gly-GCC-2_other	-0.438924	-0.407693	-1.07079	0.320694	0.356298	0.0154584
tRNA-Gly-GCC-2_threeprime	-0.142072	0.791873	0.473205	0.802971	0.164321	0.405952
tRNA-Gly-GCC-2_wholecounts	0.776235	0.43398	1.52084	0.230159	0.503019	0.0182783
tRNA-Gly-GCC-2-1_partialprecounts	0.544347	0.504653	1.52517	0.322521	0.358651	0.00511818
tRNA-Gly-GCC-2-1_trailercounts	-0.0825822	0.103544	-0.0203909	0.871101	0.838787	0.968042
tRNA-Gly-GCC-2-1_wholeprecounts	-0.0295513	-0.328442	0.547851	0.967256	0.647914	0.447462
tRNA-Gly-GCC-2-2_partialprecounts	-0.607911	-0.103617	-0.523981	0.203066	0.825992	0.271574
tRNA-Gly-GCC-2-2_trailercounts	-0.65465	-1.33468	-1.70456	0.367586	0.0657167	0.0185654
tRNA-Gly-GCC-2-2_wholeprecounts	-1.07598	0.0244021	-0.698611	0.122313	0.971803	0.314169
tRNA-Gly-GCC-2-3_partialprecounts	-0.133404	0.204575	0.110637	0.799682	0.695399	0.832746
tRNA-Gly-GCC-2-3_trailercounts	0.11356	0.109572	-0.118219	0.842419	0.847339	0.837346
tRNA-Gly-GCC-2-3_wholeprecounts	0.75301	0.608746	1.28943	0.293331	0.395579	0.0720407
tRNA-Gly-GCC-2-4_partialprecounts	-0.252552	0.243119	0.0755205	0.70412	0.712922	0.909252
tRNA-Gly-GCC-2-4_trailercounts	-0.22833	0.315007	-0.451592	0.752606	0.661537	0.533659
tRNA-Gly-GCC-2-4_wholeprecounts	-0.108827	0.929116	0.494758	0.874965	0.182876	0.47646
tRNA-Gly-GCC-2-5_partialprecounts	-0.644452	-0.179098	0.227379	0.352232	0.792828	0.73675
tRNA-Gly-GCC-2-5_trailercounts	-0.073699	0.543978	0.536439	0.919407	0.454322	0.460734
tRNA-Gly-GCC-2-5_wholeprecounts	-0.100651	-0.335077	0.717947	0.868073	0.58015	0.239935
tRNA-Gly-GCC-2-6_partialprecounts	-0.313364	-0.667845	0.0472356	0.521976	0.174478	0.922673
tRNA-Gly-GCC-2-6_trailercounts	-0.445159	-0.517962	0.570459	0.496154	0.428127	0.374271
tRNA-Gly-GCC-2-6_wholeprecounts	-0.291786	-0.206883	0.70939	0.626903	0.730532	0.241066
tRNA-Gly-GCC-3_antisense	-0.331614	-0.366149	0.40403	0.606489	0.569425	0.532641
tRNA-Gly-GCC-3_fiveprime	-1.38637	-0.635881	-0.894685	0.0234269	0.298138	0.143358
tRNA-Gly-GCC-3_other	-0.413818	-0.406246	-1.06229	0.350181	0.35904	0.016525
tRNA-Gly-GCC-3_threeprime	-0.41571	-0.363051	-0.135848	0.547006	0.598242	0.843489
tRNA-Gly-GCC-3-1_partialprecounts	-0.134257	0.136982	1.1655	0.836137	0.830902	0.0631566
tRNA-Gly-GCC-3-1_trailercounts	0	0	0.134329	1	1	0.756144
tRNA-Gly-GCC-3-1_wholeprecounts	0.280075	0.19175	0.123583	0.639896	0.748866	0.836553
tRNA-Gly-GCC-5_antisense	-0.331614	-0.366149	0.40403	0.606489	0.569425	0.532641
tRNA-Gly-GCC-5_fiveprime	-1.38463	-0.718794	-0.920772	0.0284917	0.255167	0.145043
tRNA-Gly-GCC-5_other	-1.60893	-1.31918	-0.767015	0.0015897	0.00831282	0.118124
tRNA-Gly-GCC-5_threeprime	-0.495276	-1.12322	-0.142916	0.458817	0.0950044	0.830197
tRNA-Gly-GCC-5-1_partialprecounts	-0.413449	-0.523214	0.571703	0.560586	0.461495	0.414447
tRNA-Gly-TCC-1_fiveprime	-1.45602	-0.147781	-0.385313	0.0121037	0.798953	0.506642
tRNA-Gly-TCC-1_other	-0.320317	-0.353388	-0.584993	0.387576	0.340437	0.114702
tRNA-Gly-TCC-1_threeprime	-1.2024	-0.683375	-0.576999	0.00225009	0.0824008	0.142503
tRNA-Gly-TCC-1_wholecounts	-1.36456	-0.590523	0.493927	0.0605559	0.413231	0.48997
tRNA-Gly-TCC-1-1_partialprecounts	-0.0148299	0.536016	0.38241	0.977625	0.309034	0.468578
tRNA-Gly-TCC-1-1_trailercounts	-1.11175	-0.414929	-0.399098	0.0781064	0.507529	0.524194
tRNA-Gly-TCC-1-1_wholeprecounts	0.241392	1.00409	-0.141233	0.703111	0.111778	0.823918
tRNA-Gly-TCC-2_fiveprime	-1.11842	0.224622	-0.117412	0.0655979	0.711523	0.846724
tRNA-Gly-TCC-2_other	-0.325462	-0.438838	-0.635432	0.351186	0.208737	0.0688319
tRNA-Gly-TCC-2_threeprime	-1.20421	-0.685573	-0.578388	0.00222904	0.0815976	0.141777
tRNA-Gly-TCC-2_wholecounts	-1.10939	-0.877685	-0.158341	0.103562	0.198571	0.817684
tRNA-Gly-TCC-2-1_partialprecounts	0.605404	0.624594	0.609671	0.185201	0.171332	0.182168
tRNA-Gly-TCC-2-1_trailercounts	-0.410318	-0.297747	-0.164698	0.406706	0.545922	0.738299
tRNA-Gly-TCC-2-1_wholeprecounts	1.02406	0.485401	0.687188	0.157713	0.50333	0.343337
tRNA-Gly-TCC-2-2_partialprecounts	-0.698341	0.226643	0.88986	0.31856	0.742035	0.193358
tRNA-Gly-TCC-2-2_trailercounts	0.519132	-0.63133	0.498513	0.475376	0.385208	0.493094
tRNA-Gly-TCC-2-2_wholeprecounts	0.35251	0.340676	0.41377	0.598494	0.611062	0.536673
tRNA-Gly-TCC-2-3_partialprecounts	-0.698341	0.226643	0.88986	0.31856	0.742035	0.193358
tRNA-Gly-TCC-2-3_trailercounts	0.519132	-0.63133	0.498513	0.475376	0.385208	0.493094
tRNA-Gly-TCC-2-3_wholeprecounts	0.35251	0.340676	0.41377	0.598494	0.611062	0.536673
tRNA-Gly-TCC-2-4_partialprecounts	-0.698341	0.226643	0.88986	0.31856	0.742035	0.193358
tRNA-Gly-TCC-2-4_trailercounts	0.519132	-0.63133	0.498513	0.475376	0.385208	0.493094
tRNA-Gly-TCC-2-4_wholeprecounts	0.35251	0.340676	0.41377	0.598494	0.611062	0.536673
tRNA-Gly-TCC-2-5_partialprecounts	-0.698341	0.226643	0.88986	0.31856	0.742035	0.193358
tRNA-Gly-TCC-2-5_trailercounts	0.519132	-0.63133	0.498513	0.475376	0.385208	0.493094
tRNA-Gly-TCC-2-5_wholeprecounts	0.35251	0.340676	0.41377	0.598494	0.611062	0.536673
tRNA-Gly-TCC-2-6_partialprecounts	-0.97326	-0.285125	-0.95754	0.0876461	0.60895	0.0925588
tRNA-Gly-TCC-2-6_trailercounts	0.176385	0.599947	0.60783	0.808469	0.408906	0.402915
tRNA-Gly-TCC-2-6_wholeprecounts	0.0204949	-0.00154475	-0.189119	0.977528	0.998306	0.795036
tRNA-Gly-TCC-3_fiveprime	-1.12535	-0.194313	-0.198311	0.0499049	0.734838	0.729603
tRNA-Gly-TCC-3_other	-0.320845	-0.362531	-0.608663	0.387564	0.328884	0.101309
tRNA-Gly-TCC-3_threeprime	-1.20454	-0.685751	-0.577147	0.00223569	0.0816905	0.14286
tRNA-Gly-TCC-3_wholecounts	-0.452998	-0.722399	-0.693609	0.484444	0.264487	0.284273
tRNA-Gly-TCC-3-1_partialprecounts	0.400245	0.954066	-0.058807	0.340285	0.0222206	0.889244
tRNA-Gly-TCC-3-1_trailercounts	1.36784	0.609013	1.77228	0.0453487	0.373557	0.00946759
tRNA-Gly-TCC-3-1_wholeprecounts	0.270054	0.62026	0.800376	0.709223	0.391312	0.268605
tRNA-Gly-TCC-4_fiveprime	-1.44919	-1.79538	-1.6996	0.00240987	0.000173423	0.000379416
tRNA-Gly-TCC-4_other	0.249277	0.228692	0.448262	0.597073	0.627633	0.341621
tRNA-Gly-TCC-4_threeprime	0.500095	0.797293	-0.240925	0.483758	0.265188	0.734927
tRNA-Gly-TCC-4-1_partialprecounts	-0.196519	-0.680919	-0.389851	0.785212	0.345954	0.589113
tRNA-Gly-TCC-4-1_trailercounts	0.0831104	-0.0218854	-0.0608354	0.847633	0.959648	0.888152
tRNA-Gly-TCC-4-1_wholeprecounts	-0.0372676	-0.213725	0.112508	0.945152	0.693181	0.835575
tRNA-Gly-TCC-5_fiveprime	-0.436299	-0.462611	-0.49214	0.25278	0.225048	0.197291
tRNA-Gly-TCC-5_other	-0.569859	-1.06449	-1.09508	0.134416	0.00526099	0.00413021
tRNA-Gly-TCC-5_threeprime	-0.469775	-0.176961	-2.126	0.488978	0.792686	0.00257868
tRNA-Gly-TCC-6_fiveprime	-0.436299	-0.462611	-0.49214	0.25278	0.225048	0.197291
tRNA-Gly-TCC-6_other	-0.569859	-1.06449	-1.09508	0.134416	0.00526099	0.00413021
tRNA-Gly-TCC-6_threeprime	-0.581568	-0.504207	-0.356506	0.3625	0.429871	0.577331
tRNA-His-GTG-1_fiveprime	-0.185684	-0.558243	-1.04554	0.716761	0.275408	0.0410774
tRNA-His-GTG-1_other	0.332404	0.693341	0.60419	0.345622	0.0480744	0.085597
tRNA-His-GTG-1_threeprime	-0.264735	-0.676103	0.41915	0.485262	0.0747847	0.268995
tRNA-His-GTG-1_wholecounts	-1.43854	-1.42408	-1.66361	0.0282039	0.0295608	0.0114332
tRNA-His-GTG-1-1_partialprecounts	0.00641623	-0.252005	0.119937	0.990294	0.634439	0.819487
tRNA-His-GTG-1-1_trailercounts	1.08637	-0.230424	1.38082	0.112485	0.73676	0.0436246
tRNA-His-GTG-1-2_partialprecounts	0.0396476	-0.0186123	-0.0575623	0.926969	0.965678	0.894134
tRNA-His-GTG-1-2_trailercounts	0.386857	-0.0773376	-0.773882	0.485924	0.88984	0.173261
tRNA-His-GTG-1-3_partialprecounts	-0.606611	-0.242687	-0.5995	0.350337	0.706364	0.355889
tRNA-His-GTG-1-3_trailercounts	0.762252	0.397325	0.346592	0.149154	0.452282	0.51219
tRNA-His-GTG-1-4_partialprecounts	-0.606611	-0.242687	-0.5995	0.350337	0.706364	0.355889
tRNA-His-GTG-1-4_trailercounts	0.762252	0.397325	0.346592	0.149154	0.452282	0.51219
tRNA-His-GTG-1-5_partialprecounts	-0.330791	-0.28593	-0.161615	0.647578	0.692459	0.823073
tRNA-His-GTG-1-5_trailercounts	-0.88189	-0.853555	-1.86599	0.208071	0.221935	0.00884742
tRNA-His-GTG-1-6_partialprecounts	0.0936989	0.302669	0.310539	0.861663	0.569866	0.560839
tRNA-His-GTG-1-6_trailercounts	-0.147372	-0.158896	-0.15111	0.733328	0.713363	0.726832
tRNA-His-GTG-1-6_wholeprecounts	0.0511411	0	0	0.905885	1	1
tRNA-His-GTG-1-7_partialprecounts	-1.03825	0.485789	-0.0686431	0.0329154	0.292672	0.883631
tRNA-His-GTG-1-7_trailercounts	0.455284	0.358909	0.431383	0.423589	0.528157	0.448338
tRNA-His-GTG-1-7_wholeprecounts	0	0	0.221254	1	1	0.608996
tRNA-His-GTG-1-8_partialprecounts	-0.0715893	-0.00332923	0.0969239	0.902065	0.995422	0.867344
tRNA-His-GTG-1-8_trailercounts	0.699225	0.797769	0.64383	0.20069	0.144261	0.238738
tRNA-His-GTG-1-8_wholeprecounts	0	0.0363441	0.04413	1	0.933039	0.918739
tRNA-His-GTG-1-9_partialprecounts	-0.249665	0.0553218	0.00865117	0.656834	0.920944	0.987652
tRNA-His-GTG-1-9_trailercounts	1.39932	1.12614	0.986218	0.0140551	0.0484994	0.0849456
tRNA-His-GTG-1-9_wholeprecounts	-0.0956883	-0.107212	-0.0994264	0.824923	0.804243	0.818201
tRNA-His-GTG-2_fiveprime	0.548972	0.0702349	-0.13922	0.210145	0.872839	0.751515
tRNA-His-GTG-2_other	-0.456009	-0.547276	0.0276205	0.354277	0.26613	0.954844
tRNA-His-GTG-2_threeprime	-0.259441	-0.677279	0.422179	0.494682	0.0747178	0.266271
tRNA-Ile-AAT-1_fiveprime	-0.717285	-0.149927	0.181207	0.136044	0.753796	0.704208
tRNA-Ile-AAT-1_other	0.945767	0.956999	0.572355	0.0245665	0.022866	0.174297
tRNA-Ile-AAT-1_threeprime	-0.889862	-1.68954	0.33773	0.114096	0.00271874	0.548466
tRNA-Ile-AAT-10_other	0.613436	0.240932	0.163737	0.344281	0.711818	0.802495
tRNA-Ile-AAT-10_threeprime	-0.648263	-0.542967	0.226269	0.333574	0.418008	0.7371
tRNA-Ile-AAT-2_fiveprime	-0.738504	-0.144735	0.134421	0.123589	0.761347	0.77766
tRNA-Ile-AAT-2_other	0.880891	0.925918	0.578237	0.0321664	0.0242668	0.160137
tRNA-Ile-AAT-2_threeprime	-0.687904	-1.27395	0.747779	0.200468	0.0183108	0.16067
tRNA-Ile-AAT-2_wholecounts	0	0.0396171	0	1	0.927025	1
tRNA-Ile-AAT-2-1_partialprecounts	-0.105524	0.023844	0.269759	0.841626	0.963988	0.609839
tRNA-Ile-AAT-2-1_trailercounts	0.268565	0.832497	0.786076	0.704092	0.234672	0.262659
tRNA-Ile-AAT-3_fiveprime	-0.876492	-0.0167441	-0.603319	0.229365	0.981652	0.408003
tRNA-Ile-AAT-3_other	0.880891	0.925918	0.578237	0.0321664	0.0242668	0.160137
tRNA-Ile-AAT-3_threeprime	-0.687904	-1.27395	0.747779	0.200468	0.0183108	0.16067
tRNA-Ile-AAT-4_fiveprime	-0.738729	-0.146769	0.13448	0.122977	0.757783	0.777272
tRNA-Ile-AAT-4_other	0.90449	0.896565	0.587808	0.0253117	0.0265714	0.146633
tRNA-Ile-AAT-4_threeprime	-0.109763	-2.37304	0.19361	0.85439	0.000160209	0.745356
tRNA-Ile-AAT-4_wholecounts	0	0.0396171	0	1	0.927025	1
tRNA-Ile-AAT-4-1_partialprecounts	0.555976	0.504954	0.458933	0.375371	0.420457	0.464928
tRNA-Ile-AAT-4-1_trailercounts	0.0850376	-0.971288	0.0756344	0.900152	0.15975	0.911148
tRNA-Ile-AAT-4-1_wholeprecounts	-0.029688	-0.0967594	0.314648	0.949054	0.835017	0.498862
tRNA-Ile-AAT-5_fiveprime	-0.738504	-0.144735	0.134421	0.123589	0.761347	0.77766
tRNA-Ile-AAT-5_other	0.880891	0.925918	0.578237	0.0321664	0.0242668	0.160137
tRNA-Ile-AAT-5_threeprime	-0.887809	-1.69191	0.338871	0.112895	0.00253626	0.544847
tRNA-Ile-AAT-5_wholecounts	0	0.0396171	0	1	0.927025	1
tRNA-Ile-AAT-5-1_partialprecounts	-0.143576	0.355245	0.11793	0.750614	0.425557	0.792787
tRNA-Ile-AAT-5-1_trailercounts	-0.0667407	-0.0269074	-0.123839	0.883936	0.953068	0.786489
tRNA-Ile-AAT-5-1_wholeprecounts	0.0511411	0	0	0.905885	1	1
tRNA-Ile-AAT-5-2_partialprecounts	0.199811	0.250825	-0.292982	0.666671	0.587653	0.532251
tRNA-Ile-AAT-5-2_trailercounts	1.04723	1.70885	1.34002	0.0693654	0.00291859	0.0199145
tRNA-Ile-AAT-5-2_wholeprecounts	0.370025	-0.0957949	0.0498427	0.549705	0.876527	0.935681
tRNA-Ile-AAT-5-3_partialprecounts	0.373713	0.0121048	0.457572	0.607515	0.986728	0.529416
tRNA-Ile-AAT-5-3_trailercounts	0.423698	-0.341535	-0.531457	0.520726	0.606675	0.424584
tRNA-Ile-AAT-5-3_wholeprecounts	-0.0505512	-0.0620752	0.0391826	0.906966	0.885888	0.927823
tRNA-Ile-AAT-5-4_partialprecounts	-0.068223	0.193876	0.101353	0.899514	0.71722	0.850513
tRNA-Ile-AAT-5-4_trailercounts	-0.377255	-0.105375	0.053309	0.529662	0.860741	0.929388
tRNA-Ile-AAT-5-4_wholeprecounts	0	0.033071	0.0875928	1	0.939057	0.839525
tRNA-Ile-AAT-5-5_partialprecounts	0.359958	1.04486	0.34975	0.430464	0.0195767	0.443686
tRNA-Ile-AAT-5-5_trailercounts	0.00793593	0.377674	-0.720872	0.987752	0.462754	0.168095
tRNA-Ile-AAT-5-5_wholeprecounts	-0.571078	-0.207318	-0.14167	0.429904	0.774864	0.845057
tRNA-Ile-AAT-6_fiveprime	-0.748751	-0.148693	0.126993	0.115751	0.753182	0.788048
tRNA-Ile-AAT-6_other	0.677512	0.359435	0.0142504	0.253318	0.54629	0.981121
tRNA-Ile-AAT-6_threeprime	-0.683353	-1.33322	0.770344	0.220059	0.0173252	0.163568
tRNA-Ile-AAT-7_fiveprime	-0.194332	0.411038	0.66569	0.705499	0.421154	0.192253
tRNA-Ile-AAT-7_other	0.894735	0.945217	0.591781	0.0326556	0.0239526	0.158158
tRNA-Ile-AAT-7_threeprime	-0.887809	-1.69191	0.338871	0.112895	0.00253626	0.544847
tRNA-Ile-AAT-8_fiveprime	1.37272	0.258991	1.77576	0.0460645	0.712344	0.00940861
tRNA-Ile-AAT-8_other	0.890949	0.94322	0.603583	0.0329706	0.0239062	0.149012
tRNA-Ile-AAT-8_threeprime	-0.887809	-1.69191	0.338871	0.112895	0.00253626	0.544847
tRNA-Ile-AAT-8-1_partialprecounts	0.047868	0.0363441	0	0.911883	0.933039	1
tRNA-Ile-AAT-8-1_trailercounts	0.229148	-0.417186	0.554561	0.735242	0.538908	0.412757
tRNA-Ile-AAT-9_other	0.44672	0.365589	0.0352746	0.460226	0.545433	0.953909
tRNA-Ile-GAT-1_fiveprime	-0.214633	0.398361	0.624105	0.672452	0.429669	0.215656
tRNA-Ile-GAT-1_other	0.63192	0.98548	0.635853	0.351885	0.143807	0.348803
tRNA-Ile-GAT-1_threeprime	-0.0505947	-0.0146554	-0.319297	0.928399	0.979242	0.570555
tRNA-Ile-GAT-1-2_partialprecounts	0.103741	0.0862024	0.276376	0.835742	0.863193	0.580973
tRNA-Ile-GAT-1-3_partialprecounts	0.103741	0.0862024	0.276376	0.835742	0.863193	0.580973
tRNA-Ile-TAT-1_antisense	0	0.126543	0	1	0.769867	1
tRNA-Ile-TAT-1_fiveprime	-1.70876	-1.72345	-1.65684	9.74014e-06	7.89916e-06	1.77322e-05
tRNA-Ile-TAT-1_other	0.237083	0.930164	0.280039	0.520774	0.0103188	0.447592
tRNA-Ile-TAT-1_threeprime	0.281852	-1.21022	0.958434	0.654747	0.0553296	0.128183
tRNA-Ile-TAT-1-1_partialprecounts	-0.305224	-0.455406	0.197702	0.640618	0.486155	0.762077
tRNA-Ile-TAT-1-1_trailercounts	-0.044005	-0.055529	-0.0477431	0.918969	0.897852	0.912112
tRNA-Ile-TAT-2_antisense	0	0.126543	0	1	0.769867	1
tRNA-Ile-TAT-2_fiveprime	-1.70876	-1.72345	-1.65684	9.74014e-06	7.89916e-06	1.77322e-05
tRNA-Ile-TAT-2_other	0.362926	0.96754	0.362558	0.317074	0.0067685	0.317573
tRNA-Ile-TAT-2_threeprime	0.472101	-1.39931	1.17626	0.494629	0.0430137	0.0888054
tRNA-Ile-TAT-2_wholecounts	-0.237097	-0.0914402	-0.241328	0.604132	0.841516	0.597694
tRNA-Ile-TAT-2-1_partialprecounts	-0.33923	-0.173213	-0.285242	0.386748	0.657476	0.466515
tRNA-Ile-TAT-2-1_trailercounts	-0.303322	0.806831	-0.102443	0.605183	0.161407	0.860857
tRNA-Ile-TAT-2-2_partialprecounts	-0.242874	-0.245041	0.0540786	0.69989	0.696805	0.931247
tRNA-Ile-TAT-2-2_trailercounts	0	0.0396171	0	1	0.927025	1
tRNA-Ile-TAT-2-3_partialprecounts	1.1259	0.927351	0.939561	0.0102972	0.034609	0.0323318
tRNA-Ile-TAT-2-3_trailercounts	-0.0505512	-0.0620752	0.0391826	0.906966	0.885888	0.927823
tRNA-Ile-TAT-3_antisense	0	0.126543	0	1	0.769867	1
tRNA-Ile-TAT-3_fiveprime	-1.70876	-1.72345	-1.65684	9.74014e-06	7.89916e-06	1.77322e-05
tRNA-Ile-TAT-3_other	0.288835	1.05909	0.315564	0.468615	0.00683093	0.428159
tRNA-Ile-TAT-3_threeprime	-0.579885	-2.07634	0.106623	0.386346	0.00228165	0.872895
tRNA-iMet-CAT-1_fiveprime	-0.0916527	1.17284	0.76325	0.887831	0.0710443	0.240106
tRNA-iMet-CAT-1_other	0.735198	0.681432	0.291803	0.0827508	0.107796	0.491411
tRNA-iMet-CAT-1_threeprime	0.15898	-1.63241	0.612623	0.78056	0.00428827	0.282947
tRNA-iMet-CAT-1_wholecounts	0.272296	0.0481577	0.26824	0.647361	0.935518	0.652363
tRNA-iMet-CAT-1-1_partialprecounts	0.257778	-0.315684	-0.238093	0.597391	0.519784	0.627507
tRNA-iMet-CAT-1-1_trailercounts	-0.495597	-0.146437	-0.0216422	0.356609	0.78152	0.967263
tRNA-iMet-CAT-1-1_wholeprecounts	-0.0207559	-0.0903582	-0.185804	0.976529	0.898108	0.792028
tRNA-iMet-CAT-1-2_partialprecounts	0.0127537	0.964354	-0.070748	0.978269	0.0357237	0.880145
tRNA-iMet-CAT-1-2_wholeprecounts	0.432296	0.401894	0.714366	0.539635	0.568683	0.311481
tRNA-iMet-CAT-1-3_partialprecounts	-0.933962	0.0506971	-1.22224	0.1066	0.928537	0.0362535
tRNA-iMet-CAT-1-3_trailercounts	-0.163695	-0.180416	0.176061	0.748061	0.723333	0.729876
tRNA-iMet-CAT-1-3_wholeprecounts	-0.044005	-0.055529	-0.0477431	0.918969	0.897852	0.912112
tRNA-iMet-CAT-1-4_partialprecounts	-0.3575	-0.00324707	-0.995437	0.623508	0.996442	0.171444
tRNA-iMet-CAT-1-4_trailercounts	0.730985	1.05243	1.60027	0.17341	0.0491838	0.00270861
tRNA-iMet-CAT-1-4_wholeprecounts	0.131521	0	0.0810466	0.761085	1	0.851372
tRNA-iMet-CAT-1-7_partialprecounts	0.987051	2.17754	-0.187276	0.0417228	5.5854e-06	0.705312
tRNA-iMet-CAT-1-7_wholeprecounts	-0.147372	-0.158896	-0.15111	0.733328	0.713363	0.726832
tRNA-iMet-CAT-1-8_partialprecounts	-0.693415	-0.342779	-1.60125	0.326964	0.626887	0.0247896
tRNA-iMet-CAT-1-8_trailercounts	0.05179	0.0338618	-0.0267336	0.921401	0.948562	0.959379
tRNA-iMet-CAT-1-8_wholeprecounts	0.34126	0.556107	0.6357	0.618504	0.417944	0.354394
tRNA-iMet-CAT-2_fiveprime	-0.0872151	1.17245	0.764158	0.893438	0.0716965	0.240475
tRNA-iMet-CAT-2_other	0.764352	0.678042	0.313662	0.0831693	0.124298	0.477424
tRNA-iMet-CAT-2_threeprime	-0.157727	-1.62182	0.11436	0.744275	0.000907571	0.812829
tRNA-iMet-CAT-2-1_partialprecounts	-0.0946404	0.0208447	-0.289607	0.874886	0.972372	0.629952
tRNA-iMet-CAT-2-1_trailercounts	0.0429207	-0.0620752	-0.0542893	0.920959	0.885888	0.900121
tRNA-iMet-CAT-2-1_wholeprecounts	-0.0495632	0.128419	-0.263056	0.934373	0.831086	0.662073
tRNA-iMet-CAT-3_other	-0.00381525	-0.0620752	-0.00755333	0.992963	0.885888	0.986068
tRNA-iMet-CAT-3_threeprime	-0.11305	-1.64292	0.197014	0.816769	0.000862289	0.686023
tRNA-Leu-AAG-1_antisense	0.094604	0	0	0.826876	1	1
tRNA-Leu-AAG-1_fiveprime	-0.378361	0.218367	0.299921	0.395488	0.623542	0.500238
tRNA-Leu-AAG-1_other	-0.234223	-0.0899306	0.028695	0.668488	0.868586	0.957879
tRNA-Leu-AAG-1_threeprime	-0.297606	0.281782	0.362234	0.500271	0.523283	0.411915
tRNA-Leu-AAG-1-1_partialprecounts	-0.0394655	0.45577	0.497058	0.956638	0.530225	0.493634
tRNA-Leu-AAG-1-1_trailercounts	-0.00475151	0.285111	0.0591561	0.994716	0.691468	0.934307
tRNA-Leu-AAG-1-2_partialprecounts	-0.0394655	0.45577	0.497058	0.956638	0.530225	0.493634
tRNA-Leu-AAG-1-2_trailercounts	-0.00475151	0.285111	0.0591561	0.994716	0.691468	0.934307
tRNA-Leu-AAG-2_antisense	0.094604	0	0	0.826876	1	1
tRNA-Leu-AAG-2_fiveprime	-0.355606	0.227367	0.305397	0.425516	0.610088	0.493394
tRNA-Leu-AAG-2_other	-0.136326	0.849909	1.19479	0.804102	0.117601	0.0275664
tRNA-Leu-AAG-2_threeprime	-0.29745	0.282564	0.363481	0.500492	0.522126	0.410304
tRNA-Leu-AAG-2_wholecounts	-0.866959	0.417436	0.0493322	0.231707	0.565615	0.945855
tRNA-Leu-AAG-2-1_partialprecounts	0.771902	1.02149	0.317737	0.230807	0.111407	0.62402
tRNA-Leu-AAG-2-1_trailercounts	-0.0554985	-0.113758	-0.0592366	0.897908	0.792556	0.891073
tRNA-Leu-AAG-2-2_partialprecounts	1.12819	1.24124	0.208085	0.109577	0.0774958	0.77099
tRNA-Leu-AAG-2-2_trailercounts	0.516394	0.0182799	-1.14984	0.471561	0.97976	0.11414
tRNA-Leu-AAG-2-3_partialprecounts	-0.621871	0.555997	-0.285275	0.325159	0.370435	0.649777
tRNA-Leu-AAG-2-3_trailercounts	-0.118427	-0.477821	-0.141509	0.86598	0.495317	0.840372
tRNA-Leu-AAG-2-4_partialprecounts	-0.757079	0.071537	-0.132688	0.115437	0.879996	0.780346
tRNA-Leu-AAG-2-4_trailercounts	-1.24883	-0.788531	-0.136911	0.0784741	0.261918	0.844278
tRNA-Leu-AAG-3_antisense	0.094604	0	0	0.826876	1	1
tRNA-Leu-AAG-3_fiveprime	-0.355606	0.227367	0.305397	0.425516	0.610088	0.493394
tRNA-Leu-AAG-3_other	0.149669	1.02079	1.39488	0.787386	0.0628986	0.0108857
tRNA-Leu-AAG-3_threeprime	-0.297185	0.285942	0.360274	0.501849	0.518118	0.415509
tRNA-Leu-AAG-4_antisense	0.094604	0	0	0.826876	1	1
tRNA-Leu-AAG-4_fiveprime	-1.40043	-0.94272	-0.852317	0.00441311	0.0549244	0.0826963
tRNA-Leu-AAG-4_other	0.44434	1.3306	1.81559	0.465214	0.0274319	0.00256944
tRNA-Leu-AAG-4_threeprime	-0.295786	0.286522	0.361261	0.503862	0.517268	0.414229
tRNA-Leu-AAG-6_fiveprime	0.569098	-0.073699	0.421288	0.402952	0.914507	0.536693
tRNA-Leu-AAG-6_other	0.094604	0	0	0.826876	1	1
tRNA-Leu-AAG-6_threeprime	-0.381232	-0.327028	0.504834	0.54467	0.603845	0.426571
tRNA-Leu-AAG-8_fiveprime	-0.0897406	-0.774044	-0.0511595	0.892154	0.240031	0.938401
tRNA-Leu-AAG-8_other	0	0.0798069	0.0408569	1	0.85362	0.924748
tRNA-Leu-AAG-8_threeprime	-0.540437	-0.348556	-0.00856533	0.456621	0.631413	0.990597
tRNA-Leu-CAA-1_fiveprime	-0.580054	-1.11208	-1.57068	0.250342	0.0275754	0.00186949
tRNA-Leu-CAA-1_other	1.17514	1.61803	1.34145	0.0064425	0.000170139	0.00185803
tRNA-Leu-CAA-1_threeprime	-1.4348	-0.578577	-0.727716	0.0130238	0.316639	0.207852
tRNA-Leu-CAA-1_wholecounts	-0.367296	-0.675824	-1.45185	0.610835	0.348579	0.0432094
tRNA-Leu-CAA-1-1_partialprecounts	-0.390753	-0.521524	0.0209471	0.331141	0.19467	0.958388
tRNA-Leu-CAA-1-1_trailercounts	0.0413219	0.0297979	0.0843197	0.923894	0.945079	0.845444
tRNA-Leu-CAA-1-2_partialprecounts	-0.470485	0.666642	0.093454	0.330042	0.162328	0.845572
tRNA-Leu-CAA-1-2_trailercounts	-1.78018	-0.159713	0.0494727	0.00781208	0.800189	0.937334
tRNA-Leu-CAA-2_fiveprime	-0.580026	-1.16711	-1.58167	0.246746	0.0198096	0.00160001
tRNA-Leu-CAA-2_other	0.944467	0.953575	0.883154	0.0613927	0.0585229	0.0805751
tRNA-Leu-CAA-2_threeprime	-1.43551	-0.579124	-0.728372	0.0131365	0.317021	0.208232
tRNA-Leu-CAA-2_wholecounts	0.0511411	0	0	0.905885	1	1
tRNA-Leu-CAA-2-1_partialprecounts	-0.182787	-1.19176	-0.294881	0.801768	0.102254	0.685539
tRNA-Leu-CAA-2-1_trailercounts	0	0.0363441	0.04413	1	0.933039	0.918739
tRNA-Leu-CAA-3_fiveprime	-0.580405	-1.16663	-1.58041	0.246823	0.0199611	0.00162803
tRNA-Leu-CAA-3_other	0.751904	0.860207	0.88515	0.141633	0.091624	0.0829935
tRNA-Leu-CAA-3_threeprime	-1.43585	-0.579318	-0.728245	0.0131074	0.316817	0.208272
tRNA-Leu-CAA-3-1_partialprecounts	-0.584449	-0.685576	-0.225953	0.392419	0.315741	0.739679
tRNA-Leu-CAA-4_fiveprime	-0.579754	-1.08441	-1.55552	0.251323	0.0319407	0.00210173
tRNA-Leu-CAA-4_other	1.09576	1.59048	1.53478	0.00737484	9.52089e-05	0.000168268
tRNA-Leu-CAA-4_threeprime	-1.4363	-0.578877	-0.727374	0.0129152	0.316311	0.207994
tRNA-Leu-CAA-4_wholecounts	-0.0554985	-0.0670225	-0.105973	0.897908	0.876864	0.806462
tRNA-Leu-CAA-4-1_partialprecounts	-0.437163	0.373804	0.133022	0.31476	0.383792	0.757614
tRNA-Leu-CAA-4-1_trailercounts	0.367988	0.594212	0.487501	0.599429	0.39763	0.487335
tRNA-Leu-CAA-5_fiveprime	-0.332447	-0.278765	-0.0391608	0.52296	0.592206	0.940084
tRNA-Leu-CAA-5_other	0.557971	1.6275	0.975714	0.438075	0.0239673	0.175668
tRNA-Leu-CAA-5_threeprime	0.0814692	0	0.171809	0.850606	1	0.691238
tRNA-Leu-CAA-6_fiveprime	0.607324	0.454623	0.950101	0.324151	0.460671	0.122012
tRNA-Leu-CAA-6_other	0.46894	0.946842	0.920546	0.503242	0.174047	0.18683
tRNA-Leu-CAA-6_threeprime	-0.0210314	-0.888739	0.40679	0.976727	0.21668	0.572839
tRNA-Leu-CAG-1_antisense	0	0.08308	0	1	0.847688	1
tRNA-Leu-CAG-1_fiveprime	0.701799	0.558778	0.304604	0.2708	0.380595	0.632678
tRNA-Leu-CAG-1_other	0.598964	1.17262	0.721142	0.123812	0.00230412	0.0632792
tRNA-Leu-CAG-1_threeprime	-0.858613	-0.0590274	-0.00491362	0.0859476	0.906014	0.992158
tRNA-Leu-CAG-1_wholecounts	-0.119349	-0.428718	-0.293438	0.868954	0.553668	0.685174
tRNA-Leu-CAG-1-1_partialprecounts	0.00200781	0.177502	0.27958	0.997755	0.803873	0.695686
tRNA-Leu-CAG-1-1_trailercounts	-0.000542161	-0.0588021	-0.0510162	0.999	0.891867	0.906114
tRNA-Leu-CAG-1-2_partialprecounts	0.246468	0.156402	0.251023	0.729593	0.826388	0.724803
tRNA-Leu-CAG-1-2_trailercounts	-0.000542161	-0.0588021	-0.0510162	0.999	0.891867	0.906114
tRNA-Leu-CAG-1-3_partialprecounts	0.246468	0.156402	0.251023	0.729593	0.826388	0.724803
tRNA-Leu-CAG-1-3_trailercounts	-0.000542161	-0.0588021	-0.0510162	0.999	0.891867	0.906114
tRNA-Leu-CAG-1-4_partialprecounts	0.246468	0.156402	0.251023	0.729593	0.826388	0.724803
tRNA-Leu-CAG-1-4_trailercounts	-0.000542161	-0.0588021	-0.0510162	0.999	0.891867	0.906114
tRNA-Leu-CAG-1-5_partialprecounts	0.246468	0.156402	0.251023	0.729593	0.826388	0.724803
tRNA-Leu-CAG-1-5_trailercounts	-0.000542161	-0.0588021	-0.0510162	0.999	0.891867	0.906114
tRNA-Leu-CAG-1-6_partialprecounts	-0.0549903	0.051342	0.722503	0.918356	0.923144	0.166843
tRNA-Leu-CAG-1-6_trailercounts	0.387853	1.22532	0.23667	0.472983	0.0226121	0.661904
tRNA-Leu-CAG-1-7_partialprecounts	-0.642253	-0.437358	-0.173764	0.0666727	0.208331	0.616039
tRNA-Leu-CAG-1-7_trailercounts	-0.13331	0.218284	-1.11182	0.847381	0.750797	0.115437
tRNA-Leu-CAG-2_antisense	0	0.08308	0	1	0.847688	1
tRNA-Leu-CAG-2_fiveprime	0.701799	0.558778	0.304604	0.2708	0.380595	0.632678
tRNA-Leu-CAG-2_other	0.598964	1.17262	0.721142	0.123812	0.00230412	0.0632792
tRNA-Leu-CAG-2_threeprime	-1.43657	-0.579781	-0.729126	0.0131054	0.316664	0.207942
tRNA-Leu-CAG-2_wholecounts	0.245047	-0.696471	0.0617619	0.728081	0.325015	0.930226
tRNA-Leu-CAG-2-1_partialprecounts	-0.427981	0.800476	-0.351962	0.429785	0.130032	0.515258
tRNA-Leu-CAG-2-1_trailercounts	-1.20831	-0.206431	0.134132	0.0747937	0.758379	0.841357
tRNA-Leu-CAG-2-2_partialprecounts	-0.439881	-0.675557	-0.415012	0.347933	0.149799	0.375852
tRNA-Leu-CAG-2-2_trailercounts	0.412046	0.667344	-0.1342	0.507669	0.281031	0.830717
tRNA-Leu-TAA-1_fiveprime	-0.628091	-0.790589	-0.96794	0.238289	0.137804	0.0696146
tRNA-Leu-TAA-1_other	0.505098	0.845346	1.04112	0.294946	0.077688	0.0296327
tRNA-Leu-TAA-1_threeprime	-1.7637	-1.91407	-0.930541	0.000195819	5.30784e-05	0.049236
tRNA-Leu-TAA-1_wholecounts	-0.0768571	-0.658687	-0.285667	0.897773	0.268828	0.632603
tRNA-Leu-TAA-1-1_partialprecounts	-1.41603	-1.02939	-0.853811	0.00127514	0.0187036	0.0510567
tRNA-Leu-TAA-1-1_trailercounts	-1.42055	-0.434147	-2.09426	0.0061861	0.385935	9.23425e-05
tRNA-Leu-TAA-2_fiveprime	0.152306	-0.4286	-0.432606	0.826958	0.536566	0.533048
tRNA-Leu-TAA-2_other	0.549271	1.0837	0.515839	0.396897	0.089912	0.426434
tRNA-Leu-TAA-2_threeprime	-0.267527	-0.285707	0.200837	0.612353	0.588403	0.704235
tRNA-Leu-TAA-3_fiveprime	0.930484	0.920642	0.131214	0.117786	0.120996	0.828925
tRNA-Leu-TAA-3_other	0.646731	1.15924	0.783033	0.316631	0.0689924	0.223712
tRNA-Leu-TAA-3_threeprime	-1.7544	-1.3587	-1.10027	0.00459713	0.0267222	0.0721184
tRNA-Leu-TAA-3_wholecounts	-0.439679	-0.999003	-0.683597	0.505828	0.129715	0.300908
tRNA-Leu-TAA-3-1_partialprecounts	0.161468	0.355889	-0.187307	0.804469	0.583578	0.775325
tRNA-Leu-TAA-3-1_trailercounts	0.952583	1.24162	-1.27789	0.0738799	0.019553	0.0200917
tRNA-Leu-TAA-4_fiveprime	0.0791433	0.0664346	0.18729	0.858547	0.881071	0.673311
tRNA-Leu-TAA-4_other	-0.122598	0.698568	0.267837	0.851309	0.27316	0.678353
tRNA-Leu-TAA-4_threeprime	0	0	0.0474031	1	1	0.912735
tRNA-Leu-TAA-4_wholecounts	0	0.033071	0.0875928	1	0.939057	0.839525
tRNA-Leu-TAA-4-1_partialprecounts	0	0	0.177792	1	1	0.681052
tRNA-Leu-TAA-4-1_trailercounts	0.665812	0.113429	1.43283	0.356544	0.875012	0.0473671
tRNA-Leu-TAG-1_antisense	0	0.08308	0	1	0.847688	1
tRNA-Leu-TAG-1_fiveprime	-0.381854	0.234492	0.302542	0.394669	0.600862	0.499712
tRNA-Leu-TAG-1_other	0.0321193	0.23809	-0.0699134	0.950743	0.644063	0.893347
tRNA-Leu-TAG-1_threeprime	-0.297446	0.281782	0.362233	0.500499	0.523281	0.411913
tRNA-Leu-TAG-1_wholecounts	0.403396	0.0179502	0.341699	0.458433	0.97365	0.530466
tRNA-Leu-TAG-1-1_partialprecounts	-0.229955	0.721892	0.0433979	0.612115	0.107871	0.923527
tRNA-Leu-TAG-1-1_trailercounts	-0.421184	-0.56531	-0.417278	0.547551	0.419843	0.551154
tRNA-Leu-TAG-2_fiveprime	-0.700944	-0.968927	-1.59449	0.172111	0.0593796	0.00206072
tRNA-Leu-TAG-2_other	0.0262706	0.977666	1.22579	0.962191	0.0745204	0.025224
tRNA-Leu-TAG-2_threeprime	-0.558443	-0.0888786	0.335858	0.278647	0.86284	0.513548
tRNA-Leu-TAG-2_wholecounts	0.178257	0.0265248	0	0.680264	0.951103	1
tRNA-Leu-TAG-2-1_partialprecounts	-0.318359	1.18566	-0.457185	0.634374	0.0736651	0.495253
tRNA-Leu-TAG-2-1_trailercounts	-0.0352626	-0.140586	-0.0405238	0.94964	0.801195	0.942146
tRNA-Leu-TAG-3_fiveprime	-1.32485	-0.642111	-0.981985	0.0175893	0.249649	0.0783882
tRNA-Leu-TAG-3_other	0.0234881	0.0534648	0.377625	0.96393	0.917815	0.46457
tRNA-Leu-TAG-3_threeprime	-0.300025	0.279663	0.360733	0.496649	0.526272	0.413697
tRNA-Leu-TAG-3_wholecounts	-0.830005	-0.658132	-0.402075	0.239619	0.35082	0.56858
tRNA-Leu-TAG-3-1_partialprecounts	-0.619111	-0.456431	-0.468311	0.213758	0.35635	0.345231
tRNA-Leu-TAG-3-1_trailercounts	-0.147264	-0.486791	-0.0265705	0.781595	0.359451	0.960104
tRNA-Leu-TAG-4_other	0	0.164203	0.673923	1	0.751031	0.194527
tRNA-Lys-CTT-1_fiveprime	-0.0484128	0.993266	0.936938	0.942981	0.142261	0.166296
tRNA-Lys-CTT-1_other	0.805333	1.50137	1.18857	0.113047	0.00313103	0.0193425
tRNA-Lys-CTT-1_threeprime	0.876372	0.345438	1.39517	0.171916	0.590306	0.0296296
tRNA-Lys-CTT-1_wholecounts	0.468908	-0.0585834	0.599666	0.508112	0.934301	0.397023
tRNA-Lys-CTT-1-1_partialprecounts	-0.0786284	0.401027	-0.157026	0.850145	0.332112	0.706292
tRNA-Lys-CTT-1-1_trailercounts	0.560241	0.204661	-0.834969	0.371085	0.744872	0.195854
tRNA-Lys-CTT-1-1_wholeprecounts	0.15597	-0.245004	0.575941	0.829591	0.735285	0.426782
tRNA-Lys-CTT-1-2_partialprecounts	-0.250284	0.850093	0.653054	0.698345	0.187703	0.311591
tRNA-Lys-CTT-1-2_trailercounts	-0.117974	0.372118	-0.0433579	0.831326	0.50214	0.937612
tRNA-Lys-CTT-1-2_wholeprecounts	-0.0522255	-0.110485	-0.102699	0.903899	0.798394	0.812326
tRNA-Lys-CTT-10_fiveprime	-0.590219	-0.0709184	-0.535156	0.381532	0.916011	0.427421
tRNA-Lys-CTT-10_other	1.16588	0.67702	0.300592	0.0566405	0.271353	0.628611
tRNA-Lys-CTT-11_fiveprime	0.548225	0.598629	0.162431	0.256027	0.214846	0.736532
tRNA-Lys-CTT-11_other	1.25005	1.62831	1.21396	0.00305284	0.000113797	0.00401717
tRNA-Lys-CTT-12_other	0.0998117	0.520934	0.650843	0.872109	0.395731	0.288439
tRNA-Lys-CTT-14_fiveprime	-0.0472781	-0.0120661	-0.0510162	0.912965	0.977746	0.906114
tRNA-Lys-CTT-14_other	0.0444489	0.390314	0.594309	0.943013	0.526392	0.333874
tRNA-Lys-CTT-16_fiveprime	-0.0221563	-0.331497	0.078301	0.972544	0.6059	0.903371
tRNA-Lys-CTT-16_other	1.49521	1.37989	0.629911	0.000179667	0.00054666	0.11791
tRNA-Lys-CTT-2_fiveprime	-0.24683	0.565442	0.391739	0.675588	0.337714	0.506574
tRNA-Lys-CTT-2_other	1.08538	1.39867	1.00951	0.00836466	0.000677802	0.0141825
tRNA-Lys-CTT-2_threeprime	0.842953	0.604562	1.4816	0.187436	0.344466	0.0204937
tRNA-Lys-CTT-2_wholecounts	-0.872502	-0.716402	0.53652	0.228276	0.32205	0.45686
tRNA-Lys-CTT-2-1_partialprecounts	-0.289696	0.398386	0.424458	0.553071	0.41292	0.383196
tRNA-Lys-CTT-2-1_trailercounts	0.275999	-0.0761252	0.160233	0.650284	0.900418	0.792445
tRNA-Lys-CTT-2-1_wholeprecounts	0.289142	0.0802193	0.35124	0.679973	0.908881	0.616313
tRNA-Lys-CTT-2-2_partialprecounts	-0.213456	0.160218	0.244172	0.722831	0.789826	0.684623
tRNA-Lys-CTT-2-2_trailercounts	-0.163988	-0.0412395	-0.029577	0.750898	0.93637	0.954341
tRNA-Lys-CTT-2-2_wholeprecounts	0.156958	-0.127752	0.303042	0.808411	0.843336	0.640486
tRNA-Lys-CTT-2-3_partialprecounts	0.120314	0.903186	0.115015	0.808483	0.0658757	0.816805
tRNA-Lys-CTT-2-3_trailercounts	0.169703	0.84644	-0.301158	0.809231	0.231299	0.667804
tRNA-Lys-CTT-2-3_wholeprecounts	0.229645	0.484074	0.544111	0.697885	0.414891	0.359387
tRNA-Lys-CTT-2-4_partialprecounts	-1.36016	-0.0425741	-0.029617	0.0249556	0.943776	0.960881
tRNA-Lys-CTT-2-4_trailercounts	0.295849	-0.0292318	0.0818208	0.655877	0.964823	0.9019
tRNA-Lys-CTT-2-4_wholeprecounts	-0.208874	-0.0801903	-0.212612	0.629176	0.852925	0.623053
tRNA-Lys-CTT-2-5_partialprecounts	-0.395395	0.506845	0.275924	0.577762	0.47368	0.696831
tRNA-Lys-CTT-2-5_trailercounts	-0.044005	-0.055529	-0.0477431	0.918969	0.897852	0.912112
tRNA-Lys-CTT-3_fiveprime	-0.471818	0.351275	-0.0876817	0.398709	0.529795	0.875375
tRNA-Lys-CTT-3_other	0.874284	1.44219	0.57843	0.0205776	0.000133017	0.125578
tRNA-Lys-CTT-3_threeprime	0.837665	0.599848	1.47608	0.190696	0.348761	0.0211071
tRNA-Lys-CTT-3_wholecounts	0	0.08308	0	1	0.847688	1
tRNA-Lys-CTT-3-1_partialprecounts	-0.43336	0.244456	-0.0638233	0.415294	0.643593	0.904169
tRNA-Lys-CTT-3-1_trailercounts	0.165074	0.5627	0.0563873	0.783145	0.349094	0.925104
tRNA-Lys-CTT-3-1_wholeprecounts	-0.0543686	0.341063	-0.0722753	0.928968	0.577677	0.90581
tRNA-Lys-CTT-4_fiveprime	-0.0489847	0.992945	0.936794	0.942321	0.142474	0.16645
tRNA-Lys-CTT-4_other	0.700776	1.46725	1.15541	0.184831	0.00549164	0.0287829
tRNA-Lys-CTT-4_threeprime	0.83847	0.598571	1.48045	0.190012	0.349507	0.0206539
tRNA-Lys-CTT-4_wholecounts	-0.0505512	-0.0620752	0.0391826	0.906966	0.885888	0.927823
tRNA-Lys-CTT-4-1_partialprecounts	-0.293874	0.784935	0.29056	0.684838	0.276957	0.687734
tRNA-Lys-CTT-4-1_wholeprecounts	0	0	0.0908659	1	1	0.833614
tRNA-Lys-CTT-5_fiveprime	-0.607572	-0.647951	-0.819394	0.358999	0.327898	0.216294
tRNA-Lys-CTT-5_other	0.319243	0.219158	1.31133	0.589972	0.711419	0.0254942
tRNA-Lys-CTT-5_threeprime	0.842007	-0.597956	1.4263	0.247119	0.411872	0.0498138
tRNA-Lys-CTT-5-1_partialprecounts	0.157462	-0.809102	-0.122978	0.819857	0.248872	0.85941
tRNA-Lys-CTT-5-1_wholeprecounts	0.229607	-0.275595	-0.239416	0.723443	0.669915	0.711406
tRNA-Lys-CTT-6_fiveprime	0.586178	1.37137	1.0371	0.301312	0.0155394	0.0673512
tRNA-Lys-CTT-6_other	0.806205	1.50411	1.19135	0.112801	0.0030886	0.0191088
tRNA-Lys-CTT-7_fiveprime	0.533212	0.795433	0.238425	0.29241	0.11618	0.637892
tRNA-Lys-CTT-7_other	1.08628	1.39958	1.00266	0.00847665	0.000693924	0.0151084
tRNA-Lys-CTT-7-1_partialprecounts	-0.229984	0.448529	0.111199	0.683818	0.428451	0.844117
tRNA-Lys-CTT-8_other	0.579142	0.00030606	1.33351	0.373106	0.999628	0.0381906
tRNA-Lys-CTT-8_threeprime	0.0380488	0.0265248	0.127783	0.929906	0.951103	0.767677
tRNA-Lys-CTT-9_fiveprime	0.0728861	0.11686	0.0335916	0.919141	0.870786	0.962677
tRNA-Lys-CTT-9_other	0.0546724	0.267566	0.126917	0.919131	0.619274	0.813691
tRNA-Lys-TTT-1_fiveprime	-0.64981	-1.30544	-0.737389	0.165608	0.00552968	0.115886
tRNA-Lys-TTT-1_other	1.10448	0.991903	1.4332	0.0149899	0.0289234	0.00155947
tRNA-Lys-TTT-1_threeprime	-1.75514	-1.64192	-0.670164	0.000496395	0.001094	0.179962
tRNA-Lys-TTT-1_wholecounts	0	0.08308	0	1	0.847688	1
tRNA-Lys-TTT-1-1_partialprecounts	-0.181735	0.563343	0.790798	0.706121	0.233206	0.0935763
tRNA-Lys-TTT-1-1_trailercounts	0.0397367	0.185622	0.0354989	0.930804	0.68502	0.938168
tRNA-Lys-TTT-1-1_wholeprecounts	0.0511411	0	0	0.905885	1	1
tRNA-Lys-TTT-10_fiveprime	0.0511411	0	0	0.905885	1	1
tRNA-Lys-TTT-10_other	0.016627	0.451917	0.979721	0.981424	0.522817	0.162934
tRNA-Lys-TTT-10_threeprime	0.393405	-1.08162	0.287042	0.587748	0.138026	0.692562
tRNA-Lys-TTT-11_fiveprime	0.134794	0	0.0375838	0.755327	1	0.93076
tRNA-Lys-TTT-11_other	0.248605	0.469771	-0.325087	0.719664	0.495015	0.642716
tRNA-Lys-TTT-12_other	0.0523455	0.0342281	-0.0270069	0.920908	0.948234	0.959144
tRNA-Lys-TTT-12_threeprime	0.0380488	0	0.174519	0.929906	1	0.686609
tRNA-Lys-TTT-13_fiveprime	-0.979439	-2.04022	-2.21566	0.178734	0.00516686	0.00239007
tRNA-Lys-TTT-14_fiveprime	0.0546774	-0.104415	0.0537933	0.931312	0.86918	0.932483
tRNA-Lys-TTT-14_other	1.32625	1.16123	1.51962	0.0270578	0.0531106	0.0111234
tRNA-Lys-TTT-14_threeprime	-0.291654	-0.243478	-0.115584	0.557285	0.624178	0.816143
tRNA-Lys-TTT-2_fiveprime	-0.64981	-1.30544	-0.737389	0.165608	0.00552968	0.115886
tRNA-Lys-TTT-2_other	1.10448	0.991903	1.4332	0.0149899	0.0289234	0.00155947
tRNA-Lys-TTT-2_threeprime	-0.514375	-0.968016	-0.778313	0.190509	0.0153876	0.0501522
tRNA-Lys-TTT-2_wholecounts	0	0.08308	0	1	0.847688	1
tRNA-Lys-TTT-2-1_partialprecounts	0.450063	0.0138914	0.692679	0.517049	0.983995	0.319569
tRNA-Lys-TTT-2-1_wholeprecounts	0.138067	0	0	0.749582	1	1
tRNA-Lys-TTT-3_fiveprime	-0.525936	-0.637988	-0.916546	0.319789	0.227488	0.0829561
tRNA-Lys-TTT-3_other	1.21452	1.44851	0.706827	0.000134488	5.2514e-06	0.0263362
tRNA-Lys-TTT-3_threeprime	-1.26159	-1.67215	-1.04538	0.00360809	0.000114868	0.0158646
tRNA-Lys-TTT-3_wholecounts	-0.732022	-0.424579	-1.12955	0.307026	0.554451	0.114192
tRNA-Lys-TTT-3-1_partialprecounts	0.185877	1.16384	0.152199	0.645499	0.00394738	0.706429
tRNA-Lys-TTT-3-1_trailercounts	-0.318707	-0.07442	0.138614	0.599082	0.901249	0.816621
tRNA-Lys-TTT-3-1_wholeprecounts	0.614892	-0.444164	0.524588	0.387865	0.530992	0.461174
tRNA-Lys-TTT-3-2_partialprecounts	0.0953023	0.593991	-0.138014	0.797891	0.109921	0.710998
tRNA-Lys-TTT-3-2_trailercounts	0.600909	0.535073	-0.158667	0.381157	0.435198	0.819778
tRNA-Lys-TTT-3-2_wholeprecounts	0.846205	0.0108857	0.505399	0.203558	0.986861	0.44633
tRNA-Lys-TTT-3-3_partialprecounts	0.139892	0.23125	-0.0638296	0.734049	0.573723	0.877077
tRNA-Lys-TTT-3-3_trailercounts	1.01346	0.601369	0.477149	0.0423102	0.229055	0.340699
tRNA-Lys-TTT-3-3_wholeprecounts	0.426015	0.1391	0.536505	0.483763	0.818999	0.379052
tRNA-Lys-TTT-3-4_partialprecounts	-0.345984	0.183521	-0.215361	0.410802	0.658691	0.607648
tRNA-Lys-TTT-3-4_trailercounts	-0.176632	0.117508	-0.0644791	0.777977	0.851311	0.918062
tRNA-Lys-TTT-3-4_wholeprecounts	-0.175929	-0.191583	-0.315504	0.729924	0.706951	0.535841
tRNA-Lys-TTT-3-5_partialprecounts	-0.0769889	0.251262	-0.182797	0.857524	0.557543	0.670034
tRNA-Lys-TTT-3-5_trailercounts	-0.50465	-0.591381	-0.441243	0.46964	0.396714	0.526909
tRNA-Lys-TTT-3-5_wholeprecounts	-2.0296	-0.524342	-1.47936	0.00176625	0.405205	0.0209315
tRNA-Lys-TTT-4_fiveprime	0.0665936	-0.177034	-0.842313	0.867638	0.657814	0.0354644
tRNA-Lys-TTT-4_other	1.21452	1.44851	0.706827	0.000134488	5.2514e-06	0.0263362
tRNA-Lys-TTT-4_threeprime	-0.514324	-0.944501	-0.77784	0.192145	0.0183249	0.0510947
tRNA-Lys-TTT-4_wholecounts	0	0	0.0474031	1	1	0.912735
tRNA-Lys-TTT-4-1_partialprecounts	0.072836	-0.675283	-0.740672	0.919614	0.351944	0.307785
tRNA-Lys-TTT-4-1_trailercounts	0	0.0396171	0	1	0.927025	1
tRNA-Lys-TTT-5_fiveprime	-0.527369	-0.638955	-0.918048	0.3188	0.227099	0.0826608
tRNA-Lys-TTT-5_other	1.2222	1.46083	0.692893	0.000156365	6.19258e-06	0.0321476
tRNA-Lys-TTT-5_threeprime	-1.42048	-1.77956	-1.39631	0.00463265	0.000389956	0.00538031
tRNA-Lys-TTT-5-1_partialprecounts	-0.275957	-0.613674	-0.44087	0.558169	0.196432	0.352022
tRNA-Lys-TTT-5-1_trailercounts	-0.044005	-0.055529	-0.0477431	0.918969	0.897852	0.912112
tRNA-Lys-TTT-5-1_wholeprecounts	0	0.0396171	0	1	0.927025	1
tRNA-Lys-TTT-6_fiveprime	0.314893	-0.163779	-0.605061	0.476339	0.711299	0.172283
tRNA-Lys-TTT-6_other	1.21452	1.44851	0.706827	0.000134488	5.2514e-06	0.0263362
tRNA-Lys-TTT-6_threeprime	-0.396896	0.259305	0.256265	0.534961	0.681369	0.685366
tRNA-Lys-TTT-6-1_partialprecounts	0.206851	-0.696025	-1.77305	0.772942	0.335643	0.0148524
tRNA-Lys-TTT-7_fiveprime	-0.615392	-0.837927	0.0376134	0.308107	0.165767	0.95005
tRNA-Lys-TTT-7_other	-0.044005	-0.055529	-0.0477431	0.918969	0.897852	0.912112
tRNA-Lys-TTT-7_threeprime	-0.623157	-1.26227	-1.20906	0.256101	0.0233228	0.030019
tRNA-Lys-TTT-8_fiveprime	-0.280308	0.0150377	-0.283636	0.688044	0.982844	0.684692
tRNA-Lys-TTT-8_other	0.837102	0.886564	1.25653	0.0492973	0.0368859	0.00299776
tRNA-Lys-TTT-8_threeprime	0	0	0.0474031	1	1	0.912735
tRNA-Lys-TTT-9_fiveprime	-0.0472781	-0.0120661	-0.0510162	0.912965	0.977746	0.906114
tRNA-Lys-TTT-9_other	0.527788	1.30314	0.689787	0.426906	0.0442832	0.296076
tRNA-Lys-TTT-9_threeprime	-0.411289	0.108797	0.159975	0.554301	0.874893	0.817015
tRNA-Met-CAT-1_fiveprime	0.121511	-1.87433	-2.55986	0.853474	0.00442822	0.000103279
tRNA-Met-CAT-1_other	1.1567	1.47359	0.572462	0.00579237	0.000435122	0.172705
tRNA-Met-CAT-1_threeprime	-0.272098	-1.51619	0.910306	0.649682	0.0114204	0.128532
tRNA-Met-CAT-1-1_partialprecounts	-0.0382484	-0.0165706	0.579004	0.924189	0.967095	0.148677
tRNA-Met-CAT-1-1_trailercounts	-0.413233	-0.621408	-0.735296	0.541358	0.357996	0.276677
tRNA-Met-CAT-1-1_wholeprecounts	-0.044005	-0.055529	-0.0477431	0.918969	0.897852	0.912112
tRNA-Met-CAT-2_fiveprime	0.236977	0.381237	0.437259	0.683424	0.512671	0.453171
tRNA-Met-CAT-2_other	1.14212	1.05494	0.247437	0.00358638	0.00713657	0.531308
tRNA-Met-CAT-2_threeprime	0.482565	-0.819442	0.688523	0.503862	0.256602	0.340208
tRNA-Met-CAT-2-1_partialprecounts	-1.47567	-2.2866	-1.4643	0.0318555	0.00107528	0.0330697
tRNA-Met-CAT-2-1_trailercounts	-0.0741753	0.141634	-0.0212773	0.875773	0.765318	0.964232
tRNA-Met-CAT-2-1_wholeprecounts	-0.044005	-0.055529	-0.0477431	0.918969	0.897852	0.912112
tRNA-Met-CAT-3_fiveprime	-0.0276452	-1.03944	-1.03192	0.957544	0.0515811	0.0540177
tRNA-Met-CAT-3_other	1.09163	0.982642	0.249143	0.00412082	0.00981542	0.515857
tRNA-Met-CAT-3_threeprime	-0.380931	-0.866955	1.08245	0.508727	0.132692	0.0602765
tRNA-Met-CAT-3_wholecounts	0	0.0396171	0	1	0.927025	1
tRNA-Met-CAT-3-1_partialprecounts	-0.253162	0.428771	-0.472544	0.637386	0.420312	0.380705
tRNA-Met-CAT-3-1_trailercounts	0.371387	0.532222	0.268243	0.565523	0.40778	0.678701
tRNA-Met-CAT-3-1_wholeprecounts	0.79019	0.865985	0.747548	0.276111	0.232563	0.30289
tRNA-Met-CAT-3-2_partialprecounts	-0.0978176	-0.350775	1.2838	0.865447	0.544256	0.0244054
tRNA-Met-CAT-3-2_trailercounts	-0.649338	-0.248941	0.523798	0.373139	0.732496	0.471254
tRNA-Met-CAT-3-2_wholeprecounts	0.134794	0	0.0375838	0.755327	1	0.93076
tRNA-Met-CAT-4_fiveprime	-0.200518	0.255211	-0.20701	0.7151	0.642495	0.706297
tRNA-Met-CAT-4_other	1.16403	1.07046	0.26621	0.00332658	0.00693397	0.505234
tRNA-Met-CAT-4_threeprime	0.482565	-0.819442	0.688523	0.503862	0.256602	0.340208
tRNA-Met-CAT-4-1_partialprecounts	0.168236	0.0495257	0.569611	0.811189	0.943927	0.419897
tRNA-Met-CAT-4-1_trailercounts	0	0.0396171	0	1	0.927025	1
tRNA-Met-CAT-4-2_partialprecounts	0.168236	0.0495257	0.569611	0.811189	0.943927	0.419897
tRNA-Met-CAT-4-2_trailercounts	0	0.0363441	0.04413	1	0.933039	0.918739
tRNA-Met-CAT-4-3_partialprecounts	0.168236	0.0495257	0.569611	0.811189	0.943927	0.419897
tRNA-Met-CAT-4-3_trailercounts	0	0.0396171	0	1	0.927025	1
tRNA-Met-CAT-5_other	1.21053	1.10253	0.286117	0.00376019	0.00831387	0.496454
tRNA-Met-CAT-5_threeprime	-0.136901	-0.451187	-0.441585	0.842524	0.512292	0.521571
tRNA-Met-CAT-6_antisense	0	0.08308	0	1	0.847688	1
tRNA-Met-CAT-6_fiveprime	-0.173189	-0.602153	-0.30173	0.791858	0.359559	0.645891
tRNA-Met-CAT-6_other	1.16728	1.48332	0.570996	0.00626818	0.000509104	0.181842
tRNA-Met-CAT-6_threeprime	0.476723	-1.04907	1.21304	0.463885	0.107187	0.0623185
tRNA-Met-CAT-6_wholecounts	-0.044005	-0.055529	-0.0477431	0.918969	0.897852	0.912112
tRNA-Met-CAT-6-1_partialprecounts	-0.565423	-0.728553	-1.31637	0.266023	0.152017	0.0102219
tRNA-Met-CAT-6-1_trailercounts	0.0102478	-0.0882868	-0.722729	0.987385	0.89164	0.272156
tRNA-Met-CAT-6-1_wholeprecounts	0.540239	0.0912781	-0.536707	0.457939	0.900212	0.461004
tRNA-Phe-GAA-1_fiveprime	0.65243	0.637749	0.921103	0.301219	0.311918	0.143724
tRNA-Phe-GAA-1_other	-0.137545	-0.961473	-0.249456	0.781594	0.0592929	0.616247
tRNA-Phe-GAA-1_threeprime	-0.989013	-1.19741	0.499618	0.0273018	0.00754064	0.264414
tRNA-Phe-GAA-1_wholecounts	-0.0570974	-0.0218854	0.0793724	0.894984	0.959648	0.854408
tRNA-Phe-GAA-1-1_partialprecounts	0.064189	0.432918	0.274235	0.915353	0.473988	0.650035
tRNA-Phe-GAA-1-1_trailercounts	0	0	0.221254	1	1	0.608996
tRNA-Phe-GAA-1-1_wholeprecounts	0.153378	0.196409	0	0.745783	0.678023	1
tRNA-Phe-GAA-1-2_partialprecounts	0.622477	-0.225625	0.183158	0.388597	0.753893	0.799483
tRNA-Phe-GAA-1-2_trailercounts	-0.135004	0.549268	-0.473056	0.850342	0.438693	0.5102
tRNA-Phe-GAA-1-2_wholeprecounts	-0.0989614	-0.0637494	-0.102699	0.819037	0.882833	0.812326
tRNA-Phe-GAA-1-3_partialprecounts	-0.394562	0.564884	0.854835	0.587111	0.432722	0.234429
tRNA-Phe-GAA-1-3_trailercounts	0	0	0.0474031	1	1	0.912735
tRNA-Phe-GAA-1-3_wholeprecounts	0.0511411	0	0	0.905885	1	1
tRNA-Phe-GAA-1-4_partialprecounts	-0.402844	0.0162112	-0.135828	0.560939	0.981235	0.844146
tRNA-Phe-GAA-1-4_trailercounts	-0.378204	-0.251278	-0.0715063	0.510109	0.662057	0.901192
tRNA-Phe-GAA-1-4_wholeprecounts	0.446356	-0.120075	0.060496	0.371424	0.809526	0.903464
tRNA-Phe-GAA-1-5_partialprecounts	-0.314512	0.244936	0.330795	0.634936	0.706904	0.611617
tRNA-Phe-GAA-1-5_trailercounts	-0.365777	-0.720762	-0.464186	0.574304	0.271477	0.476845
tRNA-Phe-GAA-1-5_wholeprecounts	0.267629	-0.0812323	-0.264012	0.654349	0.891804	0.658464
tRNA-Phe-GAA-10_fiveprime	0	0.08308	0	1	0.847688	1
tRNA-Phe-GAA-10_other	0.671051	0.156665	-0.340044	0.354477	0.828745	0.638279
tRNA-Phe-GAA-10_threeprime	-1.34207	-1.65475	0.196483	0.0229391	0.00504902	0.738975
tRNA-Phe-GAA-10_wholecounts	0.0511411	0	0	0.905885	1	1
tRNA-Phe-GAA-2_fiveprime	0.65243	0.637749	0.921103	0.301219	0.311918	0.143724
tRNA-Phe-GAA-2_other	0.330894	-0.284216	-0.111767	0.584531	0.642723	0.854941
tRNA-Phe-GAA-2_threeprime	-1.21568	-1.09382	0.168514	0.00531966	0.0121259	0.698863
tRNA-Phe-GAA-2_wholecounts	0	0.0396171	0	1	0.927025	1
tRNA-Phe-GAA-2-1_partialprecounts	-0.841744	0.184491	-0.286813	0.198755	0.774669	0.658557
tRNA-Phe-GAA-2-1_trailercounts	-0.438384	-0.298284	-0.545861	0.47467	0.627181	0.373627
tRNA-Phe-GAA-2-1_wholeprecounts	0.221719	0	0.0310376	0.608243	1	0.942797
tRNA-Phe-GAA-3_fiveprime	-0.344711	0.302949	-0.799799	0.628878	0.672448	0.261253
tRNA-Phe-GAA-3_other	0.330894	-0.284216	-0.111767	0.584531	0.642723	0.854941
tRNA-Phe-GAA-3_threeprime	-1.21568	-1.09382	0.168514	0.00531966	0.0121259	0.698863
tRNA-Phe-GAA-3-1_partialprecounts	-0.194894	-0.965568	0.775009	0.78881	0.183815	0.286527
tRNA-Phe-GAA-3-1_wholeprecounts	0	0.0396171	0	1	0.927025	1
tRNA-Phe-GAA-4_fiveprime	0.737426	0.671782	1.04742	0.243653	0.288035	0.0969879
tRNA-Phe-GAA-4_other	0.0429207	-0.0620752	-0.0542893	0.920959	0.885888	0.900121
tRNA-Phe-GAA-4_threeprime	-1.2209	-1.0909	0.164899	0.00517634	0.0124542	0.705328
tRNA-Phe-GAA-5_other	-0.137233	-0.915797	-0.231789	0.783786	0.0739681	0.643924
tRNA-Phe-GAA-9_fiveprime	0	0.08308	0	1	0.847688	1
tRNA-Phe-GAA-9_other	0.68446	0.157335	-0.21075	0.346058	0.828604	0.771778
tRNA-Phe-GAA-9_threeprime	-1.34491	-1.64473	0.196056	0.0214706	0.00492643	0.737277
tRNA-Phe-GAA-9_wholecounts	0.0511411	0	0	0.905885	1	1
tRNA-Pro-AGG-1_fiveprime	-0.334613	0.192129	-0.323832	0.359134	0.596729	0.374858
tRNA-Pro-AGG-1_other	0.196928	-0.207796	-0.0763339	0.545746	0.52467	0.815212
tRNA-Pro-AGG-1_threeprime	0.767695	1.86387	-0.547399	0.169394	0.000848997	0.327184
tRNA-Pro-AGG-1_wholecounts	0	0.0396171	0	1	0.927025	1
tRNA-Pro-AGG-2_fiveprime	-0.331511	0.187938	-0.323272	0.361656	0.603308	0.373756
tRNA-Pro-AGG-2_other	0.169816	-0.0531373	-0.129308	0.598817	0.869338	0.689347
tRNA-Pro-AGG-2_threeprime	0.768015	1.86432	-0.547316	0.168961	0.000840479	0.326968
tRNA-Pro-AGG-2-1_partialprecounts	0.766565	1.53608	0.0798314	0.13199	0.00210524	0.87802
tRNA-Pro-AGG-2-1_trailercounts	1.64025	2.09834	0.110559	0.00432441	0.000260079	0.847905
tRNA-Pro-AGG-2-1_wholeprecounts	0.266099	-0.178389	0.553412	0.624266	0.742132	0.308979
tRNA-Pro-AGG-2-2_partialprecounts	1.14087	1.06424	-0.207844	0.111803	0.138013	0.770803
tRNA-Pro-AGG-2-3_partialprecounts	1.02379	2.62276	1.002	0.111022	2.70774e-05	0.118878
tRNA-Pro-AGG-2-3_wholeprecounts	0.165697	-0.0281048	-0.0670548	0.701684	0.948195	0.876805
tRNA-Pro-AGG-2-4_partialprecounts	-0.170221	0.441047	-1.31027	0.691689	0.300417	0.00284142
tRNA-Pro-AGG-2-4_trailercounts	-1.03713	-0.591292	-1.45811	0.150971	0.409925	0.0441659
tRNA-Pro-AGG-2-4_wholeprecounts	-0.304593	0.668724	-0.0230108	0.660797	0.338195	0.973606
tRNA-Pro-AGG-2-5_partialprecounts	0.567066	1.49621	0.310572	0.416992	0.0304345	0.657738
tRNA-Pro-AGG-2-5_trailercounts	-0.0522255	-0.110485	-0.102699	0.903899	0.798394	0.812326
tRNA-Pro-AGG-2-5_wholeprecounts	0	0.174801	0.0832486	1	0.69489	0.851819
tRNA-Pro-AGG-2-6_partialprecounts	-0.07858	0.653688	0.172729	0.877042	0.187758	0.731633
tRNA-Pro-AGG-2-6_trailercounts	-0.326183	0.13704	0.467394	0.648983	0.848829	0.516008
tRNA-Pro-AGG-2-6_wholeprecounts	0.0452288	0.0258152	1.13183	0.940637	0.966114	0.0649097
tRNA-Pro-AGG-2-8_partialprecounts	0.228423	-0.224309	-0.0491918	0.751098	0.755011	0.945504
tRNA-Pro-AGG-2-8_trailercounts	-0.098887	0.345082	0.135789	0.887343	0.622708	0.846164
tRNA-Pro-AGG-3_fiveprime	-0.168929	-0.185963	0.20908	0.742262	0.717336	0.68422
tRNA-Pro-AGG-3_other	0.995143	0.305793	0.79607	0.150224	0.656624	0.249144
tRNA-Pro-AGG-3_threeprime	0.768166	1.86394	-0.547442	0.16959	0.000859571	0.327664
tRNA-Pro-CGG-1_fiveprime	-0.410678	0.14708	-0.222379	0.299363	0.70907	0.573706
tRNA-Pro-CGG-1_other	0.16418	-0.0685131	-0.0869921	0.607538	0.830428	0.785893
tRNA-Pro-CGG-1_threeprime	0.767998	1.86428	-0.547348	0.168986	0.000841024	0.326957
tRNA-Pro-CGG-1-1_partialprecounts	0.558842	0.941554	-0.292406	0.137736	0.0113358	0.451784
tRNA-Pro-CGG-1-1_trailercounts	-0.132946	-0.0575991	0.454042	0.854918	0.936869	0.532347
tRNA-Pro-CGG-1-1_wholeprecounts	0.319765	0.234583	0.481788	0.639791	0.73136	0.480803
tRNA-Pro-CGG-1-3_partialprecounts	1.1533	0.336385	-0.343019	0.109488	0.642348	0.637519
tRNA-Pro-CGG-1-3_trailercounts	0.931857	0.131195	0.439425	0.152609	0.839377	0.498457
tRNA-Pro-CGG-2_fiveprime	-0.397078	0.154703	-0.204769	0.315362	0.694555	0.604195
tRNA-Pro-CGG-2_other	0.0834553	-0.379341	-0.221346	0.807736	0.269793	0.519527
tRNA-Pro-CGG-2_threeprime	0.768055	1.86389	-0.547326	0.169574	0.000857959	0.327679
tRNA-Pro-TGG-1_fiveprime	-0.575155	-0.481015	0.325344	0.374387	0.457548	0.61757
tRNA-Pro-TGG-1_other	0.897121	1.58113	0.851052	0.0814844	0.00204015	0.0985592
tRNA-Pro-TGG-1_threeprime	0.767997	1.86429	-0.547417	0.168989	0.00084105	0.326899
tRNA-Pro-TGG-1-1_partialprecounts	0.547961	0.647289	0.855498	0.4062	0.324826	0.1924
tRNA-Pro-TGG-1-1_trailercounts	-0.606614	-0.212339	-0.399007	0.252208	0.682696	0.447017
tRNA-Pro-TGG-1-1_wholeprecounts	0.094604	0	0	0.826876	1	1
tRNA-Pro-TGG-2_fiveprime	0.250659	0.619437	-0.1382	0.506117	0.0987154	0.715418
tRNA-Pro-TGG-2_other	0.896052	0.990254	0.340106	0.0273989	0.0147388	0.403242
tRNA-Pro-TGG-2_threeprime	0.768006	1.86384	-0.547462	0.169481	0.000855373	0.327422
tRNA-Pro-TGG-2_wholecounts	0	0	0.0908659	1	1	0.833614
tRNA-Pro-TGG-2-1_partialprecounts	1.41955	1.20536	-0.128714	0.00616956	0.0204074	0.814589
tRNA-Pro-TGG-2-1_trailercounts	0.0863835	-0.0653483	-0.0575623	0.841711	0.879916	0.894134
tRNA-Pro-TGG-2-1_wholeprecounts	0.0913309	0.033071	0	0.832775	0.939057	1
tRNA-Pro-TGG-3_fiveprime	-0.382074	0.172751	-0.370232	0.303138	0.639959	0.3184
tRNA-Pro-TGG-3_other	0.265254	0.12935	-0.0425428	0.418928	0.693518	0.897056
tRNA-Pro-TGG-3_threeprime	0.767997	1.86429	-0.547417	0.168989	0.00084105	0.326899
tRNA-Pro-TGG-3_wholecounts	0	0	0.0474031	1	1	0.912735
tRNA-Pro-TGG-3-1_partialprecounts	0.489364	0.801986	-0.304682	0.358231	0.129026	0.575583
tRNA-Pro-TGG-3-1_trailercounts	-0.0956883	-0.107212	-0.0994264	0.824923	0.804243	0.818201
tRNA-Pro-TGG-3-1_wholeprecounts	0	0	0.0474031	1	1	0.912735
tRNA-Pro-TGG-3-2_partialprecounts	0.307056	1.27987	0.578526	0.501759	0.00461076	0.204022
tRNA-Pro-TGG-3-2_trailercounts	-0.669224	-0.125706	-0.709197	0.353574	0.86065	0.325643
tRNA-Pro-TGG-3-2_wholeprecounts	-0.0408588	0.0345412	0.253882	0.945387	0.953821	0.670657
tRNA-Pro-TGG-3-3_partialprecounts	0.116421	0.870145	-0.219646	0.785408	0.0372862	0.611773
tRNA-Pro-TGG-3-3_wholeprecounts	0.0380488	0.0732607	0.0810466	0.929906	0.865507	0.851372
tRNA-Pro-TGG-3-4_partialprecounts	2.05386	2.4363	1.02068	7.89593e-05	2.40983e-06	0.0553037
tRNA-Pro-TGG-3-5_partialprecounts	2.13456	2.50992	1.10014	4.36195e-05	1.30239e-06	0.0395584
tRNA-SeC-TCA-1_fiveprime	-1.1606	-0.765719	-0.519375	0.0250878	0.139431	0.316127
tRNA-SeC-TCA-1_other	-0.0910885	-0.420033	-0.807638	0.815465	0.282592	0.0397031
tRNA-SeC-TCA-1_threeprime	-0.188436	0.450876	0.498218	0.668273	0.304797	0.25685
tRNA-SeC-TCA-1_wholecounts	-0.0926575	0.363027	0.204061	0.898597	0.617504	0.778989
tRNA-SeC-TCA-1-1_partialprecounts	-2.10874	-1.02666	-0.515682	0.00187712	0.123935	0.438051
tRNA-SeC-TCA-1-1_trailercounts	0.672348	0.420352	0.191194	0.12467	0.337342	0.663062
tRNA-SeC-TCA-2_fiveprime	-0.779939	-1.10813	-1.34684	0.0792862	0.0127138	0.00248941
tRNA-SeC-TCA-2_other	-0.0343974	0.0147612	-0.982959	0.947031	0.977236	0.0596722
tRNA-SeC-TCA-2_threeprime	0	0.256931	0	1	0.55252	1
tRNA-Ser-ACT-1_fiveprime	-0.709936	-0.142669	0.188372	0.140502	0.765592	0.693396
tRNA-Ser-ACT-1_other	0.619977	0.0342185	0	0.276124	0.952018	1
tRNA-Ser-ACT-1_threeprime	-0.044005	-0.055529	-0.0477431	0.918969	0.897852	0.912112
tRNA-Ser-ACT-1-1_partialprecounts	0.0375786	0.163457	0.373646	0.942079	0.752029	0.47079
tRNA-Ser-AGA-1_fiveprime	-0.358921	-0.891105	-1.68951	0.480861	0.0805651	0.000982182
tRNA-Ser-AGA-1_other	-0.249431	-0.222973	0.487066	0.538103	0.58045	0.219845
tRNA-Ser-AGA-1_threeprime	-0.639617	0.260651	-0.0740945	0.165802	0.571993	0.872406
tRNA-Ser-AGA-2_fiveprime	-0.362312	-0.886883	-1.69872	0.473734	0.07995	0.000851365
tRNA-Ser-AGA-2_other	-0.417207	-0.674728	0.0342042	0.393137	0.168518	0.943794
tRNA-Ser-AGA-2_threeprime	-0.640142	0.26097	-0.0737925	0.165952	0.571975	0.873069
tRNA-Ser-AGA-2_wholecounts	0.6825	-0.0811433	0.346696	0.338138	0.909428	0.626743
tRNA-Ser-AGA-2-2_partialprecounts	-0.740241	0.00163667	0.079588	0.286732	0.998093	0.907481
tRNA-Ser-AGA-2-2_trailercounts	-0.266137	0.697025	-0.797248	0.646169	0.222881	0.173599
tRNA-Ser-AGA-2-5_partialprecounts	0.22476	0.723811	-0.530229	0.66892	0.166819	0.316809
tRNA-Ser-AGA-2-5_trailercounts	0.158671	-0.232637	-1.62423	0.788713	0.69698	0.0107005
tRNA-Ser-AGA-2-6_partialprecounts	-0.570556	0.505895	-1.04438	0.214537	0.255721	0.0258303
tRNA-Ser-AGA-2-6_trailercounts	0	0	0.0474031	1	1	0.912735
tRNA-Ser-AGA-3_fiveprime	-0.360278	-0.89065	-1.68873	0.479744	0.081089	0.00100138
tRNA-Ser-AGA-3_other	-1.11231	-0.645635	-0.225029	0.0935683	0.321924	0.727661
tRNA-Ser-AGA-3_threeprime	-0.64003	0.266091	-0.0786127	0.167577	0.565879	0.865345
tRNA-Ser-AGA-4_fiveprime	-0.381234	-1.02481	-1.56873	0.47313	0.0543121	0.00334607
tRNA-Ser-AGA-4_other	-0.227568	-0.564265	0.150766	0.668745	0.290574	0.775725
tRNA-Ser-AGA-4_threeprime	-0.643677	0.261336	-0.0734149	0.164422	0.572162	0.873949
tRNA-Ser-AGA-4_wholecounts	0.0380488	0	0.174519	0.929906	1	0.686609
tRNA-Ser-AGA-5_other	-1.14212	-0.498914	-0.249991	0.0534517	0.39215	0.667455
tRNA-Ser-AGA-5_threeprime	-0.0280657	1.3124	0.158495	0.966238	0.0462103	0.810854
tRNA-Ser-AGA-5-1_partialprecounts	0.137978	0.027897	0.03606	0.754853	0.949662	0.934961
tRNA-Ser-AGA-5-1_wholeprecounts	0.133595	-0.271665	-0.185036	0.795995	0.598826	0.720207
tRNA-Ser-CGA-1_fiveprime	-0.849392	-2.10444	-3.11009	0.190008	0.00117012	1.63297e-06
tRNA-Ser-CGA-1_other	-0.26385	-0.499625	-0.0217231	0.577817	0.293119	0.963308
tRNA-Ser-CGA-1_threeprime	0.2057	0.48857	0.0696898	0.505406	0.113162	0.821606
tRNA-Ser-CGA-1_wholecounts	-0.0472781	-0.0120661	-0.0510162	0.912965	0.977746	0.906114
tRNA-Ser-CGA-1-1_partialprecounts	0.325746	0.0827999	-0.612454	0.444123	0.846044	0.156696
tRNA-Ser-CGA-1-1_trailercounts	0.567941	0.0759236	0.322445	0.432632	0.916381	0.655801
tRNA-Ser-CGA-2_fiveprime	-0.849392	-2.10444	-3.11009	0.190008	0.00117012	1.63297e-06
tRNA-Ser-CGA-2_other	-0.509465	-0.414635	-0.533004	0.363957	0.457146	0.342364
tRNA-Ser-CGA-2_threeprime	0.19826	0.497992	0.0303404	0.530796	0.114881	0.923647
tRNA-Ser-CGA-3_fiveprime	-0.919375	-2.14711	-3.10645	0.164689	0.00117844	2.72218e-06
tRNA-Ser-CGA-3_other	-0.514601	-0.123499	0.490653	0.4788	0.864581	0.496596
tRNA-Ser-CGA-3_threeprime	0.196014	0.496149	0.029015	0.535568	0.116326	0.926991
tRNA-Ser-CGA-3-1_partialprecounts	0.383022	0.342149	0.948478	0.576645	0.617603	0.163089
tRNA-Ser-CGA-3-1_trailercounts	0	0.12327	0.0375838	1	0.775658	0.93076
tRNA-Ser-CGA-4_fiveprime	-0.461301	-1.24229	-2.01145	0.451366	0.0429147	0.00109525
tRNA-Ser-CGA-4_other	-0.502435	-0.158148	0.598376	0.304342	0.741876	0.203443
tRNA-Ser-CGA-4_threeprime	0.335583	0.804418	0.214015	0.472056	0.0844566	0.646602
tRNA-Ser-CGA-4_wholecounts	0.047868	0	0.04413	0.911883	1	0.918739
tRNA-Ser-CGA-4-1_partialprecounts	0.167923	0.236374	0.288467	0.817416	0.745176	0.691646
tRNA-Ser-GCT-1_fiveprime	-0.550295	-1.18317	-2.26826	0.356939	0.0476592	0.000148005
tRNA-Ser-GCT-1_other	-0.394187	0.214937	0.80884	0.389926	0.630876	0.0672717
tRNA-Ser-GCT-1_threeprime	0.688024	1.5088	0.86146	0.24791	0.0108315	0.147494
tRNA-Ser-GCT-1_wholecounts	0.0384215	0.0244876	0.263957	0.934968	0.958525	0.575223
tRNA-Ser-GCT-1-1_partialprecounts	0.381099	0.815607	0.118809	0.594399	0.255568	0.868001
tRNA-Ser-GCT-1-1_trailercounts	-0.0472781	-0.0588021	-0.00428024	0.912965	0.891867	0.992105
tRNA-Ser-GCT-2_fiveprime	-0.550295	-1.18317	-2.26826	0.356939	0.0476592	0.000148005
tRNA-Ser-GCT-2_other	-0.394187	0.214937	0.80884	0.389926	0.630876	0.0672717
tRNA-Ser-GCT-2_threeprime	0.15895	1.11115	0.362927	0.792773	0.0648065	0.548109
tRNA-Ser-GCT-2_wholecounts	-0.0505512	-0.0153392	-0.00755333	0.906966	0.971711	0.986068
tRNA-Ser-GCT-2-1_partialprecounts	0.347899	0.18277	0.367121	0.631358	0.800965	0.612647
tRNA-Ser-GCT-2-1_trailercounts	-0.72686	-0.953984	-0.932009	0.222499	0.109153	0.117718
tRNA-Ser-GCT-3_fiveprime	-0.549191	-1.1815	-2.26588	0.358394	0.0482003	0.000152739
tRNA-Ser-GCT-3_other	-0.121157	0.306905	0.847265	0.765549	0.443373	0.0327757
tRNA-Ser-GCT-3_threeprime	-0.0960359	0.478811	0.159615	0.821306	0.25964	0.707255
tRNA-Ser-GCT-3_wholecounts	0.598031	0.0303634	0.0745236	0.217539	0.949948	0.8775
tRNA-Ser-GCT-3-1_partialprecounts	0.0224424	1.04716	0.457055	0.967178	0.0481387	0.395677
tRNA-Ser-GCT-3-1_trailercounts	0.0566626	1.27131	1.34045	0.932737	0.0542656	0.0424997
tRNA-Ser-GCT-4_fiveprime	-0.550295	-1.18317	-2.26826	0.356939	0.0476592	0.000148005
tRNA-Ser-GCT-4_other	-0.449606	0.188511	0.753985	0.323201	0.670751	0.0854722
tRNA-Ser-GCT-4_threeprime	-0.108026	0.468854	0.136774	0.805035	0.283575	0.75456
tRNA-Ser-GCT-4_wholecounts	1.16576	0.396913	1.3326	0.104475	0.580362	0.0634755
tRNA-Ser-GCT-4-2_partialprecounts	-0.85487	0.488592	0.185642	0.117207	0.350364	0.725005
tRNA-Ser-GCT-4-2_trailercounts	-0.0269461	-0.306436	-0.298873	0.969526	0.664474	0.672548
tRNA-Ser-GCT-4-3_partialprecounts	-0.201445	0.543636	0.353232	0.719379	0.326618	0.525332
tRNA-Ser-GCT-4-3_trailercounts	0.905897	0.372162	0.134968	0.078706	0.470117	0.793375
tRNA-Ser-GCT-5_fiveprime	-0.548817	-1.18249	-2.26801	0.358632	0.0479729	0.000150144
tRNA-Ser-GCT-5_other	-1.28433	-0.308762	0.485219	0.0311613	0.590822	0.391038
tRNA-Ser-GCT-5_threeprime	-0.107691	0.474695	0.117659	0.807187	0.281573	0.789676
tRNA-Ser-GCT-5_wholecounts	0.11492	0.301356	0	0.821482	0.554056	1
tRNA-Ser-GCT-5-1_partialprecounts	-0.267169	0.90844	0.239334	0.695564	0.188305	0.727314
tRNA-Ser-GCT-5-1_trailercounts	0.0777256	-0.245464	-0.0220534	0.902371	0.698079	0.97226
tRNA-Ser-GCT-6_fiveprime	-0.359257	-0.597186	-0.478727	0.610699	0.396956	0.497711
tRNA-Ser-GCT-6_other	-0.49523	0.168614	0.718877	0.270264	0.699546	0.0960789
tRNA-Ser-GCT-6_threeprime	-0.113271	0.468818	0.136791	0.79593	0.283986	0.754713
tRNA-Ser-GCT-6-1_partialprecounts	-0.427109	0.286637	-0.300375	0.546585	0.687474	0.672219
tRNA-Ser-GCT-6-1_trailercounts	-0.769087	-0.949213	-1.67945	0.175153	0.0948336	0.00389901
tRNA-Ser-TGA-1_fiveprime	-0.756427	-1.2463	-2.49583	0.181271	0.027926	1.37526e-05
tRNA-Ser-TGA-1_other	-0.529384	-0.85148	-0.777797	0.321951	0.113572	0.148581
tRNA-Ser-TGA-1_threeprime	-0.233982	0.640423	0.587888	0.603599	0.154747	0.191551
tRNA-Ser-TGA-1_wholecounts	-0.0339889	-0.607442	-0.0764872	0.958685	0.352133	0.907203
tRNA-Ser-TGA-1-1_partialprecounts	-0.231729	-0.268563	-0.291394	0.744415	0.705352	0.682011
tRNA-Ser-TGA-1-1_trailercounts	-0.527001	0.0813006	-0.699465	0.211334	0.847056	0.0971613
tRNA-Ser-TGA-2_fiveprime	-0.344578	-0.912576	-1.69365	0.5012	0.0753434	0.00102509
tRNA-Ser-TGA-2_other	-0.245169	-0.242079	0.521806	0.554385	0.558026	0.198927
tRNA-Ser-TGA-2_threeprime	-0.639617	0.260651	-0.0740945	0.165802	0.571993	0.872406
tRNA-Ser-TGA-3_fiveprime	-0.350748	-0.916931	-1.69768	0.494065	0.0742907	0.00101015
tRNA-Ser-TGA-3_other	-0.421339	-0.692151	0.0616009	0.385178	0.155143	0.898154
tRNA-Ser-TGA-3_threeprime	-0.640142	0.26097	-0.0737925	0.165952	0.571975	0.873069
tRNA-Ser-TGA-3_wholecounts	0.167459	-0.287836	0.277981	0.817699	0.692058	0.701967
tRNA-Ser-TGA-3-1_partialprecounts	-0.666554	1.18565	0.408675	0.358186	0.0963237	0.569149
tRNA-Ser-TGA-3-1_trailercounts	0.0380488	0.0265248	0.127783	0.929906	0.951103	0.767677
tRNA-Ser-TGA-4_fiveprime	-0.344578	-0.912576	-1.69365	0.5012	0.0753434	0.00102509
tRNA-Ser-TGA-4_other	-0.245198	-0.242101	0.507313	0.553666	0.557314	0.211006
tRNA-Ser-TGA-4_threeprime	0.522278	1.12657	0.168812	0.354039	0.0440612	0.765669
tRNA-Ser-TGA-4_wholecounts	-0.044005	-0.055529	-0.0477431	0.918969	0.897852	0.912112
tRNA-Ser-TGA-4-1_partialprecounts	-0.744299	0.496309	-0.8356	0.306719	0.495331	0.251132
tRNA-Ser-TGA-4-1_trailercounts	0.0319132	-0.130698	-0.0387606	0.952409	0.806877	0.942221
tRNA-Sup-TTA-1_fiveprime	0.0732836	-1.20974	-0.750092	0.90846	0.0639017	0.246379
tRNA-Sup-TTA-1_other	1.54675	1.4097	1.6619	0.00940096	0.0179599	0.00523343
tRNA-Sup-TTA-1_threeprime	-0.0358296	-0.0661412	1.07773	0.959467	0.925301	0.128772
tRNA-Thr-AGT-1_antisense	0.18153	0	0	0.674727	1	1
tRNA-Thr-AGT-1_fiveprime	0.646544	0.641532	0.789368	0.28198	0.28519	0.188348
tRNA-Thr-AGT-1_other	0.751214	0.766172	0.386967	0.0274722	0.0243634	0.258229
tRNA-Thr-AGT-1_threeprime	-0.212445	0.46822	0.538737	0.672524	0.351205	0.283445
tRNA-Thr-AGT-1-1_partialprecounts	-0.616695	0.0287655	-0.522402	0.396834	0.968483	0.47302
tRNA-Thr-AGT-1-1_trailercounts	-0.760833	-1.39585	-1.26784	0.198543	0.0195667	0.0338587
tRNA-Thr-AGT-1-2_partialprecounts	1.36978	1.25692	0.523144	0.052396	0.0750917	0.462311
tRNA-Thr-AGT-1-2_trailercounts	2.1199	1.80487	1.70309	2.73156e-05	0.000360338	0.000774108
tRNA-Thr-AGT-1-2_wholeprecounts	0.178257	0	0.0343107	0.680264	1	0.936777
tRNA-Thr-AGT-1-3_partialprecounts	0.167532	0.223318	-0.317143	0.799409	0.734709	0.631047
tRNA-Thr-AGT-1-3_trailercounts	0.351546	-0.268969	-1.30289	0.462587	0.574114	0.00649616
tRNA-Thr-AGT-1-3_wholeprecounts	0.0280135	-0.111023	-0.0326814	0.955271	0.824067	0.947834
tRNA-Thr-AGT-2_fiveprime	-0.630484	-0.803717	-0.708227	0.386669	0.269909	0.330952
tRNA-Thr-AGT-2_other	0.782819	0.740711	0.386098	0.0263199	0.0354468	0.27546
tRNA-Thr-AGT-2_threeprime	-0.649322	0.0760713	0.276654	0.165784	0.870299	0.552495
tRNA-Thr-AGT-2-1_partialprecounts	-0.445731	-0.11512	-1.26061	0.366174	0.812988	0.0134966
tRNA-Thr-AGT-2-1_trailercounts	-0.812178	0.143828	-1.31921	0.250482	0.837694	0.0631325
tRNA-Thr-AGT-2-1_wholeprecounts	0.047868	0	0.04413	0.911883	1	0.918739
tRNA-Thr-AGT-2-2_partialprecounts	-0.0538243	-0.0653483	0.0826455	0.900972	0.879916	0.848475
tRNA-Thr-AGT-2-2_trailercounts	-0.605467	-1.59626	-0.77663	0.387046	0.0245182	0.268297
tRNA-Thr-AGT-3_fiveprime	1.04447	1.011	0.524197	0.0987927	0.109745	0.411253
tRNA-Thr-AGT-3_other	0.838158	0.821669	0.408046	0.0181059	0.0203989	0.25235
tRNA-Thr-AGT-3_threeprime	-0.519043	-0.647021	0.0449157	0.469002	0.366812	0.950224
tRNA-Thr-AGT-4_fiveprime	-0.1507	-0.351313	-0.0334147	0.833141	0.62312	0.962768
tRNA-Thr-AGT-4_other	0.782819	0.740711	0.386098	0.0263199	0.0354468	0.27546
tRNA-Thr-AGT-4_threeprime	0.284307	0.118011	1.06291	0.680993	0.864598	0.121693
tRNA-Thr-AGT-5_fiveprime	-0.274684	-0.485204	-0.149209	0.704031	0.502004	0.836591
tRNA-Thr-AGT-5_other	0.782819	0.740711	0.386098	0.0263199	0.0354468	0.27546
tRNA-Thr-AGT-5_threeprime	-0.212425	0.468175	0.538218	0.672641	0.35139	0.284048
tRNA-Thr-AGT-5-1_partialprecounts	0.0918768	-0.636335	-0.520471	0.898694	0.376504	0.469664
tRNA-Thr-AGT-5-1_trailercounts	0.954306	0.43508	0.695181	0.10603	0.461462	0.239215
tRNA-Thr-AGT-5-1_wholeprecounts	0.0814692	0	0.171809	0.850606	1	0.691238
tRNA-Thr-AGT-6_fiveprime	-0.199055	-0.210579	-0.202793	0.645383	0.626381	0.639193
tRNA-Thr-AGT-6_other	0.841403	0.827034	0.475106	0.0196085	0.0216853	0.189435
tRNA-Thr-AGT-6_threeprime	-0.649322	0.0760713	0.276654	0.165784	0.870299	0.552495
tRNA-Thr-AGT-6-1_partialprecounts	-0.0670382	0.642296	0.160672	0.913237	0.299591	0.794498
tRNA-Thr-AGT-6-1_trailercounts	-0.744619	-1.80131	-0.819846	0.306696	0.0131744	0.260383
tRNA-Thr-AGT-6-1_wholeprecounts	-0.044005	-0.055529	-0.0477431	0.918969	0.897852	0.912112
tRNA-Thr-AGT-7_other	0.443858	0.878563	0.470383	0.499208	0.17648	0.473542
tRNA-Thr-AGT-7-1_trailercounts	0.0217034	-0.239483	-0.0972149	0.960458	0.583964	0.824156
tRNA-Thr-CGT-1_fiveprime	1.03857	1.13277	0.559113	0.075371	0.0516352	0.343218
tRNA-Thr-CGT-1_other	0.996916	0.967706	0.496713	0.00843458	0.010509	0.191753
tRNA-Thr-CGT-1_threeprime	-0.246086	0.208093	-0.18678	0.709248	0.750878	0.776998
tRNA-Thr-CGT-1_wholecounts	0	0	0.0474031	1	1	0.912735
tRNA-Thr-CGT-1-1_partialprecounts	0.094604	0	0	0.826876	1	1
tRNA-Thr-CGT-1-1_trailercounts	-0.631509	-0.343254	-0.632926	0.244884	0.5279	0.244002
tRNA-Thr-CGT-2_fiveprime	-1.96249	-2.43102	-2.55317	0.00204477	0.000135405	6.19746e-05
tRNA-Thr-CGT-2_other	0.469213	-0.062112	-0.895303	0.339001	0.900601	0.0835955
tRNA-Thr-CGT-2_threeprime	0.166946	1.66103	1.02231	0.708926	0.000195989	0.0220251
tRNA-Thr-CGT-2_wholecounts	-0.044005	-0.055529	-0.0477431	0.918969	0.897852	0.912112
tRNA-Thr-CGT-2-1_partialprecounts	-0.733945	-0.798767	-1.18656	0.31408	0.273232	0.103672
tRNA-Thr-CGT-2-1_trailercounts	-0.543153	-0.875481	-0.447029	0.345143	0.128102	0.437166
tRNA-Thr-CGT-2-1_wholeprecounts	0	0.0396171	0	1	0.927025	1
tRNA-Thr-CGT-3_fiveprime	0.0970009	-0.0304523	-0.0210011	0.837069	0.948525	0.964488
tRNA-Thr-CGT-3_other	0.950831	0.930428	0.537425	0.0114514	0.0132821	0.15473
tRNA-Thr-CGT-3_threeprime	-0.640277	0.0906961	0.289117	0.17307	0.846119	0.535998
tRNA-Thr-CGT-3-1_partialprecounts	0.284837	-0.0647861	0.0499745	0.62494	0.911412	0.931636
tRNA-Thr-CGT-3-1_trailercounts	1.65024	1.73962	1.92375	0.0113758	0.00757561	0.00313852
tRNA-Thr-CGT-3-1_wholeprecounts	0.417151	0.0215569	0.110905	0.424639	0.967066	0.83186
tRNA-Thr-CGT-4_fiveprime	-1.96468	-2.4342	-2.58598	0.00198886	0.000129563	4.85615e-05
tRNA-Thr-CGT-4_other	1.2344	1.04787	0.410594	0.0152613	0.0396307	0.425215
tRNA-Thr-CGT-4_threeprime	0.402375	1.87673	1.16351	0.338145	7.42345e-06	0.00552415
tRNA-Thr-CGT-4-1_partialprecounts	0.331267	0.91217	0.719479	0.638142	0.192949	0.305504
tRNA-Thr-CGT-4-1_trailercounts	0.13514	0.198793	-0.231243	0.793495	0.700119	0.654408
tRNA-Thr-CGT-6_fiveprime	0.355262	0.458733	0.693562	0.570292	0.464527	0.269598
tRNA-Thr-CGT-6_other	0.847631	1.54791	1.16314	0.12455	0.0049505	0.0349123
tRNA-Thr-TGT-1_fiveprime	1.12528	1.17697	0.606562	0.0610929	0.0496025	0.317226
tRNA-Thr-TGT-1_other	0.972361	0.976305	0.531032	0.00794135	0.00763364	0.149112
tRNA-Thr-TGT-1_threeprime	0.968064	2.03298	0.349662	0.0817816	0.00024027	0.531471
tRNA-Thr-TGT-1-1_partialprecounts	0.319176	0.0417568	0.727896	0.658543	0.953863	0.314041
tRNA-Thr-TGT-1-1_trailercounts	-0.16392	-0.175444	0.068636	0.704719	0.685036	0.873979
tRNA-Thr-TGT-2_fiveprime	-2.22895	-1.3272	-0.997151	5.11627e-05	0.0136878	0.0631222
tRNA-Thr-TGT-2_other	0.576691	0.639842	0.0734284	0.163707	0.122103	0.859532
tRNA-Thr-TGT-2_threeprime	0.589334	1.02706	0.805658	0.36012	0.109183	0.210084
tRNA-Thr-TGT-2-1_partialprecounts	1.22263	1.4249	1.20792	0.0902752	0.0479165	0.0942342
tRNA-Thr-TGT-2-1_trailercounts	-0.114621	0.0340088	-0.206167	0.837551	0.951492	0.712293
tRNA-Thr-TGT-2-1_wholeprecounts	0	0	0.221254	1	1	0.608996
tRNA-Thr-TGT-3_other	0.570101	0.643635	0.0606915	0.166069	0.117713	0.883032
tRNA-Thr-TGT-3_threeprime	0.39957	2.12469	1.14919	0.419001	1.53432e-05	0.0196954
tRNA-Thr-TGT-3_wholecounts	0	0	0.0474031	1	1	0.912735
tRNA-Thr-TGT-3-1_partialprecounts	0.498979	0.202471	0.19192	0.314754	0.684069	0.700212
tRNA-Thr-TGT-3-1_trailercounts	-0.207091	0.100376	0.0331715	0.70632	0.855162	0.951909
tRNA-Thr-TGT-3-1_wholeprecounts	0.0395099	0.0252138	0.270984	0.933879	0.957775	0.569472
tRNA-Thr-TGT-4_fiveprime	-1.99599	-1.65165	-1.0613	5.20732e-05	0.000807414	0.0312558
tRNA-Thr-TGT-4_other	0.584387	0.633656	0.0890544	0.158686	0.12626	0.830245
tRNA-Thr-TGT-4_threeprime	0.717208	2.66165	1.15511	0.200442	1.97998e-06	0.0391529
tRNA-Thr-TGT-4_wholecounts	0	0	0.0474031	1	1	0.912735
tRNA-Thr-TGT-4-1_partialprecounts	-0.598564	-0.362134	0.568238	0.374906	0.589586	0.393218
tRNA-Thr-TGT-4-1_trailercounts	0.025401	-0.297223	-0.503438	0.970544	0.665947	0.465296
tRNA-Thr-TGT-4-1_wholeprecounts	0.428068	-0.789764	1.05884	0.555289	0.275746	0.144648
tRNA-Thr-TGT-5_fiveprime	-1.96498	-1.96972	-1.3305	9.71322e-05	9.29484e-05	0.00820506
tRNA-Thr-TGT-5_other	0.584387	0.633656	0.0890544	0.158686	0.12626	0.830245
tRNA-Thr-TGT-5_threeprime	0.717208	2.66165	1.15511	0.200442	1.97998e-06	0.0391529
tRNA-Thr-TGT-5-1_partialprecounts	-0.00797163	-0.103831	-0.246124	0.98998	0.870037	0.699881
tRNA-Thr-TGT-5-1_trailercounts	-0.193606	-0.966822	-0.445799	0.675294	0.0391591	0.337079
tRNA-Thr-TGT-5-1_wholeprecounts	0	0	0.0908659	1	1	0.833614
tRNA-Thr-TGT-6_fiveprime	-2.03678	-1.72827	-1.15374	3.44921e-05	0.000437336	0.0188409
tRNA-Thr-TGT-6_other	0.582949	0.23898	0.438782	0.373087	0.7158	0.50334
tRNA-Thr-TGT-6_threeprime	0.734585	2.67143	1.15261	0.196899	2.64406e-06	0.0428378
tRNA-Thr-TGT-6-1_partialprecounts	-0.936806	-1.20884	-0.772571	0.0678034	0.0191783	0.129802
tRNA-Thr-TGT-6-1_trailercounts	-0.832576	-0.694012	0.196638	0.238237	0.322923	0.775812
tRNA-Trp-CCA-1_fiveprime	-0.549476	-0.721802	-1.24892	0.390342	0.259826	0.0546813
tRNA-Trp-CCA-1_other	-0.125472	-0.116898	0.542267	0.790718	0.804054	0.243024
tRNA-Trp-CCA-1_threeprime	0.528123	1.04621	-0.108598	0.211329	0.0132628	0.797237
tRNA-Trp-CCA-1-1_partialprecounts	0.614979	0.319415	0.870822	0.297054	0.58909	0.138604
tRNA-Trp-CCA-1-1_trailercounts	-0.320234	0.191405	0.256605	0.659905	0.792509	0.724352
tRNA-Trp-CCA-1-1_wholeprecounts	-0.0144297	-0.0826147	-0.1282	0.975199	0.858727	0.782388
tRNA-Trp-CCA-2_antisense	0.0511411	0	0	0.905885	1	1
tRNA-Trp-CCA-2_fiveprime	-1.6647	-0.762981	-0.67603	0.0048173	0.189115	0.244766
tRNA-Trp-CCA-2_other	-0.115858	0.0108732	0.433416	0.812968	0.982178	0.369898
tRNA-Trp-CCA-2_threeprime	-0.142735	-0.194751	0.250509	0.702781	0.602605	0.502878
tRNA-Trp-CCA-2-1_partialprecounts	0.580055	0.409366	0.569907	0.364733	0.522725	0.373282
tRNA-Trp-CCA-2-1_trailercounts	0.0331014	0.0683134	-0.0641085	0.939001	0.874512	0.882177
tRNA-Trp-CCA-2-1_wholeprecounts	0.0435621	-0.0205027	-0.0633337	0.923127	0.963776	0.888429
tRNA-Trp-CCA-3_fiveprime	-0.910483	-0.804609	-1.43077	0.193273	0.249233	0.0421846
tRNA-Trp-CCA-3_other	-0.125472	-0.116898	0.542267	0.790718	0.804054	0.243024
tRNA-Trp-CCA-3_threeprime	0.528123	1.04621	-0.108598	0.211329	0.0132628	0.797237
tRNA-Trp-CCA-3-1_partialprecounts	0.224993	0	0	0.602959	1	1
tRNA-Trp-CCA-3-2_partialprecounts	1.19696	0.711187	0.971957	0.0696528	0.282829	0.141561
tRNA-Trp-CCA-3-2_wholeprecounts	0	0	0.134329	1	1	0.756144
tRNA-Trp-CCA-3-3_partialprecounts	-0.194037	-0.470466	-0.428952	0.700547	0.352418	0.397079
tRNA-Trp-CCA-3-3_trailercounts	-0.688111	-0.688307	-0.132164	0.271154	0.269536	0.830055
tRNA-Trp-CCA-4_fiveprime	-0.860081	-0.792826	-1.52143	0.218346	0.255603	0.0308439
tRNA-Trp-CCA-4_other	0.20009	-0.125594	1.00372	0.736748	0.833975	0.0858132
tRNA-Trp-CCA-4_threeprime	0.650274	0.738199	0.413492	0.145103	0.0980994	0.354225
tRNA-Trp-CCA-4-1_partialprecounts	0.864635	0.530634	7.56328e-05	0.095425	0.309231	0.999887
tRNA-Trp-CCA-4-1_wholeprecounts	0	0.0363441	0.04413	1	0.933039	0.918739
tRNA-Trp-CCA-5_fiveprime	0	0.116426	0.174673	1	0.79029	0.689966
tRNA-Trp-CCA-5_other	-0.273717	-0.14676	0.355969	0.592771	0.772896	0.479919
tRNA-Trp-CCA-5_threeprime	0.526738	1.04579	-0.110602	0.212653	0.0133246	0.793633
tRNA-Tyr-GTA-1_fiveprime	0.152369	-0.0841978	-1.13408	0.703467	0.833662	0.00561707
tRNA-Tyr-GTA-1_other	0.40068	-0.0563124	0.010426	0.379315	0.902321	0.981887
tRNA-Tyr-GTA-1_threeprime	-0.28027	-0.357533	-0.12866	0.567587	0.465868	0.792973
tRNA-Tyr-GTA-1-1_partialprecounts	0.064023	0.321935	0.451201	0.907356	0.556583	0.409874
tRNA-Tyr-GTA-1-1_trailercounts	0.814901	0.563028	0.753482	0.261791	0.438308	0.29952
tRNA-Tyr-GTA-10_fiveprime	-0.000542161	-0.0588021	-0.0510162	0.999	0.891867	0.906114
tRNA-Tyr-GTA-10_other	-0.660948	0.211184	-1.09391	0.360637	0.770953	0.129857
tRNA-Tyr-GTA-11_fiveprime	-0.203814	0.925331	0.967894	0.771041	0.176482	0.157736
tRNA-Tyr-GTA-11_other	-0.0366201	0.313494	0.392832	0.958508	0.653951	0.574382
tRNA-Tyr-GTA-2_fiveprime	0.152369	-0.0841978	-1.13408	0.703467	0.833662	0.00561707
tRNA-Tyr-GTA-2_other	0.275572	-0.107625	-0.0723246	0.539178	0.811468	0.872842
tRNA-Tyr-GTA-2_threeprime	-0.0601894	-0.180956	0.0463553	0.896213	0.694929	0.919971
tRNA-Tyr-GTA-2_wholecounts	0.0312475	0	0.264832	0.942411	1	0.540496
tRNA-Tyr-GTA-2-1_partialprecounts	0.737263	1.04389	0.573244	0.112725	0.0247003	0.217539
tRNA-Tyr-GTA-2-1_trailercounts	1.52435	1.35981	0.14829	0.00309512	0.00837637	0.779963
tRNA-Tyr-GTA-3_fiveprime	0.152369	-0.0841978	-1.13408	0.703467	0.833662	0.00561707
tRNA-Tyr-GTA-3_other	0.40068	-0.0563124	0.010426	0.379315	0.902321	0.981887
tRNA-Tyr-GTA-3_threeprime	0.697301	0.830462	0.622331	0.259449	0.178839	0.314407
tRNA-Tyr-GTA-3_wholecounts	0.160652	0	0.168467	0.710366	1	0.697013
tRNA-Tyr-GTA-3-1_partialprecounts	0.763179	1.52166	0.947798	0.192939	0.00875426	0.105051
tRNA-Tyr-GTA-4_fiveprime	-0.479206	-0.903774	-0.920356	0.372104	0.0947351	0.0897887
tRNA-Tyr-GTA-4_other	-0.274568	-0.103397	0.0706188	0.563191	0.826292	0.880626
tRNA-Tyr-GTA-4_threeprime	-0.4917	0.00956952	-0.110729	0.454216	0.988398	0.866355
tRNA-Tyr-GTA-4-1_partialprecounts	0.441919	0.952996	0	0.495091	0.143749	1
tRNA-Tyr-GTA-5_fiveprime	-0.479206	-0.903774	-0.920356	0.372104	0.0947351	0.0897887
tRNA-Tyr-GTA-5_other	-0.344054	-0.164573	-0.0352828	0.44478	0.71218	0.936899
tRNA-Tyr-GTA-5_threeprime	-0.0601894	-0.180956	0.0463553	0.896213	0.694929	0.919971
tRNA-Tyr-GTA-5_wholecounts	0.749337	-0.00430681	0.0318701	0.269538	0.99493	0.962491
tRNA-Tyr-GTA-5-1_partialprecounts	0.631249	0.470051	0.563788	0.225853	0.367176	0.279447
tRNA-Tyr-GTA-5-1_trailercounts	0.59779	0.515406	-0.333695	0.250768	0.321831	0.533273
tRNA-Tyr-GTA-5-3_partialprecounts	0.95761	1.07232	1.12598	0.161625	0.116545	0.0994867
tRNA-Tyr-GTA-5-3_trailercounts	0.138067	0	0	0.749582	1	1
tRNA-Tyr-GTA-5-4_partialprecounts	1.07743	1.08726	1.00855	0.0562171	0.0538897	0.0740141
tRNA-Tyr-GTA-5-4_trailercounts	1.0648	0.993299	0.648991	0.140999	0.169684	0.369442
tRNA-Tyr-GTA-5-5_partialprecounts	0.4314	0.689264	0.606539	0.353317	0.137453	0.191576
tRNA-Tyr-GTA-5-5_trailercounts	0.569791	1.33188	0.26104	0.427363	0.0619802	0.716833
tRNA-Tyr-GTA-6_fiveprime	-0.479206	-0.903774	-0.920356	0.372104	0.0947351	0.0897887
tRNA-Tyr-GTA-6_other	-0.181851	-0.100795	0.0819237	0.70144	0.83082	0.861836
tRNA-Tyr-GTA-6_threeprime	0.697301	0.830462	0.622331	0.259449	0.178839	0.314407
tRNA-Tyr-GTA-7_fiveprime	-0.479206	-0.903774	-0.920356	0.372104	0.0947351	0.0897887
tRNA-Tyr-GTA-7_other	-0.17186	-0.0742336	0.060699	0.73479	0.883005	0.904132
tRNA-Tyr-GTA-7_threeprime	-0.0936017	-0.0222823	-0.226243	0.84783	0.96356	0.642833
tRNA-Tyr-GTA-8_fiveprime	0.208851	0.0120459	-1.39685	0.667755	0.980264	0.00497023
tRNA-Tyr-GTA-8_other	0.40068	-0.0563124	0.010426	0.379315	0.902321	0.981887
tRNA-Tyr-GTA-8_threeprime	-0.314212	-0.246421	-0.105532	0.471113	0.571808	0.808672
tRNA-Tyr-GTA-8-1_partialprecounts	0.740168	1.21591	1.0975	0.288575	0.0796205	0.114309
tRNA-Tyr-GTA-9_fiveprime	0.136139	0.218017	-0.356822	0.850402	0.76227	0.622481
tRNA-Tyr-GTA-9_other	-0.12124	-0.0017051	-0.242732	0.839476	0.997717	0.685828
tRNA-Und-NNN-3_fiveprime	-0.841542	-1.25765	-0.156353	0.188862	0.0509111	0.805283
tRNA-Und-NNN-3_other	0	0.0396171	0	1	0.927025	1
tRNA-Und-NNN-4_fiveprime	0	0	0.0474031	1	1	0.912735
tRNA-Und-NNN-4_threeprime	0.139349	-0.870496	0.209194	0.846808	0.225714	0.771833
tRNA-Val-AAC-1_antisense	0.0511411	0	0	0.905885	1	1
tRNA-Val-AAC-1_fiveprime	2.78708	2.54036	0.824188	5.12883e-08	6.88416e-07	0.107249
tRNA-Val-AAC-1_other	-0.432289	0.188656	-0.376473	0.26355	0.625326	0.330195
tRNA-Val-AAC-1_threeprime	-0.463907	-0.275371	0.588549	0.209366	0.456117	0.111101
tRNA-Val-AAC-1_wholecounts	0.696655	0.240941	0	0.253988	0.692591	1
tRNA-Val-AAC-1-1_partialprecounts	-0.228323	0.353035	-0.981769	0.616148	0.433737	0.0340369
tRNA-Val-AAC-1-1_trailercounts	-0.522694	-0.82562	-0.139744	0.473109	0.257051	0.847873
tRNA-Val-AAC-1-1_wholeprecounts	0.232238	0.208444	0.139835	0.680655	0.711773	0.804297
tRNA-Val-AAC-1-2_partialprecounts	0.283279	0.794821	0.377655	0.69702	0.273835	0.603631
tRNA-Val-AAC-1-4_partialprecounts	1.82671	1.90254	1.51121	0.00126083	0.000781047	0.00766927
tRNA-Val-AAC-1-4_trailercounts	-0.17732	0.530111	0.16665	0.768302	0.37239	0.780587
tRNA-Val-AAC-1-4_wholeprecounts	-0.000971152	-0.395633	-0.00598789	0.99877	0.528562	0.992414
tRNA-Val-AAC-1-5_partialprecounts	-0.113173	0.90045	-0.495899	0.832746	0.0870341	0.359302
tRNA-Val-AAC-1-5_trailercounts	0	0.08308	0	1	0.847688	1
tRNA-Val-AAC-1-5_wholeprecounts	0.364006	0.301564	0.347861	0.572429	0.640076	0.589542
tRNA-Val-AAC-2_fiveprime	1.94697	1.99661	0.916804	0.000144752	9.74686e-05	0.073568
tRNA-Val-AAC-2_other	-0.536382	0.0728637	-0.475865	0.176894	0.854336	0.230885
tRNA-Val-AAC-2_threeprime	-0.463536	-0.275373	0.588494	0.209732	0.456116	0.111136
tRNA-Val-AAC-2_wholecounts	0.940903	0.0303525	0.0425201	0.132081	0.96103	0.945459
tRNA-Val-AAC-2-1_partialprecounts	-0.150386	0.117712	-0.0273117	0.783973	0.829164	0.960218
tRNA-Val-AAC-2-1_trailercounts	-0.208939	-0.347957	0.640925	0.753568	0.601266	0.331438
tRNA-Val-AAC-2-1_wholeprecounts	0	0	0.0474031	1	1	0.912735
tRNA-Val-AAC-3_antisense	0.0511411	0	0	0.905885	1	1
tRNA-Val-AAC-3_fiveprime	2.77748	2.50823	0.811427	6.32461e-08	1.03444e-06	0.114039
tRNA-Val-AAC-3_other	1.14945	1.69438	1.11267	0.0170251	0.00041982	0.0209389
tRNA-Val-AAC-3_threeprime	-0.0914955	-0.569924	1.21001	0.889445	0.392123	0.0583349
tRNA-Val-AAC-3-1_partialprecounts	-0.107062	-0.135727	-0.535303	0.856592	0.818318	0.373811
tRNA-Val-AAC-3-1_trailercounts	-0.579171	-0.775431	-0.0258595	0.422692	0.283264	0.971385
tRNA-Val-AAC-4_antisense	0.0511411	0	0	0.905885	1	1
tRNA-Val-AAC-4_fiveprime	2.77713	2.50768	0.810657	6.39373e-08	1.04606e-06	0.114468
tRNA-Val-AAC-4_other	1.18888	1.71571	1.07115	0.0210942	0.000849306	0.0378471
tRNA-Val-AAC-4_threeprime	-0.495901	-0.259786	0.532425	0.213374	0.514421	0.181394
tRNA-Val-AAC-4-1_partialprecounts	-0.100059	0.393941	0.473874	0.880603	0.556692	0.479629
tRNA-Val-AAC-5_fiveprime	0.619321	-0.806787	-2.3186	0.312091	0.187971	0.000155851
tRNA-Val-AAC-5_other	-0.567949	0.0570997	-0.490161	0.157058	0.886779	0.221966
tRNA-Val-AAC-5_threeprime	-0.0813728	-0.121733	0.271247	0.902382	0.854371	0.683546
tRNA-Val-AAC-5-1_partialprecounts	0.197219	-0.0315394	0.0865683	0.775087	0.963591	0.900287
tRNA-Val-AAC-5-1_trailercounts	-0.304718	0.0825927	-0.223267	0.585393	0.882558	0.68946
tRNA-Val-AAC-5-1_wholeprecounts	-1.01198	0.0629041	-0.859623	0.147752	0.928807	0.219227
tRNA-Val-AAC-6_fiveprime	-0.441297	0.365177	1.06006	0.445456	0.526489	0.0656581
tRNA-Val-AAC-6_threeprime	-0.102234	-0.113758	-0.0125007	0.81316	0.792556	0.976945
tRNA-Val-CAC-1_fiveprime	2.81349	2.50316	1.07895	9.63872e-08	2.08369e-06	0.0408258
tRNA-Val-CAC-1_other	-0.295465	0.328665	-0.24532	0.421907	0.371291	0.504875
tRNA-Val-CAC-1_threeprime	-0.463897	-0.274422	0.58909	0.208607	0.456912	0.110171
tRNA-Val-CAC-1_wholecounts	1.99662	0.968911	0.0790344	0.0055633	0.178123	0.912274
tRNA-Val-CAC-1-1_partialprecounts	-0.588133	0.406069	-0.441253	0.141509	0.294752	0.267244
tRNA-Val-CAC-1-1_trailercounts	0.437702	-0.399191	0.717835	0.487155	0.526966	0.254278
tRNA-Val-CAC-1-1_wholeprecounts	0.047868	0.0363441	0	0.911883	0.933039	1
tRNA-Val-CAC-1-2_partialprecounts	-0.658548	0.597714	-1.25049	0.364402	0.403557	0.0857838
tRNA-Val-CAC-1-2_trailercounts	-0.442052	-0.230093	-0.319327	0.490097	0.719589	0.618361
tRNA-Val-CAC-1-3_partialprecounts	-0.658548	0.597714	-1.25049	0.364402	0.403557	0.0857838
tRNA-Val-CAC-1-3_trailercounts	-0.442052	-0.230093	-0.319327	0.490097	0.719589	0.618361
tRNA-Val-CAC-1-4_partialprecounts	-0.583976	-0.0726852	-0.084325	0.422971	0.920328	0.90767
tRNA-Val-CAC-1-5_partialprecounts	-0.188848	1.09636	-0.382188	0.651816	0.00757852	0.363207
tRNA-Val-CAC-1-5_trailercounts	0.357796	0.0172062	0.203416	0.593168	0.979456	0.761018
tRNA-Val-CAC-1-5_wholeprecounts	0	0.0396171	0	1	0.927025	1
tRNA-Val-CAC-1-6_partialprecounts	0.688849	1.30143	0.0373253	0.102439	0.00186238	0.930311
tRNA-Val-CAC-1-6_wholeprecounts	0	0.08308	0	1	0.847688	1
tRNA-Val-CAC-11_fiveprime	0.258698	0	0.0285873	0.551024	1	0.947464
tRNA-Val-CAC-11-1_partialprecounts	1.21492	1.77985	0.603105	0.0812879	0.0102054	0.390225
tRNA-Val-CAC-11-1_wholeprecounts	0	0.0396171	0	1	0.927025	1
tRNA-Val-CAC-11-2_partialprecounts	1.11988	1.69554	0.640029	0.110786	0.0152146	0.364448
tRNA-Val-CAC-11-2_wholeprecounts	0.122431	0.0332897	-0.0978149	0.814294	0.949075	0.851141
tRNA-Val-CAC-13_fiveprime	0.044595	0.033071	0.0408569	0.917886	0.939057	0.924748
tRNA-Val-CAC-13_other	0	0.0396171	0	1	0.927025	1
tRNA-Val-CAC-13_threeprime	-0.0522255	-0.110485	-0.102699	0.903899	0.798394	0.812326
tRNA-Val-CAC-13-1_partialprecounts	0.50212	-0.326809	-0.561661	0.478579	0.643081	0.42484
tRNA-Val-CAC-2_fiveprime	2.44793	1.66487	0.830266	2.95621e-05	0.00450179	0.156602
tRNA-Val-CAC-2_other	-0.295465	0.328665	-0.24532	0.421907	0.371291	0.504875
tRNA-Val-CAC-2_threeprime	-0.105866	-0.42117	0.376914	0.790386	0.290926	0.342868
tRNA-Val-CAC-2-1_partialprecounts	0.199087	1.32131	-1.35754	0.69693	0.00900882	0.0100557
tRNA-Val-CAC-2-1_trailercounts	-0.0472781	-0.0120661	-0.0510162	0.912965	0.977746	0.906114
tRNA-Val-CAC-3_antisense	0.0511411	0	0	0.905885	1	1
tRNA-Val-CAC-3_fiveprime	0.605399	-0.129492	-0.673715	0.204061	0.785884	0.157545
tRNA-Val-CAC-3_other	-0.458088	0.155502	-0.390895	0.223427	0.679147	0.298829
tRNA-Val-CAC-3_threeprime	-0.945021	-0.503474	0.724712	0.0217658	0.220257	0.0766672
tRNA-Val-CAC-3_wholecounts	0.136022	-0.301581	0.355876	0.829172	0.632537	0.572322
tRNA-Val-CAC-3-1_partialprecounts	0.158595	0.146471	-0.0390326	0.751015	0.769416	0.937807
tRNA-Val-CAC-3-1_trailercounts	-0.745513	0.0681895	-0.56037	0.238855	0.912957	0.374275
tRNA-Val-CAC-3-1_wholeprecounts	0.310318	-0.174227	0.625184	0.658138	0.803934	0.372481
tRNA-Val-CAC-4_fiveprime	2.81349	2.50317	1.07889	9.63798e-08	2.08338e-06	0.0408355
tRNA-Val-CAC-4_other	-0.29617	0.327382	-0.242728	0.419835	0.372167	0.508505
tRNA-Val-CAC-4_threeprime	-0.0515153	-0.572021	0.399875	0.932676	0.351159	0.509888
tRNA-Val-CAC-4-1_partialprecounts	0.462349	0.365267	0.2455	0.346764	0.457281	0.617522
tRNA-Val-CAC-4-1_trailercounts	0.129846	-0.0686213	-0.0608354	0.764036	0.873951	0.888152
tRNA-Val-CAC-4-1_wholeprecounts	0.606754	0.76148	0.441936	0.329823	0.221197	0.477968
tRNA-Val-CAC-5_fiveprime	2.8021	2.45151	1.06627	1.19657e-07	3.62767e-06	0.0439578
tRNA-Val-CAC-5_other	1.20884	1.7412	1.15105	0.0213711	0.000899838	0.0284679
tRNA-Val-CAC-5_threeprime	-0.46945	-0.298847	0.561834	0.23218	0.446856	0.152603
tRNA-Val-CAC-5-1_partialprecounts	0.285976	1.07572	-0.647899	0.560381	0.0268556	0.195714
tRNA-Val-CAC-5-1_wholeprecounts	0.0880578	0	0.0843197	0.838684	1	0.845444
tRNA-Val-CAC-6_fiveprime	2.87805	3.77631	1.27886	1.26412e-06	2.00784e-10	0.0316652
tRNA-Val-CAC-6_other	-0.293604	0.334829	-0.277069	0.427936	0.365611	0.454415
tRNA-Val-CAC-6_threeprime	-0.0736591	-0.885872	0.554555	0.916648	0.212326	0.427854
tRNA-Val-CAC-7_fiveprime	0.801296	0.457191	0.590919	0.164454	0.428019	0.305627
tRNA-Val-CAC-7_other	0.188013	0.38344	0.183254	0.761972	0.536867	0.767892
tRNA-Val-CAC-7_threeprime	-0.044005	-0.055529	-0.0477431	0.918969	0.897852	0.912112
tRNA-Val-CAC-8_antisense	0	0	0.0474031	1	1	0.912735
tRNA-Val-CAC-8_fiveprime	-0.00876261	-0.113758	-0.105973	0.983838	0.792556	0.806462
tRNA-Val-CAC-8_other	-0.912299	-1.09655	-0.540663	0.208516	0.130913	0.454093
tRNA-Val-CAC-8_threeprime	-0.871553	-1.15767	-0.0227527	0.194702	0.0844769	0.973214
tRNA-Val-CAC-8-1_partialprecounts	1.37599	1.16024	1.20925	0.0077108	0.0246722	0.0192192
tRNA-Val-CAC-8-1_trailercounts	0.00729969	0.374673	-0.903485	0.991424	0.578936	0.190012
tRNA-Val-CAC-8-1_wholeprecounts	1.0887	1.10621	1.67338	0.106567	0.100967	0.0130295
tRNA-Val-TAC-1_fiveprime	1.05952	1.22083	0.456535	0.0303078	0.0125639	0.350695
tRNA-Val-TAC-1_other	-0.288661	-0.0187844	-0.156731	0.300577	0.945642	0.572272
tRNA-Val-TAC-1_threeprime	-0.635521	-0.157562	0.479003	0.0638506	0.645854	0.162374
tRNA-Val-TAC-1_wholecounts	0.207829	-0.0408823	-0.104727	0.698441	0.939251	0.845214
tRNA-Val-TAC-1-1_partialprecounts	0.691825	0.829585	0.261537	0.243399	0.161021	0.660672
tRNA-Val-TAC-1-1_trailercounts	0.0339693	-0.50574	0.04843	0.947583	0.330314	0.925324
tRNA-Val-TAC-1-1_wholeprecounts	0.175134	0.150483	0.401999	0.767828	0.799771	0.498083
tRNA-Val-TAC-1-2_partialprecounts	-0.142251	0.937119	-0.792548	0.761834	0.0452003	0.0923535
tRNA-Val-TAC-1-2_trailercounts	-0.634655	-1.6533	-0.963728	0.236455	0.00213563	0.0726062
tRNA-Val-TAC-1-2_wholeprecounts	-0.268186	-0.647352	-0.660513	0.711948	0.372879	0.363296
tRNA-Val-TAC-2_antisense	0.0511411	0	0	0.905885	1	1
tRNA-Val-TAC-2_fiveprime	0.774932	0.83051	0.698343	0.155345	0.127805	0.200382
tRNA-Val-TAC-2_other	-0.513473	-0.216226	-0.24244	0.0644215	0.429053	0.377322
tRNA-Val-TAC-2_threeprime	-0.635521	-0.157562	0.479003	0.0638506	0.645854	0.162374
tRNA-Val-TAC-2_wholecounts	-0.102234	-0.0670225	-0.0592366	0.81316	0.876864	0.891073
tRNA-Val-TAC-2-1_partialprecounts	-0.336752	0.21542	-0.592344	0.358435	0.553487	0.107856
tRNA-Val-TAC-2-1_trailercounts	-1.97122	-1.437	-1.22286	0.00376123	0.0324065	0.0681247
tRNA-Val-TAC-2-1_wholeprecounts	-0.451195	0.0770341	0.324611	0.534541	0.915466	0.654615
tRNA-Val-TAC-3_fiveprime	-0.673962	-0.97119	-1.35346	0.196643	0.0628697	0.00959869
tRNA-Val-TAC-3_other	-0.760409	-0.423106	-0.609076	0.0407274	0.248392	0.0994312
tRNA-Val-TAC-3_threeprime	-1.86153	-0.755089	0.960411	0.000124009	0.116874	0.0452994
tRNA-Val-TAC-3-1_partialprecounts	-0.107686	-0.323609	0.593792	0.86064	0.597535	0.335876
tRNA-Val-TAC-3-1_trailercounts	-0.476652	-0.108178	-0.379618	0.426305	0.856821	0.526478
tRNA-Val-TAC-3-1_wholeprecounts	0.367061	0	0.400297	0.521074	1	0.484576
tRNA-Val-TAC-4_fiveprime	2.56027	2.43741	0.897372	5.88151e-07	1.98111e-06	0.0804506
tRNA-Val-TAC-4_other	0.722367	0.942446	1.37699	0.313874	0.189413	0.0553815
tRNA-Val-TAC-4_threeprime	0.135047	-0.0183527	0.0307604	0.848239	0.979265	0.965273
tRX-Asp-NNN-1_fiveprime	-1.3586	0.013238	0.749505	0.00768207	0.979142	0.138308
tRX-Asp-NNN-1_threeprime	-0.827513	0.165295	0.315212	0.152559	0.774874	0.585474
tRX-Cys-NNN-2_other	0.57851	0.752003	-0.771401	0.412014	0.284409	0.283877
tRX-Cys-NNN-3_other	-0.0395169	0.0312061	-0.234763	0.94587	0.957242	0.686693
tRX-Cys-NNN-3_threeprime	-0.0962758	-0.0872658	0.20226	0.892462	0.902313	0.775414
tRX-Glu-NNN-1_threeprime	0.474147	-0.288633	0.511638	0.468014	0.656432	0.433748
tRX-Gly-NNN-1_fiveprime	0.0511411	0	0	0.905885	1	1
tRX-Gly-NNN-1_other	-1.68335	-1.53091	-1.02426	0.0210154	0.0358662	0.16028
tRX-Gly-NNN-1_threeprime	-0.00708834	-0.0653483	0.0359095	0.986925	0.879916	0.933838
tRX-Leu-NNN-1_other	0.472715	1.07176	0.912121	0.491463	0.115919	0.182066
tRX-Leu-NNN-1_threeprime	0.189713	0.684544	0.749175	0.786757	0.331333	0.287649
tRX-Lys-NNN-1_other	0.125539	0.548496	0.64464	0.840245	0.37356	0.295721
tRX-Lys-NNN-1_threeprime	0	0	0.0474031	1	1	0.912735
tRX-Lys-NNN-2_other	0.799896	0.587732	0.149588	0.266147	0.414437	0.836334
tRX-Lys-NNN-2_threeprime	0.384033	-0.189091	1.03315	0.597628	0.794968	0.155532
tRX-Lys-NNN-3_other	1.73968	1.58477	1.11317	1.12077e-05	6.34486e-05	0.00523979
tRX-Lys-NNN-3_threeprime	0.390304	0.17137	0.419276	0.548596	0.792686	0.519082
tRX-Lys-NNN-4_fiveprime	0.311586	1.09922	0.323218	0.665739	0.125523	0.654026
tRX-Lys-NNN-4_other	0.350978	0.316689	1.34871	0.531089	0.571586	0.0149706
tRX-Lys-NNN-4_threeprime	0.0511411	0	0	0.905885	1	1
tRX-Lys-NNN-5_other	0.700804	0.85688	0.844374	0.330083	0.232882	0.240134
tRX-Lys-NNN-6_fiveprime	0.0511411	0	0	0.905885	1	1
tRX-Lys-NNN-6_other	0.873368	1.11368	0.364416	0.208954	0.107052	0.603535
tRX-Trp-NNN-1_other	-0.0265745	-0.198705	-0.0327028	0.960492	0.711089	0.951392
tRX-Trp-NNN-1_threeprime	0.517066	0.564319	-0.313731	0.47742	0.438023	0.666749
tRX-Trp-NNN-1-1_partialprecounts	0	0	0.221254	1	1	0.608996
tRX-Val-NNN-1_other	-0.555622	-0.442991	-0.258482	0.414647	0.515449	0.704758
tRX-Val-NNN-1_threeprime	-0.495611	-0.226493	0.513393	0.221433	0.576246	0.205138
