# Supplementary material for: Menstrual cycle-dependent expression of tRNA-derived fragments in healthy human endometrium and uterine fluid-derived extracellular vesicles
Source: BMC Genomics. 2026 Apr 14;27:379. doi: 10.1186/s12864-026-12851-3 (PMC13081295; doi:10.1186/s12864-026-12851-3)
Supplement: Supplementary file 6 — Supplementary Material 6. [file 12864_2026_12851_MOESM6_ESM.xlsx]

## Sheet: DeSeq2
Supplementary table 5. Differential expression analysis of transfer RNA-derived fragments (tRFs) in endometrial biopsies (EB) across the menstrual cycle comapred to mid-proliferative phase (MP)
1	UF-EV ES vs UF-EV MP log2	UF-EV MS vs UF-EV MP log2	UF-EV LS vs UF-EV MP log2	UF-EV ES vs UF-EVMP p-adj	UF-EV MS vs UF-EV MP p-adj	UF-EV LS vs UF-EV MP p-adj
tRNA-Ala-AGC-1_fiveprime	-2.53431	-0.504878	-0.289481	0.00411596	0.565788	0.741951
tRNA-Ala-AGC-1_other	3.00642	0.561679	0.844793	0.0042323	0.595444	0.423954
tRNA-Ala-AGC-1_threeprime	-0.938952	-1.65938	-0.182613	0.123899	0.00603684	0.755913
tRNA-Ala-AGC-10_fiveprime	-0.658523	-0.598405	-0.667641	0.559121	0.595721	0.553803
tRNA-Ala-AGC-10_other	-0.0664184	-0.229194	-0.196899	0.943554	0.806979	0.833846
tRNA-Ala-AGC-11_fiveprime	0.690826	-0.904129	-0.942978	0.453489	0.326638	0.307011
tRNA-Ala-AGC-11_threeprime	-0.284172	-0.552446	-0.684058	0.797012	0.616853	0.536259
tRNA-Ala-AGC-12_fiveprime	-0.658523	-0.598405	-0.667641	0.559121	0.595721	0.553803
tRNA-Ala-AGC-12_other	-0.0664184	-0.229194	-0.196899	0.943554	0.806979	0.833846
tRNA-Ala-AGC-14_fiveprime	-0.658523	-0.598405	-0.667641	0.559121	0.595721	0.553803
tRNA-Ala-AGC-14_other	-0.0664184	-0.229194	-0.196899	0.943554	0.806979	0.833846
tRNA-Ala-AGC-14_threeprime	0.14599	0	0.0229667	0.876326	1	0.980483
tRNA-Ala-AGC-15_fiveprime	-0.658523	-0.598405	-0.667641	0.559121	0.595721	0.553803
tRNA-Ala-AGC-15_other	-0.0702506	-0.233027	-0.0870462	0.940307	0.803827	0.92613
tRNA-Ala-AGC-15_threeprime	-0.363308	-0.956815	-0.640235	0.745302	0.392849	0.567139
tRNA-Ala-AGC-2_fiveprime	-2.14084	-1.1685	-1.28998	0.0127133	0.171912	0.131594
tRNA-Ala-AGC-2_other	0.573016	-1.51816	-0.638094	0.577926	0.14158	0.535057
tRNA-Ala-AGC-2_threeprime	-1.72332	-2.21296	-0.791702	0.000897309	1.79605e-05	0.12396
tRNA-Ala-AGC-2-1_partialprecounts	-0.419158	-0.645581	0.118722	0.682195	0.52813	0.907827
tRNA-Ala-AGC-20_fiveprime	-0.0334273	-0.348747	-0.48126	0.975805	0.751638	0.66215
tRNA-Ala-AGC-20_threeprime	0.228066	-0.339341	-0.0490344	0.813961	0.725891	0.959632
tRNA-Ala-AGC-3_fiveprime	-2.13963	-1.16241	-1.28909	0.0127441	0.174059	0.131772
tRNA-Ala-AGC-3_other	2.46935	0.874748	0.139047	0.0269604	0.43292	0.900625
tRNA-Ala-AGC-3_threeprime	-1.72423	-2.21233	-0.810834	0.00102175	2.25354e-05	0.119406
tRNA-Ala-AGC-3-1_partialprecounts	-1.0788	-0.938074	-1.27181	0.0973409	0.136493	0.0462303
tRNA-Ala-AGC-4_fiveprime	-1.18679	0.456912	-0.0946528	0.12365	0.552819	0.902149
tRNA-Ala-AGC-4_other	0.520365	-0.17397	-0.39884	0.548242	0.839955	0.644113
tRNA-Ala-AGC-4_threeprime	-0.614689	-0.784364	-0.335064	0.285207	0.161945	0.547362
tRNA-Ala-AGC-4-1_partialprecounts	0.33237	-0.236682	-0.434298	0.711528	0.79141	0.629882
tRNA-Ala-AGC-4-1_trailercounts	0.146124	-0.0166519	0	0.876213	0.985837	1
tRNA-Ala-AGC-4-1_wholeprecounts	0.14599	0	0.0229667	0.876326	1	0.980483
tRNA-Ala-AGC-5_fiveprime	-2.14089	-1.16939	-1.29091	0.0127033	0.171548	0.13128
tRNA-Ala-AGC-5_other	1.95436	0.0190535	-1.44571	0.0724895	0.986047	0.18848
tRNA-Ala-AGC-5_threeprime	0.228066	-0.339341	-0.0490344	0.813961	0.725891	0.959632
tRNA-Ala-AGC-6_fiveprime	0.716825	-0.54801	-0.180864	0.485793	0.593566	0.860022
tRNA-Ala-AGC-6_other	-0.0910767	-0.742287	-0.456476	0.932703	0.49078	0.671937
tRNA-Ala-AGC-7_fiveprime	-2.1419	-1.16833	-1.29028	0.0126402	0.171831	0.131376
tRNA-Ala-AGC-7_other	0.659501	-1.57756	-0.639108	0.523185	0.128197	0.535821
tRNA-Ala-AGC-7_threeprime	-0.00316454	-0.16594	-0.02218	0.997308	0.859589	0.98115
tRNA-Ala-AGC-8_fiveprime	-2.18144	-0.53695	-0.720918	0.00472296	0.47019	0.333236
tRNA-Ala-AGC-8_threeprime	1.06912	-1.56361	-0.795742	0.165131	0.0444259	0.302988
tRNA-Ala-AGC-8-2_partialprecounts	-0.0731217	0.472198	-0.237768	0.941643	0.636999	0.811881
tRNA-Ala-AGC-8-2_trailercounts	0.551114	0.366332	1.7201	0.535655	0.677545	0.0457123
tRNA-Ala-AGC-9_fiveprime	-0.0471171	-0.209893	-0.178232	0.95994	0.822948	0.849395
tRNA-Ala-CGC-1_antisense	-0.180273	-0.343049	-0.307005	0.847621	0.71462	0.74366
tRNA-Ala-CGC-1_fiveprime	-1.18722	0.457762	-0.0939291	0.123555	0.552123	0.902904
tRNA-Ala-CGC-1_other	0.714444	-0.17679	-0.580771	0.409263	0.837393	0.501945
tRNA-Ala-CGC-1_threeprime	-1.3966	-1.85355	-0.602294	0.00236078	4.84509e-05	0.185529
tRNA-Ala-CGC-1-1_partialprecounts	0.450056	-0.431081	0.847754	0.685705	0.699155	0.444425
tRNA-Ala-CGC-1-1_trailercounts	0.153794	0.238327	0	0.869865	0.799651	1
tRNA-Ala-CGC-1-1_wholeprecounts	-0.180273	-0.343049	-0.307005	0.847621	0.71462	0.74366
tRNA-Ala-CGC-2_antisense	-0.180273	-0.343049	-0.307005	0.847621	0.71462	0.74366
tRNA-Ala-CGC-2_fiveprime	-1.1881	0.45742	-0.0942178	0.123244	0.552384	0.902598
tRNA-Ala-CGC-2_other	0.2101	-0.652473	-0.644672	0.816779	0.469914	0.475537
tRNA-Ala-CGC-2_threeprime	-1.3924	-1.84374	-0.571231	0.00195631	3.64895e-05	0.199576
tRNA-Ala-CGC-3_fiveprime	-1.28843	0.449363	-0.0964611	0.101428	0.567298	0.902277
tRNA-Ala-CGC-3_other	-1.08543	-1.29948	-0.0273146	0.311608	0.224764	0.979485
tRNA-Ala-CGC-3_threeprime	-1.04281	-1.85649	-0.624997	0.0258728	6.62997e-05	0.177615
tRNA-Ala-CGC-3-1_partialprecounts	0.83256	-0.172608	0.0943553	0.456491	0.877112	0.932681
tRNA-Ala-CGC-3-1_trailercounts	0.491835	0.191649	1.35022	0.644776	0.857356	0.199963
tRNA-Ala-CGC-4_fiveprime	-2.14138	-1.16616	-1.29772	0.0126584	0.172616	0.129156
tRNA-Ala-CGC-4_other	3.57568	1.2295	0.736528	0.00139489	0.272754	0.511936
tRNA-Ala-CGC-4_threeprime	-0.409718	-0.277228	0.00339931	0.66918	0.769567	0.997124
tRNA-Ala-CGC-5_fiveprime	-0.0334273	-0.348747	-0.48126	0.975805	0.751638	0.66215
tRNA-Ala-CGC-5_other	-1.5606	-0.296975	-0.800358	0.158636	0.787348	0.467904
tRNA-Ala-TGC-1_antisense	-0.507913	-0.684534	-0.637438	0.588517	0.465726	0.497364
tRNA-Ala-TGC-1_fiveprime	-1.27794	-1.1068	-1.34112	0.153085	0.215085	0.133134
tRNA-Ala-TGC-1_other	0.717977	0.0251761	-0.529328	0.395526	0.976074	0.530512
tRNA-Ala-TGC-1_threeprime	-1.73985	-2.32287	-0.772433	0.000899949	8.12039e-06	0.136379
tRNA-Ala-TGC-2_antisense	-0.722301	-0.893839	-0.859004	0.442052	0.34135	0.360666
tRNA-Ala-TGC-2_fiveprime	-1.18368	0.460007	-0.0938778	0.124233	0.549704	0.902843
tRNA-Ala-TGC-2_other	0.717977	0.0251761	-0.529328	0.395526	0.976074	0.530512
tRNA-Ala-TGC-2_threeprime	-1.39657	-1.85352	-0.602493	0.00236606	4.86386e-05	0.185473
tRNA-Ala-TGC-3_antisense	-0.722301	-0.893839	-0.859004	0.442052	0.34135	0.360666
tRNA-Ala-TGC-3_fiveprime	-1.18428	0.459162	-0.0947872	0.124076	0.550474	0.901916
tRNA-Ala-TGC-3_other	0.176662	-0.492216	-0.628247	0.835676	0.560789	0.458593
tRNA-Ala-TGC-3_threeprime	-1.39588	-1.84403	-0.571816	0.00192411	3.69802e-05	0.199523
tRNA-Ala-TGC-3-1_partialprecounts	-0.469594	-0.223027	-0.0126644	0.672454	0.840345	0.990868
tRNA-Ala-TGC-3-1_wholeprecounts	-0.003651	-0.166427	0.0551973	0.996895	0.859186	0.953119
tRNA-Ala-TGC-4_antisense	-0.507913	-0.684534	-0.637438	0.588517	0.465726	0.497364
tRNA-Ala-TGC-4_fiveprime	-1.18396	0.459421	-0.0948963	0.124174	0.550244	0.901802
tRNA-Ala-TGC-4_other	-0.308179	-0.693251	-0.187185	0.632281	0.276369	0.768337
tRNA-Ala-TGC-4_threeprime	-1.04701	-1.84614	-0.623409	0.0240297	6.27728e-05	0.174901
tRNA-Ala-TGC-4_wholecounts	-0.173189	-0.337826	-0.126668	0.853559	0.718796	0.892706
tRNA-Ala-TGC-4-1_partialprecounts	1.64969	1.93677	1.71329	0.0908787	0.0442648	0.0763705
tRNA-Ala-TGC-4-1_wholeprecounts	-1.16262	-0.767082	-0.632518	0.293092	0.488707	0.568064
tRNA-Ala-TGC-5_antisense	-0.507913	-0.684534	-0.637438	0.588517	0.465726	0.497364
tRNA-Ala-TGC-5_fiveprime	-1.28266	-1.1151	-1.34733	0.151686	0.211792	0.131454
tRNA-Ala-TGC-5_threeprime	0.450631	-0.530341	1.19247	0.689965	0.63862	0.291156
tRNA-Ala-TGC-6_fiveprime	-0.585376	-1.13963	-1.49987	0.527193	0.218046	0.105062
tRNA-Ala-TGC-6_threeprime	-1.7418	-2.32629	-0.776904	0.00089625	8.00688e-06	0.134438
tRNA-Ala-TGC-7_antisense	-0.507913	-0.684534	-0.637438	0.588517	0.465726	0.497364
tRNA-Ala-TGC-7_fiveprime	-1.28169	-1.10964	-1.34743	0.152047	0.214094	0.131474
tRNA-Ala-TGC-7_threeprime	0.450631	-0.530341	1.19247	0.689965	0.63862	0.291156
tRNA-Ala-TGC-8_fiveprime	-2.14295	-1.17002	-1.34334	0.0156243	0.185045	0.128155
tRNA-Ala-TGC-8_threeprime	0.395819	0	0	0.673333	1	1
tRNA-Ala-TGC-9_fiveprime	-1.17979	-1.40064	-1.75816	0.296333	0.215041	0.119639
tRNA-Arg-ACG-1_antisense	0.753925	0	0	0.422862	1	1
tRNA-Arg-ACG-1_fiveprime	-0.637933	0.557851	-0.568604	0.482145	0.525384	0.526053
tRNA-Arg-ACG-1_other	-0.362125	-0.0202387	-0.0558617	0.704623	0.982818	0.952729
tRNA-Arg-ACG-1_threeprime	-0.596026	-0.820824	-0.566795	0.346332	0.184603	0.357736
tRNA-Arg-ACG-1-2_trailercounts	0.337372	0.681242	-0.150673	0.764284	0.544278	0.893528
tRNA-Arg-ACG-1-3_partialprecounts	-0.437548	0.908794	-0.0383171	0.695349	0.41257	0.972572
tRNA-Arg-ACG-1-3_trailercounts	-0.694479	-1.05424	0.201638	0.374568	0.171255	0.790514
tRNA-Arg-ACG-2_antisense	0.753925	0	0	0.422862	1	1
tRNA-Arg-ACG-2_fiveprime	-0.637933	0.557851	-0.568604	0.482145	0.525384	0.526053
tRNA-Arg-ACG-2_other	-0.58563	0.360169	-1.16355	0.580882	0.729464	0.274917
tRNA-Arg-ACG-2_threeprime	-0.450192	-0.58748	-0.336812	0.521801	0.392743	0.623186
tRNA-Arg-ACG-2-1_partialprecounts	1.222	1.67772	0.948631	0.104269	0.02154	0.202091
tRNA-Arg-ACG-2-1_trailercounts	0.37883	-0.0257745	0	0.686646	0.978083	1
tRNA-Arg-CCG-1_fiveprime	0.0139671	0.603712	-0.177927	0.989424	0.567393	0.865963
tRNA-Arg-CCG-1_other	-0.257522	0.178954	-0.0312638	0.772764	0.837768	0.971591
tRNA-Arg-CCG-1_threeprime	-1.4438	-1.28422	-0.0822758	0.0216089	0.0348545	0.890773
tRNA-Arg-CCG-1-3_partialprecounts	0.155537	-0.197263	-0.31696	0.877874	0.845375	0.753996
tRNA-Arg-CCG-1-3_trailercounts	0.14599	0	0.0229667	0.876326	1	0.980483
tRNA-Arg-CCG-2_fiveprime	0.0900804	0.223654	0.192123	0.928207	0.821267	0.846405
tRNA-Arg-CCG-2_other	0.482181	-0.24597	-0.098744	0.568231	0.769172	0.906217
tRNA-Arg-CCG-2_threeprime	-3.34805	-1.06223	-1.4357	0.000524944	0.241017	0.115958
tRNA-Arg-CCG-2-1_partialprecounts	0.1116	0.392011	-0.237709	0.921105	0.728079	0.832897
tRNA-Arg-CCG-2-1_trailercounts	1.01371	0.679003	0.486027	0.367695	0.546271	0.665674
tRNA-Arg-CCT-1_fiveprime	-0.159342	0.0317974	-0.240575	0.865245	0.973004	0.797854
tRNA-Arg-CCT-1_other	1.28599	1.16974	0.651633	0.00354258	0.00723278	0.136312
tRNA-Arg-CCT-1_threeprime	-2.02626	-0.993868	-1.1585	0.00144169	0.090342	0.0508606
tRNA-Arg-CCT-2_fiveprime	-0.159342	0.0317974	-0.240575	0.865245	0.973004	0.797854
tRNA-Arg-CCT-2_other	1.28599	1.16974	0.651633	0.00354258	0.00723278	0.136312
tRNA-Arg-CCT-2_threeprime	-0.998531	-0.326947	-2.10479	0.226188	0.680672	0.0136401
tRNA-Arg-CCT-2-1_trailercounts	0.450862	-0.11704	0.735927	0.525975	0.867608	0.288147
tRNA-Arg-CCT-3_fiveprime	0.0261316	-0.136108	-0.202493	0.977783	0.884649	0.829244
tRNA-Arg-CCT-3_other	0.79874	1.16083	0.67615	0.0947881	0.0134256	0.151519
tRNA-Arg-CCT-3_threeprime	-0.957365	-0.590643	-0.139267	0.24112	0.455944	0.85928
tRNA-Arg-CCT-3-1_partialprecounts	0.240179	-0.020048	0	0.798007	0.98295	1
tRNA-Arg-CCT-3-1_trailercounts	0.38323	-0.0710585	-0.301995	0.599535	0.921458	0.678371
tRNA-Arg-CCT-4_fiveprime	-0.155458	-0.0482643	-0.31001	0.878196	0.962077	0.759922
tRNA-Arg-CCT-4_other	0.801254	1.17482	0.690005	0.0956437	0.012865	0.145626
tRNA-Arg-CCT-4_threeprime	-0.161141	-0.550164	-0.659853	0.822169	0.437562	0.352841
tRNA-Arg-CCT-4-1_partialprecounts	1.12185	0.951523	1.91283	0.27169	0.348492	0.0575157
tRNA-Arg-CCT-4-1_trailercounts	-0.00719412	0.736626	0.672908	0.994917	0.513753	0.550915
tRNA-Arg-CCT-5_other	0.653663	1.40919	0.958582	0.241544	0.00995352	0.0805095
tRNA-Arg-CCT-6_other	-1.31347	-0.862926	-1.12656	0.24431	0.443925	0.317778
tRNA-Arg-CCT-6_threeprime	2.08281	-0.000899054	0.0961093	0.0451666	0.99931	0.926318
tRNA-Arg-TCG-1_other	1.20607	-0.718608	-1.19826	0.238102	0.482607	0.243368
tRNA-Arg-TCG-1_threeprime	-1.13771	-1.87314	-1.43611	0.139572	0.0141598	0.059314
tRNA-Arg-TCG-1-1_partialprecounts	0.343524	0.893827	0.160658	0.759894	0.42697	0.886345
tRNA-Arg-TCG-1-1_trailercounts	0.757631	0.970207	0.350881	0.428246	0.3032	0.714031
tRNA-Arg-TCG-2_fiveprime	-0.185163	-0.347939	-0.311733	0.843541	0.710735	0.739856
tRNA-Arg-TCG-2_other	-0.0378957	0.0146221	-0.424235	0.971204	0.98882	0.685699
tRNA-Arg-TCG-2_threeprime	-0.72416	-1.59548	-0.595115	0.385732	0.0557993	0.468125
tRNA-Arg-TCG-2-1_trailercounts	0.877087	0.667699	-0.452468	0.119614	0.225536	0.433525
tRNA-Arg-TCG-3_fiveprime	-0.333267	1.88806	-0.272993	0.767523	0.0922859	0.808624
tRNA-Arg-TCG-3_other	-0.220316	0.220677	-0.00730877	0.808946	0.805114	0.993508
tRNA-Arg-TCG-3_threeprime	-1.47763	-1.27643	-0.0390031	0.0197823	0.0374699	0.948505
tRNA-Arg-TCG-3-1_partialprecounts	2.09921	2.00418	0.430986	0.0292337	0.0355712	0.661713
tRNA-Arg-TCG-4_fiveprime	-0.185163	-0.347939	-0.311733	0.843541	0.710735	0.739856
tRNA-Arg-TCG-4_other	-0.0154029	0.0151511	-0.260286	0.98832	0.988445	0.80409
tRNA-Arg-TCG-5_fiveprime	-0.185163	-0.347939	-0.311733	0.843541	0.710735	0.739856
tRNA-Arg-TCG-5_other	-0.0154029	0.0151511	-0.260286	0.98832	0.988445	0.80409
tRNA-Arg-TCG-5_threeprime	-0.476185	-0.297056	1.06671	0.639185	0.767596	0.278748
tRNA-Arg-TCT-1_fiveprime	-1.41813	-0.0738394	-0.14843	0.134353	0.935547	0.871254
tRNA-Arg-TCT-1_threeprime	-0.477365	-0.615282	-0.312793	0.447064	0.323403	0.615511
tRNA-Arg-TCT-1-1_partialprecounts	1.22327	0.742239	1.44802	0.245659	0.481597	0.166581
tRNA-Arg-TCT-2_fiveprime	-0.388474	-0.355269	-0.352294	0.70845	0.732437	0.734658
tRNA-Arg-TCT-2_other	0.12962	-0.704452	0.380533	0.855377	0.318331	0.587392
tRNA-Arg-TCT-2_threeprime	-1.36159	-1.17482	-0.289414	0.0413203	0.0688972	0.649346
tRNA-Arg-TCT-3_fiveprime	-0.388474	-0.355269	-0.352294	0.70845	0.732437	0.734658
tRNA-Arg-TCT-3_other	1.22133	0.229346	0.994776	0.13765	0.780001	0.225252
tRNA-Arg-TCT-3_threeprime	-0.354069	-0.0052272	0.606331	0.622849	0.994029	0.38246
tRNA-Arg-TCT-4_other	-1.89145	-0.826174	-2.53793	0.0896669	0.456252	0.0229798
tRNA-Arg-TCT-4_threeprime	-0.0431456	-0.205922	0.0611958	0.963318	0.826262	0.948039
tRNA-Arg-TCT-5_fiveprime	-0.388474	-0.355269	-0.352294	0.70845	0.732437	0.734658
tRNA-Arg-TCT-5_other	-0.701243	-1.9262	-1.17426	0.375738	0.0147183	0.136047
tRNA-Asn-ATT-1_fiveprime	-1.70737	0.406123	-1.30957	0.10691	0.696642	0.213089
tRNA-Asn-ATT-1_threeprime	-0.501349	-0.677694	-0.630609	0.593337	0.470189	0.50198
tRNA-Asn-GTT-1_fiveprime	-1.83231	0.31869	-1.16111	0.0556844	0.730639	0.216553
tRNA-Asn-GTT-1_threeprime	-1.6002	-0.32448	-0.610224	0.0885328	0.722689	0.506257
tRNA-Asn-GTT-1-1_partialprecounts	0.647657	1.30801	-0.325069	0.566284	0.246861	0.773366
tRNA-Asn-GTT-1-1_trailercounts	-0.153117	0.0402432	-0.626209	0.885761	0.969911	0.556499
tRNA-Asn-GTT-10_fiveprime	-1.14541	0.929748	-0.904997	0.303525	0.400682	0.415346
tRNA-Asn-GTT-10_other	-0.903513	-1.1914	-0.569889	0.422519	0.290267	0.613183
tRNA-Asn-GTT-10_threeprime	-0.0872594	-0.250035	-0.217055	0.925889	0.789825	0.817132
tRNA-Asn-GTT-10-1_partialprecounts	0.0724631	1.05207	0.38635	0.948777	0.351367	0.732039
tRNA-Asn-GTT-11_threeprime	-0.843629	0.0901658	0.047557	0.452645	0.935844	0.966147
tRNA-Asn-GTT-12_fiveprime	-1.14541	0.929748	-0.904997	0.303525	0.400682	0.415346
tRNA-Asn-GTT-12_other	0.227525	-0.256369	-0.0920514	0.812058	0.788553	0.923363
tRNA-Asn-GTT-12-1_partialprecounts	-0.11161	-0.274386	-0.059417	0.905303	0.76993	0.949548
tRNA-Asn-GTT-12-1_trailercounts	0.553422	-0.333951	-0.0714589	0.59501	0.747808	0.945211
tRNA-Asn-GTT-13_other	0.265146	0.0387164	-0.123014	0.777678	0.967098	0.895779
tRNA-Asn-GTT-13_threeprime	-0.501349	-0.677694	-0.630609	0.593337	0.470189	0.50198
tRNA-Asn-GTT-16_fiveprime	-1.70261	0.309526	-1.33221	0.0864103	0.748984	0.174737
tRNA-Asn-GTT-17_other	-0.802314	0.372824	0.1548	0.477365	0.741392	0.891009
tRNA-Asn-GTT-17_threeprime	-0.00262986	-0.165406	-0.135205	0.997763	0.860029	0.885452
tRNA-Asn-GTT-18_other	0.265146	0.0387164	-0.123014	0.777678	0.967098	0.895779
tRNA-Asn-GTT-18_threeprime	-0.501349	-0.677694	-0.630609	0.593337	0.470189	0.50198
tRNA-Asn-GTT-2_fiveprime	-1.8414	0.30885	-1.15126	0.0544001	0.738558	0.220193
tRNA-Asn-GTT-2_threeprime	-2.67891	-0.952515	-0.47427	7.83691e-05	0.155931	0.479786
tRNA-Asn-GTT-2_wholecounts	-0.00329881	-0.166075	0.000772689	0.997194	0.859478	0.999343
tRNA-Asn-GTT-2-2_partialprecounts	-0.0328597	-0.573986	-0.274973	0.973567	0.562266	0.781476
tRNA-Asn-GTT-2-3_partialprecounts	-0.556816	-0.785353	-0.650498	0.547262	0.39342	0.479368
tRNA-Asn-GTT-2-3_trailercounts	-0.180273	-0.343049	-0.307005	0.847621	0.71462	0.74366
tRNA-Asn-GTT-2-4_partialprecounts	-1.72475	-2.06612	-2.01897	0.125533	0.0665599	0.0729695
tRNA-Asn-GTT-2-4_trailercounts	-0.111393	-1.05766	-0.11398	0.92031	0.341441	0.918508
tRNA-Asn-GTT-2-5_partialprecounts	0.0909045	1.30825	0.213654	0.932713	0.215641	0.842127
tRNA-Asn-GTT-2-6_partialprecounts	0.719646	0.328058	-0.318101	0.483276	0.748921	0.759184
tRNA-Asn-GTT-2-6_trailercounts	0.0790161	0.343151	-0.851903	0.944107	0.760911	0.449403
tRNA-Asn-GTT-2-6_wholeprecounts	-0.190978	-0.253709	-0.206614	0.838748	0.786856	0.82587
tRNA-Asn-GTT-21_other	-0.163646	-0.325318	-0.387137	0.861628	0.728846	0.680182
tRNA-Asn-GTT-23_other	-0.295711	-0.458487	-0.418625	0.752632	0.625083	0.655724
tRNA-Asn-GTT-3_fiveprime	-1.74047	0.270426	-1.37059	0.0794768	0.77969	0.162402
tRNA-Asn-GTT-3_threeprime	-2.67817	-0.952435	-0.482209	7.90682e-05	0.156077	0.472585
tRNA-Asn-GTT-3-1_partialprecounts	-0.197207	-0.261819	-0.119475	0.833618	0.780286	0.89879
tRNA-Asn-GTT-3-2_partialprecounts	-0.197207	-0.261819	-0.119475	0.833618	0.780286	0.89879
tRNA-Asn-GTT-4_fiveprime	-1.79024	0.364153	-1.11745	0.0614598	0.693884	0.234134
tRNA-Asn-GTT-4_other	0.33093	0.126384	-1.32434	0.759389	0.906758	0.225783
tRNA-Asn-GTT-4_threeprime	-2.9103	-0.704214	0.495681	0.000551964	0.387957	0.542482
tRNA-Asn-GTT-5_fiveprime	-1.8013	0.365875	-1.36277	0.0595781	0.691967	0.147677
tRNA-Asn-GTT-5_other	2.47111	-1.24214	-1.40467	0.0246466	0.262325	0.205511
tRNA-Asn-GTT-5_threeprime	-2.68008	-0.662181	0.454232	0.000612168	0.381389	0.547306
tRNA-Asn-GTT-6_threeprime	-0.625924	0.301803	0.509463	0.558813	0.774551	0.628422
tRNA-Asn-GTT-7_fiveprime	-0.218106	-0.380881	-0.343587	0.816171	0.684764	0.714399
tRNA-Asn-GTT-7_other	0.799932	0.135829	-0.255132	0.464673	0.901076	0.815289
tRNA-Asn-GTT-7_threeprime	-0.696665	-0.128212	-0.196933	0.537145	0.909613	0.861556
tRNA-Asn-GTT-7-1_partialprecounts	0.319615	0.12263	-0.120006	0.733715	0.896131	0.898327
tRNA-Asn-GTT-7-1_trailercounts	0.127598	-0.236209	-0.197051	0.891855	0.801212	0.833762
tRNA-Asn-GTT-8_fiveprime	-1.14541	0.929748	-0.904997	0.303525	0.400682	0.415346
tRNA-Asn-GTT-8_other	0.256545	-0.190938	0.60516	0.819407	0.865014	0.590466
tRNA-Asn-GTT-8_threeprime	-0.0831399	-0.139822	-0.209575	0.929381	0.881519	0.823349
tRNA-Asn-GTT-8-1_partialprecounts	0.126252	-0.193653	-0.492194	0.9054	0.855276	0.642841
tRNA-Asn-GTT-9_fiveprime	-1.8013	0.365875	-1.36277	0.0595781	0.691967	0.147677
tRNA-Asn-GTT-9_other	0.315854	-0.0227862	0	0.736538	0.980622	1
tRNA-Asn-GTT-9_threeprime	-0.291144	-0.0505916	-0.433359	0.759636	0.957639	0.648859
tRNA-Asp-GTC-1_threeprime	-0.844206	-0.495039	-0.165593	0.138236	0.384157	0.770961
tRNA-Asp-GTC-1_wholecounts	-1.13918	-1.31439	-0.178119	0.311723	0.243179	0.874488
tRNA-Asp-GTC-1-1_partialprecounts	1.57973	-0.183081	0.681516	0.130026	0.862938	0.516007
tRNA-Asp-GTC-1-1_trailercounts	-0.0664184	-0.229194	-0.196899	0.943554	0.806979	0.833846
tRNA-Asp-GTC-1-1_wholeprecounts	-0.0457496	-0.208525	-0.104828	0.961103	0.824088	0.911086
tRNA-Asp-GTC-10_threeprime	-1.42723	-1.35448	-0.759321	0.0135528	0.0165413	0.177225
tRNA-Asp-GTC-2_other	1.57507	0.281438	0.686207	0.0224063	0.683214	0.319709
tRNA-Asp-GTC-2_threeprime	-0.978816	-0.568693	-0.129389	0.0836078	0.314722	0.81907
tRNA-Asp-GTC-2_wholecounts	-2.75536	-2.61401	-0.840678	0.00309896	0.00442746	0.352543
tRNA-Asp-GTC-2-1_partialprecounts	-0.459401	-0.0763031	-0.926181	0.68136	0.945495	0.408081
tRNA-Asp-GTC-2-1_wholeprecounts	-0.00262986	-0.165406	-0.135205	0.997763	0.860029	0.885452
tRNA-Asp-GTC-2-10_partialprecounts	1.5352	-0.0154753	0.683422	0.0531152	0.984822	0.391201
tRNA-Asp-GTC-2-10_trailercounts	0.119174	-0.027467	-0.57125	0.914776	0.980289	0.607916
tRNA-Asp-GTC-2-10_wholeprecounts	-0.0829979	-0.245774	-0.0993711	0.929502	0.793335	0.915709
tRNA-Asp-GTC-2-11_partialprecounts	0.52505	1.05391	-0.372034	0.635098	0.338117	0.737678
tRNA-Asp-GTC-2-11_trailercounts	-1.14065	-1.03626	-0.977633	0.171951	0.205779	0.233159
tRNA-Asp-GTC-2-2_partialprecounts	-0.459401	-0.0763031	-0.926181	0.68136	0.945495	0.408081
tRNA-Asp-GTC-2-2_wholeprecounts	-0.00262986	-0.165406	-0.135205	0.997763	0.860029	0.885452
tRNA-Asp-GTC-2-3_partialprecounts	-0.459401	-0.0763031	-0.926181	0.68136	0.945495	0.408081
tRNA-Asp-GTC-2-3_wholeprecounts	-0.00262986	-0.165406	-0.135205	0.997763	0.860029	0.885452
tRNA-Asp-GTC-2-4_partialprecounts	-0.459401	-0.0763031	-0.926181	0.68136	0.945495	0.408081
tRNA-Asp-GTC-2-4_wholeprecounts	-0.00262986	-0.165406	-0.135205	0.997763	0.860029	0.885452
tRNA-Asp-GTC-2-5_partialprecounts	-0.459401	-0.0763031	-0.926181	0.68136	0.945495	0.408081
tRNA-Asp-GTC-2-5_wholeprecounts	-0.00262986	-0.165406	-0.135205	0.997763	0.860029	0.885452
tRNA-Asp-GTC-2-6_partialprecounts	-0.307658	-1.00073	0.149923	0.785002	0.375156	0.894139
tRNA-Asp-GTC-2-7_partialprecounts	-0.952746	-0.708666	-1.25898	0.374256	0.505928	0.241056
tRNA-Asp-GTC-2-8_partialprecounts	0.175305	0.486011	-0.526199	0.822293	0.521415	0.504082
tRNA-Asp-GTC-2-8_trailercounts	0.222941	0.0943405	0.0198563	0.812319	0.919948	0.983131
tRNA-Asp-GTC-2-9_partialprecounts	0.463554	0.852295	0.719099	0.639778	0.382713	0.463069
tRNA-Asp-GTC-2-9_wholeprecounts	0.102951	-0.165918	-0.132215	0.912608	0.859607	0.887985
tRNA-Asp-GTC-3_fiveprime	0.741602	0.0858549	-0.792991	0.242491	0.891617	0.211724
tRNA-Asp-GTC-3_other	1.5984	0.603902	0.792734	0.0212295	0.38386	0.252992
tRNA-Asp-GTC-3_threeprime	-0.967135	-0.545373	-0.147264	0.0853395	0.331865	0.793303
tRNA-Asp-GTC-3_wholecounts	-0.00262986	-0.165406	-0.135205	0.997763	0.860029	0.885452
tRNA-Asp-GTC-4_fiveprime	-0.111627	-0.169015	-0.124185	0.905293	0.857035	0.894788
tRNA-Asp-GTC-4_threeprime	-0.268428	0.106147	0.320329	0.784201	0.912484	0.739883
tRNA-Asp-GTC-5_fiveprime	0.961708	0.00795994	0.512799	0.0422937	0.986497	0.27399
tRNA-Asp-GTC-6_fiveprime	0.770482	0.00808738	-0.0370681	0.412988	0.993134	0.968535
tRNA-Asp-GTC-6_other	-0.21875	-0.382304	-0.231342	0.815651	0.683662	0.80541
tRNA-Asp-GTC-6_threeprime	-0.503593	-0.571983	-0.637541	0.591804	0.542466	0.497343
tRNA-Asp-GTC-8_fiveprime	-0.978386	-1.33984	-0.151998	0.382834	0.231832	0.892323
tRNA-Asp-GTC-9_other	-0.389263	-0.291556	-0.478136	0.678592	0.75641	0.610836
tRNA-Asp-GTC-9_threeprime	0.0561199	0.86403	-0.486552	0.960305	0.443912	0.666042
tRNA-Cys-GCA-1_fiveprime	0.125822	-1.208	-1.29773	0.882197	0.154262	0.126193
tRNA-Cys-GCA-1_threeprime	-0.278579	-0.401146	0.475921	0.787158	0.697428	0.645497
tRNA-Cys-GCA-10_fiveprime	-2.71385	-1.00553	0.499024	0.000764889	0.193266	0.515657
tRNA-Cys-GCA-10_other	-0.258313	0.524222	0.954988	0.718004	0.443	0.159859
tRNA-Cys-GCA-11_fiveprime	-0.326671	-1.07453	-0.414637	0.719834	0.240482	0.646093
tRNA-Cys-GCA-11_other	1.44141	0.202263	0.282087	0.0510947	0.783895	0.702172
tRNA-Cys-GCA-11_threeprime	0.301862	-0.786225	-0.129429	0.687811	0.293618	0.862444
tRNA-Cys-GCA-12_fiveprime	-0.00262986	-0.165406	-0.135205	0.997763	0.860029	0.885452
tRNA-Cys-GCA-12_other	0.414149	0.515785	0.719426	0.713826	0.647751	0.523907
tRNA-Cys-GCA-13_fiveprime	-2.71385	-1.00553	0.499024	0.000764889	0.193266	0.515657
tRNA-Cys-GCA-13_other	-1.65084	-1.49231	-0.930342	0.0967262	0.129003	0.339651
tRNA-Cys-GCA-14_fiveprime	-2.71385	-1.00553	0.499024	0.000764889	0.193266	0.515657
tRNA-Cys-GCA-14_other	0.0909149	-0.0802318	0.394939	0.93521	0.942765	0.723391
tRNA-Cys-GCA-14_threeprime	0.306919	-0.787026	-0.124431	0.682945	0.293274	0.867742
tRNA-Cys-GCA-15_fiveprime	-2.71385	-1.00553	0.499024	0.000764889	0.193266	0.515657
tRNA-Cys-GCA-15_other	-0.358753	0.207704	-0.26279	0.72298	0.835157	0.793735
tRNA-Cys-GCA-15_threeprime	-0.278579	-0.401146	0.475921	0.787158	0.697428	0.645497
tRNA-Cys-GCA-16_fiveprime	-2.80738	-1.22489	0.16756	0.00344611	0.18735	0.855761
tRNA-Cys-GCA-16_other	-0.428376	-0.599601	-0.554774	0.648112	0.522825	0.554721
tRNA-Cys-GCA-16_threeprime	-0.278579	-0.401146	0.475921	0.787158	0.697428	0.645497
tRNA-Cys-GCA-17_fiveprime	-0.533899	2.08847	0.278334	0.616284	0.0466939	0.792138
tRNA-Cys-GCA-17_other	1.41556	0.18754	0.299009	0.0532328	0.797483	0.682487
tRNA-Cys-GCA-17_threeprime	-0.0769566	0.0923321	0.331415	0.938509	0.926316	0.740039
tRNA-Cys-GCA-17-1_partialprecounts	-0.503593	-0.571983	-0.637541	0.591804	0.542466	0.497343
tRNA-Cys-GCA-18_fiveprime	-0.0823817	-0.245158	-0.081365	0.930024	0.793843	0.930942
tRNA-Cys-GCA-18_other	-0.247463	0.481568	0.966932	0.729296	0.481336	0.154534
tRNA-Cys-GCA-18_threeprime	-0.278579	-0.401146	0.475921	0.787158	0.697428	0.645497
tRNA-Cys-GCA-19_fiveprime	-2.80014	-1.01772	0.493638	0.000531888	0.188174	0.520394
tRNA-Cys-GCA-19_other	-0.499549	0.109816	0.151817	0.656096	0.921799	0.892078
tRNA-Cys-GCA-19_threeprime	-0.278579	-0.401146	0.475921	0.787158	0.697428	0.645497
tRNA-Cys-GCA-2_fiveprime	-1.78371	-0.767319	-0.126185	0.00789887	0.25168	0.850459
tRNA-Cys-GCA-2_threeprime	0.301862	-0.786225	-0.129429	0.687811	0.293618	0.862444
tRNA-Cys-GCA-2_wholecounts	-0.00262986	-0.165406	-0.135205	0.997763	0.860029	0.885452
tRNA-Cys-GCA-2-3_partialprecounts	-0.751218	0.82741	0.153399	0.486019	0.433014	0.885504
tRNA-Cys-GCA-2-3_trailercounts	-0.926991	-1.09438	-1.21831	0.23137	0.150417	0.111717
tRNA-Cys-GCA-2-4_partialprecounts	-0.523929	0.145898	-0.895882	0.642206	0.897135	0.426849
tRNA-Cys-GCA-2-4_trailercounts	-0.269502	0.277041	-0.144733	0.644494	0.624836	0.799702
tRNA-Cys-GCA-20_fiveprime	0.00541452	0.924839	0.605206	0.995995	0.384251	0.571113
tRNA-Cys-GCA-20_other	-1.65084	-1.49231	-0.930342	0.0967262	0.129003	0.339651
tRNA-Cys-GCA-21_fiveprime	-0.147887	-0.310663	-0.162108	0.874748	0.740545	0.862931
tRNA-Cys-GCA-21_other	1.43176	0.187466	0.246698	0.0533715	0.799938	0.738833
tRNA-Cys-GCA-22_fiveprime	0.00541452	0.924839	0.605206	0.995995	0.384251	0.571113
tRNA-Cys-GCA-22_other	-1.65084	-1.49231	-0.930342	0.0967262	0.129003	0.339651
tRNA-Cys-GCA-23_fiveprime	-0.147887	-0.310663	-0.162108	0.874748	0.740545	0.862931
tRNA-Cys-GCA-23_other	1.43155	0.190779	0.282954	0.0537846	0.796793	0.702581
tRNA-Cys-GCA-24_other	0.190253	0.135252	0.194651	0.770496	0.83364	0.762551
tRNA-Cys-GCA-25_fiveprime	-0.00262986	-0.165406	-0.135205	0.997763	0.860029	0.885452
tRNA-Cys-GCA-25_other	-0.741373	0.0829888	0.396078	0.289368	0.902879	0.559885
tRNA-Cys-GCA-3_fiveprime	-2.80738	-1.22489	0.16756	0.00344611	0.18735	0.855761
tRNA-Cys-GCA-3_other	-0.264727	0.556575	0.941701	0.742549	0.474089	0.224176
tRNA-Cys-GCA-3_threeprime	-0.278579	-0.401146	0.475921	0.787158	0.697428	0.645497
tRNA-Cys-GCA-4_fiveprime	-1.78372	-0.767839	-0.126458	0.00789289	0.251314	0.850124
tRNA-Cys-GCA-4_threeprime	0.311418	-0.782711	-0.129168	0.678916	0.296508	0.862925
tRNA-Cys-GCA-5_fiveprime	-0.752712	-0.819958	-0.427365	0.394159	0.352918	0.628248
tRNA-Cys-GCA-5_other	1.41358	0.160753	0.27344	0.0479174	0.821669	0.701462
tRNA-Cys-GCA-5_threeprime	0.301862	-0.786225	-0.129429	0.687811	0.293618	0.862444
tRNA-Cys-GCA-5-1_partialprecounts	-0.187757	-1.21266	0.84885	0.867885	0.28291	0.451257
tRNA-Cys-GCA-6_fiveprime	-1.72838	-1.13862	-1.31311	0.0512103	0.197708	0.137478
tRNA-Cys-GCA-6_threeprime	-0.278579	-0.401146	0.475921	0.787158	0.697428	0.645497
tRNA-Cys-GCA-7_fiveprime	1.37403	-1.56344	-1.44975	0.161504	0.111546	0.140079
tRNA-Cys-GCA-7_other	1.46337	0.260055	0.287092	0.0426132	0.718054	0.690315
tRNA-Cys-GCA-7_threeprime	0.301862	-0.786225	-0.129429	0.687811	0.293618	0.862444
tRNA-Cys-GCA-8_fiveprime	-2.7134	-0.918467	0.499014	0.000755934	0.23383	0.515145
tRNA-Cys-GCA-8_other	1.41556	0.18754	0.299009	0.0532328	0.797483	0.682487
tRNA-Cys-GCA-8_threeprime	0.301862	-0.786225	-0.129429	0.687811	0.293618	0.862444
tRNA-Cys-GCA-8-1_partialprecounts	0.431456	0.830796	0.150791	0.699689	0.456226	0.892777
tRNA-Cys-GCA-8-1_trailercounts	-1.03912	-0.857952	-1.79178	0.352843	0.442255	0.109649
tRNA-Cys-GCA-9_fiveprime	-2.71385	-1.00553	0.499024	0.000764889	0.193266	0.515657
tRNA-Cys-GCA-9_other	-0.258313	0.524222	0.954988	0.718004	0.443	0.159859
tRNA-Cys-GCA-9_threeprime	-0.278579	-0.401146	0.475921	0.787158	0.697428	0.645497
tRNA-Gln-CTG-1_fiveprime	-2.37709	-1.20588	-0.308586	0.00400655	0.125083	0.691289
tRNA-Gln-CTG-1_other	-0.582664	-0.47128	0.340665	0.16929	0.262166	0.417029
tRNA-Gln-CTG-1_threeprime	1.42013	-0.837777	0.0360876	0.0386079	0.223104	0.958056
tRNA-Gln-CTG-1_wholecounts	-0.533197	-0.627262	-0.333018	0.595981	0.532847	0.740738
tRNA-Gln-CTG-1-3_partialprecounts	0.543785	0.319658	0.14786	0.594007	0.753966	0.884668
tRNA-Gln-CTG-1-5_partialprecounts	0.931021	0.663387	-0.303555	0.396044	0.545043	0.783511
tRNA-Gln-CTG-10_fiveprime	-0.223809	-0.118027	0.624168	0.842456	0.916556	0.579796
tRNA-Gln-CTG-10_other	-0.294164	-0.45694	-0.417129	0.753884	0.626251	0.656874
tRNA-Gln-CTG-11_fiveprime	-0.223809	-0.118027	0.624168	0.842456	0.916556	0.579796
tRNA-Gln-CTG-11_other	-0.294164	-0.45694	-0.417129	0.753884	0.626251	0.656874
tRNA-Gln-CTG-11_threeprime	-1.24533	-0.399785	-1.44946	0.265433	0.719938	0.194677
tRNA-Gln-CTG-12_fiveprime	-0.223809	-0.118027	0.624168	0.842456	0.916556	0.579796
tRNA-Gln-CTG-12_other	-0.609307	-0.681242	-0.746014	0.516603	0.468385	0.427196
tRNA-Gln-CTG-2_fiveprime	-2.37709	-1.20588	-0.308586	0.00400655	0.125083	0.691289
tRNA-Gln-CTG-2_other	-0.447344	-0.356437	0.461401	0.28603	0.390605	0.265649
tRNA-Gln-CTG-2_threeprime	1.64392	-0.489982	-0.0195632	0.0748439	0.596417	0.983098
tRNA-Gln-CTG-2_wholecounts	-0.0471171	-0.209893	-0.178232	0.95994	0.822948	0.849395
tRNA-Gln-CTG-2-1_partialprecounts	0.39667	0	0	0.672673	1	1
tRNA-Gln-CTG-2-1_trailercounts	-0.448547	-1.43996	-1.23843	0.67287	0.176307	0.244564
tRNA-Gln-CTG-3_fiveprime	-0.438532	-0.336878	0.400743	0.697318	0.765183	0.722498
tRNA-Gln-CTG-3_other	0.00241815	-0.0694108	0.741706	0.996113	0.887973	0.131737
tRNA-Gln-CTG-3_threeprime	1.99707	-0.457772	-0.481601	0.0174849	0.587349	0.568497
tRNA-Gln-CTG-3_wholecounts	-0.245495	-0.408271	-0.370071	0.793583	0.66345	0.693474
tRNA-Gln-CTG-4_fiveprime	-0.223809	-0.118027	0.624168	0.842456	0.916556	0.579796
tRNA-Gln-CTG-4_other	-0.00669385	-0.0876314	0.737959	0.98929	0.8595	0.13553
tRNA-Gln-CTG-4_threeprime	2.01926	-0.459435	-0.503436	0.0177793	0.591065	0.556529
tRNA-Gln-CTG-5_fiveprime	-1.876	-1.22239	-0.305954	0.0202059	0.113095	0.685087
tRNA-Gln-CTG-5_other	-1.20946	-1.25356	-0.551097	0.0752798	0.0594473	0.404249
tRNA-Gln-CTG-6_fiveprime	0.126003	-0.266022	0.133229	0.893329	0.77692	0.887276
tRNA-Gln-CTG-6_other	-0.50253	-0.404522	0.421833	0.264619	0.365446	0.3447
tRNA-Gln-CTG-6-1_partialprecounts	-0.188908	-0.351684	-0.315354	0.840419	0.707765	0.736947
tRNA-Gln-CTG-7_fiveprime	-0.223809	-0.118027	0.624168	0.842456	0.916556	0.579796
tRNA-Gln-CTG-7_other	0.825263	-0.0324977	1.31274	0.344177	0.970529	0.123831
tRNA-Gln-CTG-8_fiveprime	-0.223809	-0.118027	0.624168	0.842456	0.916556	0.579796
tRNA-Gln-CTG-8_other	-1.30936	-1.44665	-1.46439	0.220493	0.17582	0.170548
tRNA-Gln-CTG-9_other	1.66845	-1.65657	-0.443857	0.123099	0.130179	0.68284
tRNA-Gln-CTG-9_threeprime	1.68513	0.011291	0.0394492	0.0771055	0.990551	0.966991
tRNA-Gln-TTG-1_fiveprime	-1.96981	-0.769558	-1.40688	0.037402	0.391314	0.126639
tRNA-Gln-TTG-1_other	-0.511583	-0.408217	0.396636	0.248308	0.352892	0.366099
tRNA-Gln-TTG-1-1_partialprecounts	-0.226979	1.04549	0.942063	0.835441	0.33216	0.38299
tRNA-Gln-TTG-1-1_trailercounts	0.534774	0	0	0.569234	1	1
tRNA-Gln-TTG-2_fiveprime	-1.97208	-0.782948	-1.6318	0.0397869	0.391684	0.0833979
tRNA-Gln-TTG-2_other	0.786783	-0.89813	-0.558482	0.322034	0.258582	0.481678
tRNA-Gln-TTG-3_fiveprime	-1.53629	-1.12992	-0.616452	0.0962323	0.209376	0.488282
tRNA-Gln-TTG-3_other	-0.511583	-0.408217	0.396636	0.248308	0.352892	0.366099
tRNA-Gln-TTG-3-3_partialprecounts	-0.136477	0.480105	-0.33162	0.896506	0.647933	0.751994
tRNA-Gln-TTG-4_fiveprime	-0.486413	-0.0312434	-0.468859	0.659702	0.977326	0.671019
tRNA-Gln-TTG-4_other	1.30503	-1.01856	-0.75473	0.150952	0.264643	0.40802
tRNA-Glu-CTC-1_other	-0.60879	-1.05152	-0.211736	0.356562	0.107253	0.744606
tRNA-Glu-CTC-1_wholecounts	-1.80952	-1.45028	-0.288756	0.0739056	0.147218	0.770777
tRNA-Glu-CTC-1-6_partialprecounts	0.65103	-0.22242	-0.0649011	0.551694	0.839401	0.952829
tRNA-Glu-CTC-1-7_partialprecounts	1.18527	-0.0449951	-0.301977	0.293253	0.968142	0.788631
tRNA-Glu-CTC-1-7_wholeprecounts	-0.157622	-0.320398	-0.2851	0.866573	0.732712	0.761365
tRNA-Glu-CTC-2_other	-0.60879	-1.05152	-0.211736	0.356562	0.107253	0.744606
tRNA-Glu-CTC-2_threeprime	-1.41208	-0.127353	0.389709	0.0836002	0.872858	0.623897
tRNA-Glu-CTC-2_wholecounts	-1.55063	-1.77528	0.0687623	0.168893	0.11527	0.951211
tRNA-Glu-CTC-3_threeprime	-0.56777	-2.24487	-1.04438	0.465654	0.00406356	0.175547
tRNA-Glu-CTC-7_threeprime	-1.87021	-2.38321	-1.0956	0.0114586	0.00117556	0.12344
tRNA-Glu-TTC-1_fiveprime	0.521684	0.261881	-0.304454	0.286973	0.58946	0.532072
tRNA-Glu-TTC-1_other	0.228478	-0.536194	0.09995	0.69738	0.356565	0.862511
tRNA-Glu-TTC-1_threeprime	-1.99255	-1.55553	-1.21723	0.00103321	0.00866931	0.039703
tRNA-Glu-TTC-1-1_partialprecounts	0.644251	1.37439	0.807473	0.549135	0.195875	0.450825
tRNA-Glu-TTC-1-1_trailercounts	0.604928	1.03238	0.30421	0.590991	0.35948	0.78692
tRNA-Glu-TTC-10_other	0.119612	-0.848952	-0.114822	0.911885	0.434583	0.915377
tRNA-Glu-TTC-2_fiveprime	-0.109259	-0.0583479	-0.254693	0.853331	0.921232	0.666062
tRNA-Glu-TTC-2_other	-0.782164	-0.73525	0.107323	0.178865	0.197894	0.850245
tRNA-Glu-TTC-2_threeprime	-2.36904	-2.1026	-0.990881	2.92594e-05	0.000201536	0.0797212
tRNA-Glu-TTC-2-1_partialprecounts	0.380763	-0.0811577	0.297852	0.691387	0.932771	0.754978
tRNA-Glu-TTC-2-1_trailercounts	0.147904	0.0849546	0	0.874749	0.927844	1
tRNA-Glu-TTC-2-1_wholeprecounts	-0.0457496	-0.208525	-0.104828	0.961103	0.824088	0.911086
tRNA-Glu-TTC-2-2_partialprecounts	1.86932	1.63255	0.359879	0.0397224	0.0703186	0.702565
tRNA-Glu-TTC-2-2_trailercounts	0.0317342	-0.130486	-0.197059	0.973021	0.889381	0.833758
tRNA-Glu-TTC-2-2_wholeprecounts	-0.00356333	-0.166339	0.042292	0.996969	0.859259	0.964071
tRNA-Glu-TTC-3_fiveprime	1.6422	0.648891	-0.396263	0.0892142	0.502181	0.688821
tRNA-Glu-TTC-3_other	-1.4115	-0.927203	-0.00969815	0.0645678	0.211672	0.989506
tRNA-Glu-TTC-3_threeprime	0.169796	-2.1993	-0.631505	0.875338	0.0441888	0.559568
tRNA-Glu-TTC-4_fiveprime	1.6422	0.648891	-0.396263	0.0892142	0.502181	0.688821
tRNA-Glu-TTC-4_other	-1.44135	-0.738321	-0.0245108	0.0630612	0.326828	0.97392
tRNA-Glu-TTC-4-1_partialprecounts	-0.188908	-0.351684	-0.315354	0.840419	0.707765	0.736947
tRNA-Glu-TTC-5_fiveprime	0.781798	0.31737	0	0.441967	0.75477	1
tRNA-Glu-TTC-5_other	1.47122	-0.0968329	-0.114038	0.122845	0.919135	0.904811
tRNA-Glu-TTC-5-1_partialprecounts	0.0405111	0.0781383	0.163626	0.96722	0.936212	0.866983
tRNA-Glu-TTC-5-1_wholeprecounts	-0.169318	-0.346715	0.0574229	0.856875	0.71176	0.951268
tRNA-Glu-TTC-7_threeprime	-0.636803	-2.26542	-1.07184	0.413827	0.00375291	0.164902
tRNA-Glu-TTC-8_fiveprime	1.86399	0.808692	-0.256077	0.0533805	0.402864	0.795996
tRNA-Glu-TTC-8_other	0.119612	-0.848952	-0.114822	0.911885	0.434583	0.915377
tRNA-Glu-TTC-9_antisense	-0.00295374	-0.16573	-0.06166	0.997488	0.859763	0.947626
tRNA-Glu-TTC-9_other	-1.01985	-1.45661	1.05703	0.354505	0.18679	0.329677
tRNA-Gly-CCC-1_antisense	-0.512545	-0.903211	0.594041	0.649754	0.423681	0.598082
tRNA-Gly-CCC-1_threeprime	1.08529	-1.92626	-1.62231	0.215086	0.0278556	0.0639635
tRNA-Gly-CCC-2_antisense	-0.734871	-1.24718	-0.443963	0.511177	0.265216	0.690848
tRNA-Gly-CCC-2_fiveprime	1.70806	-0.0572204	0.816821	0.0393163	0.945005	0.322713
tRNA-Gly-CCC-2_other	-1.0817	-0.296342	0.127584	0.0713442	0.602861	0.821851
tRNA-Gly-CCC-4_fiveprime	-0.722301	-0.893839	-0.859004	0.442052	0.34135	0.360666
tRNA-Gly-CCC-4_other	2.16096	-1.82959	-1.29385	0.0385568	0.0814503	0.217185
tRNA-Gly-CCC-4_threeprime	-2.47488	-2.83531	-2.77629	0.0283707	0.012028	0.0139305
tRNA-Gly-CCC-5_other	-0.725891	-0.800674	0.0896735	0.518832	0.476591	0.93633
tRNA-Gly-CCC-5_threeprime	0.973272	-1.93217	-1.62111	0.266249	0.0273773	0.0641549
tRNA-Gly-CCC-6_antisense	-0.00295374	-0.16573	-0.06166	0.997488	0.859763	0.947626
tRNA-Gly-CCC-6-1_partialprecounts	0.936144	0.0815438	-0.553751	0.396204	0.941238	0.618249
tRNA-Gly-CCC-7-1_partialprecounts	-1.18358	-2.34328	-1.37129	0.292867	0.0375303	0.222932
tRNA-Gly-GCC-1_antisense	-0.530585	0.239548	1.0534	0.637875	0.831407	0.348404
tRNA-Gly-GCC-1_other	-0.162542	0.467897	0.761882	0.78835	0.434613	0.203162
tRNA-Gly-GCC-1_threeprime	1.07087	-0.548214	-1.17556	0.183361	0.495674	0.144611
tRNA-Gly-GCC-2_antisense	-0.512545	-0.903211	0.594041	0.649754	0.423681	0.598082
tRNA-Gly-GCC-2_fiveprime	1.47516	0.220264	-0.366166	0.132132	0.821798	0.709171
tRNA-Gly-GCC-2_other	-0.162542	0.467897	0.761882	0.78835	0.434613	0.203162
tRNA-Gly-GCC-2_threeprime	1.31626	-0.821489	-0.953492	0.0706977	0.259337	0.190495
tRNA-Gly-GCC-2-1_partialprecounts	-1.0059	-1.02928	-0.132384	0.367824	0.356352	0.905258
tRNA-Gly-GCC-2-2_partialprecounts	-0.910648	-0.659858	-1.78047	0.382548	0.523081	0.0908193
tRNA-Gly-GCC-2-4_partialprecounts	0.436249	-0.412907	-0.09233	0.68822	0.705241	0.93247
tRNA-Gly-GCC-2-4_trailercounts	0.230231	0.0761062	0	0.806245	0.935351	1
tRNA-Gly-GCC-2-6_partialprecounts	1.05325	0.640123	-0.589258	0.345224	0.566315	0.598961
tRNA-Gly-GCC-2-6_trailercounts	0.539947	0	0.71867	0.59742	1	0.482537
tRNA-Gly-GCC-3_antisense	-0.512545	-0.903211	0.594041	0.649754	0.423681	0.598082
tRNA-Gly-GCC-3_fiveprime	1.51773	0.231555	-0.340667	0.120686	0.812531	0.728181
tRNA-Gly-GCC-3_other	-0.800366	0.587135	0.848235	0.155579	0.285003	0.122311
tRNA-Gly-GCC-3-1_partialprecounts	-0.0858788	-0.230696	-1.11938	0.939254	0.837831	0.320142
tRNA-Gly-GCC-5_antisense	-0.512545	-0.903211	0.594041	0.649754	0.423681	0.598082
tRNA-Gly-GCC-5_other	0.677042	0.881662	-1.47942	0.512578	0.389781	0.162621
tRNA-Gly-GCC-5_threeprime	0.490569	0.277107	-0.473338	0.649705	0.797632	0.660584
tRNA-Gly-GCC-5-1_partialprecounts	-0.0943823	-0.476399	-1.00652	0.932223	0.667609	0.36374
tRNA-Gly-TCC-1_fiveprime	-0.977029	-0.694689	-0.339855	0.0950038	0.230801	0.557544
tRNA-Gly-TCC-1_other	-0.202227	-0.92671	0.203886	0.721763	0.100626	0.717003
tRNA-Gly-TCC-1_threeprime	-0.0156536	-1.49512	-0.494748	0.979734	0.0151682	0.420853
tRNA-Gly-TCC-1-1_partialprecounts	-0.616636	-0.10558	-2.08688	0.481939	0.901828	0.0211051
tRNA-Gly-TCC-1-1_trailercounts	0.26209	-0.0208403	0	0.780058	0.982276	1
tRNA-Gly-TCC-2_fiveprime	-1.07061	-0.748215	-0.106547	0.0704397	0.202538	0.855889
tRNA-Gly-TCC-2_other	-0.363329	-1.02896	0.124842	0.505353	0.057848	0.817488
tRNA-Gly-TCC-2_threeprime	-0.0169192	-1.50435	-0.49874	0.978085	0.0145038	0.416873
tRNA-Gly-TCC-2_wholecounts	-0.469412	-0.642746	-0.388705	0.617269	0.493692	0.679169
tRNA-Gly-TCC-2-1_partialprecounts	0.302337	0.795851	0.340755	0.682147	0.26421	0.637574
tRNA-Gly-TCC-2-1_trailercounts	0.239922	0.308955	0.691336	0.827257	0.778807	0.529977
tRNA-Gly-TCC-2-1_wholeprecounts	-0.245495	-0.408271	-0.370071	0.793583	0.66345	0.693474
tRNA-Gly-TCC-2-6_partialprecounts	0.142394	-0.710289	-0.615519	0.899649	0.529409	0.585761
tRNA-Gly-TCC-2-6_trailercounts	-0.0718315	-0.04843	-0.370803	0.942693	0.961358	0.710585
tRNA-Gly-TCC-3_fiveprime	-1.34814	-1.01998	-0.207694	0.0507397	0.133076	0.759112
tRNA-Gly-TCC-3_other	-0.343158	-1.08368	0.126254	0.560471	0.0645091	0.828916
tRNA-Gly-TCC-3_threeprime	-0.0153409	-1.50345	-0.500689	0.980145	0.0146416	0.41543
tRNA-Gly-TCC-3_wholecounts	-0.296131	-0.363822	-0.241125	0.752493	0.698403	0.79745
tRNA-Gly-TCC-3-1_partialprecounts	0.664556	1.08128	0.122452	0.478816	0.240608	0.896347
tRNA-Gly-TCC-3-1_trailercounts	0.214825	0.284222	0.0666929	0.84406	0.794765	0.951313
tRNA-Gly-TCC-3-1_wholeprecounts	-0.148731	-0.0949406	-0.167486	0.874107	0.919451	0.858468
tRNA-Gly-TCC-4_fiveprime	-0.404669	-0.812065	0.361454	0.499402	0.167558	0.532014
tRNA-Gly-TCC-4_other	0.193232	-1.51366	-0.118573	0.771748	0.0233755	0.857366
tRNA-Gly-TCC-4_threeprime	0.464516	-0.228538	-0.182692	0.621196	0.807592	0.84577
tRNA-Gly-TCC-5_fiveprime	-0.983689	-1.52402	0.478802	0.0823607	0.00638591	0.385138
tRNA-Gly-TCC-5_other	-0.240786	-0.866814	-0.0182045	0.63317	0.0815558	0.970484
tRNA-Gly-TCC-5_threeprime	0.394937	-0.244361	-0.197234	0.674302	0.794537	0.83366
tRNA-Gly-TCC-6_fiveprime	-0.983689	-1.52402	0.478802	0.0823607	0.00638591	0.385138
tRNA-Gly-TCC-6_other	-0.240786	-0.866814	-0.0182045	0.63317	0.0815558	0.970484
tRNA-Gly-TCC-6_threeprime	-0.291856	-0.461033	-0.30726	0.755816	0.623177	0.743548
tRNA-His-GTG-1_fiveprime	-0.153492	0.343771	-0.135857	0.716867	0.414835	0.747403
tRNA-His-GTG-1_other	0.282278	0.772427	1.10501	0.714204	0.302228	0.139002
tRNA-His-GTG-1_threeprime	-2.5015	-2.31733	-0.232226	4.50232e-07	2.01009e-06	0.631898
tRNA-His-GTG-1-1_partialprecounts	0.239272	-1.14499	-0.296272	0.826562	0.298065	0.786538
tRNA-His-GTG-1-1_trailercounts	0.414683	-1.50792	-1.98155	0.705474	0.173332	0.0740438
tRNA-His-GTG-1-3_partialprecounts	-0.0764605	-0.209935	0.926644	0.943421	0.845495	0.391263
tRNA-His-GTG-1-3_trailercounts	0.36245	1.03846	-1.74407	0.679541	0.225834	0.0563795
tRNA-His-GTG-1-4_partialprecounts	-0.0764605	-0.209935	0.926644	0.943421	0.845495	0.391263
tRNA-His-GTG-1-4_trailercounts	0.36245	1.03846	-1.74407	0.679541	0.225834	0.0563795
tRNA-His-GTG-1-7_partialprecounts	0.586813	0.823577	0.797182	0.594664	0.453377	0.468459
tRNA-His-GTG-1-7_trailercounts	0.775228	1.35555	0.166194	0.298525	0.065058	0.822323
tRNA-His-GTG-1-8_partialprecounts	0.894037	0.885384	0.0334522	0.426602	0.430675	0.976298
tRNA-His-GTG-1-8_trailercounts	1.21312	1.76066	0.585968	0.125369	0.0239554	0.455839
tRNA-His-GTG-2_fiveprime	-2.05313	-1.28499	-1.36738	0.0111038	0.0993316	0.0807034
tRNA-His-GTG-2_other	0.427382	0.601293	0.494468	0.6606	0.531353	0.608444
tRNA-His-GTG-2_threeprime	-2.48348	-2.31707	-0.224785	5.57962e-07	2.07089e-06	0.643233
tRNA-Ile-AAT-1_fiveprime	-1.42196	-0.798541	-0.751328	0.0848788	0.321311	0.351151
tRNA-Ile-AAT-1_other	0.120963	-0.255087	-0.386583	0.851963	0.691386	0.548009
tRNA-Ile-AAT-1_threeprime	-2.35412	-1.6786	0.0600957	0.000238476	0.00617072	0.920524
tRNA-Ile-AAT-11_other	-0.0270334	0.94261	-1.56709	0.980779	0.399525	0.163691
tRNA-Ile-AAT-2_fiveprime	-2.21916	-0.805026	-0.755711	0.00549648	0.293717	0.324751
tRNA-Ile-AAT-2_other	0.585291	-0.245952	-0.381421	0.391827	0.717782	0.575603
tRNA-Ile-AAT-2_threeprime	-0.892081	-0.839003	0.774655	0.227933	0.244714	0.266396
tRNA-Ile-AAT-3_fiveprime	-1.12951	-1.41377	-1.10028	0.315243	0.20887	0.32783
tRNA-Ile-AAT-3_other	0.585291	-0.245952	-0.381421	0.391827	0.717782	0.575603
tRNA-Ile-AAT-3_threeprime	-0.892081	-0.839003	0.774655	0.227933	0.244714	0.266396
tRNA-Ile-AAT-4_fiveprime	-2.21916	-0.805026	-0.755711	0.00549648	0.293717	0.324751
tRNA-Ile-AAT-4_other	0.87563	-0.134304	0.698067	0.239027	0.856267	0.345609
tRNA-Ile-AAT-4-1_partialprecounts	0.22501	1.09638	0.151833	0.841971	0.331595	0.892986
tRNA-Ile-AAT-5_fiveprime	-2.21916	-0.805026	-0.755711	0.00549648	0.293717	0.324751
tRNA-Ile-AAT-5_other	0.585291	-0.245952	-0.381421	0.391827	0.717782	0.575603
tRNA-Ile-AAT-5_threeprime	-2.35503	-1.63425	0.0555901	0.000262485	0.00810348	0.927059
tRNA-Ile-AAT-5-2_partialprecounts	-0.0202266	-0.143016	-0.732487	0.985617	0.898573	0.513522
tRNA-Ile-AAT-5-2_trailercounts	-0.475886	-1.15354	-1.2082	0.673497	0.306964	0.284592
tRNA-Ile-AAT-5-5_partialprecounts	0.572666	1.01012	0.0224512	0.606169	0.363931	0.983861
tRNA-Ile-AAT-5-5_trailercounts	0.253369	-0.131745	-0.197215	0.78736	0.88836	0.833671
tRNA-Ile-AAT-6_fiveprime	-2.22039	-0.805409	-0.771951	0.00542407	0.292929	0.313984
tRNA-Ile-AAT-6_other	-1.55477	-0.324873	-1.35823	0.11612	0.738201	0.16587
tRNA-Ile-AAT-6_threeprime	-0.823073	-1.50195	0.566889	0.305225	0.0626585	0.458864
tRNA-Ile-AAT-7_fiveprime	-2.29985	-0.889343	-0.891925	0.00520414	0.260844	0.260167
tRNA-Ile-AAT-7_other	0.0956692	-0.277521	-0.408522	0.882296	0.664821	0.524211
tRNA-Ile-AAT-7_threeprime	-2.35503	-1.63425	0.0555901	0.000262485	0.00810348	0.927059
tRNA-Ile-AAT-8_fiveprime	-2.19069	-1.619	-2.41217	0.0436768	0.133211	0.0264431
tRNA-Ile-AAT-8_other	0.115322	-0.258967	-0.389995	0.858712	0.686774	0.544255
tRNA-Ile-AAT-8_threeprime	-2.35503	-1.63425	0.0555901	0.000262485	0.00810348	0.927059
tRNA-Ile-AAT-9_other	1.52304	-1.44288	-0.993966	0.130312	0.154427	0.325613
tRNA-Ile-GAT-1_fiveprime	-2.29146	-0.860503	-0.877796	0.00537169	0.276548	0.267782
tRNA-Ile-GAT-1_other	0.0135328	0.173761	-0.116118	0.990118	0.873732	0.915366
tRNA-Ile-TAT-1_fiveprime	1.47556	0.545314	1.1645	0.185604	0.625439	0.296231
tRNA-Ile-TAT-1_other	-1.9978	-0.282134	-0.178914	0.00579521	0.676268	0.791289
tRNA-Ile-TAT-1_threeprime	-1.77135	-0.729953	0.421957	0.0209795	0.323448	0.565119
tRNA-Ile-TAT-1-1_partialprecounts	-0.0938293	-0.820408	-0.55591	0.932376	0.459041	0.615559
tRNA-Ile-TAT-2_fiveprime	1.47556	0.545314	1.1645	0.185604	0.625439	0.296231
tRNA-Ile-TAT-2_other	-1.93105	-0.1935	0.0715908	0.0077322	0.775787	0.915949
tRNA-Ile-TAT-2_threeprime	-1.69216	0.119889	1.13515	0.0439424	0.882907	0.162046
tRNA-Ile-TAT-2-1_partialprecounts	0.662388	1.21708	-0.36196	0.465078	0.169361	0.694977
tRNA-Ile-TAT-2-1_trailercounts	0.146124	-0.0166519	0	0.876213	0.985837	1
tRNA-Ile-TAT-2-3_partialprecounts	0.151956	-0.612264	-0.148654	0.783491	0.263565	0.785299
tRNA-Ile-TAT-3_fiveprime	1.47556	0.545314	1.1645	0.185604	0.625439	0.296231
tRNA-Ile-TAT-3_other	-1.42348	0.0196236	0.0415266	0.0667329	0.97874	0.955108
tRNA-Ile-TAT-3_threeprime	-1.15952	-0.0889259	0.410331	0.282905	0.933484	0.699438
tRNA-iMet-CAT-1_fiveprime	-0.295005	0.0411997	0.0227483	0.662709	0.950716	0.972796
tRNA-iMet-CAT-1_other	0.578786	0.121146	-0.142451	0.249235	0.808536	0.775944
tRNA-iMet-CAT-1_threeprime	-0.442564	-0.188224	0.232404	0.359355	0.685348	0.614725
tRNA-iMet-CAT-1_wholecounts	-0.184477	-0.347252	-0.18711	0.844121	0.711293	0.842062
tRNA-iMet-CAT-1-1_partialprecounts	1.06594	0.948851	-0.308484	0.178196	0.222441	0.701197
tRNA-iMet-CAT-1-1_trailercounts	0.948001	1.33562	0.85328	0.391592	0.225241	0.440222
tRNA-iMet-CAT-1-2_partialprecounts	1.18316	1.25808	-0.668488	0.225789	0.192939	0.505022
tRNA-iMet-CAT-1-3_partialprecounts	1.20206	-0.200956	-0.445161	0.286455	0.858747	0.693443
tRNA-iMet-CAT-1-7_partialprecounts	1.43044	0.504479	0.556015	0.202064	0.653335	0.620658
tRNA-iMet-CAT-1-8_wholeprecounts	-0.271301	-0.434077	-0.395024	0.772458	0.643614	0.67397
tRNA-iMet-CAT-2_fiveprime	-0.259851	0.0734446	0.0310845	0.698629	0.911566	0.962541
tRNA-iMet-CAT-2_other	0.596079	0.113058	-0.177209	0.242452	0.823742	0.727321
tRNA-iMet-CAT-2_threeprime	-0.060699	-0.0370082	0.776612	0.935742	0.959879	0.282993
tRNA-iMet-CAT-2-1_partialprecounts	-0.188908	-0.351684	-0.315354	0.840419	0.707765	0.736947
tRNA-iMet-CAT-3_threeprime	-0.143512	-0.104525	0.711417	0.847166	0.88565	0.319173
tRNA-Leu-AAG-1_fiveprime	-0.806063	-0.153494	0.540362	0.215814	0.813415	0.405987
tRNA-Leu-AAG-1_other	-0.511302	-1.4416	-1.29506	0.539302	0.081683	0.117784
tRNA-Leu-AAG-1_threeprime	-1.28926	-1.16478	-0.825438	0.0147992	0.0267875	0.116455
tRNA-Leu-AAG-1-1_partialprecounts	0.652291	0.122589	0	0.488121	0.896236	1
tRNA-Leu-AAG-1-2_partialprecounts	0.652291	0.122589	0	0.488121	0.896236	1
tRNA-Leu-AAG-2_fiveprime	-0.817904	-0.165145	0.530112	0.209844	0.799845	0.415669
tRNA-Leu-AAG-2_other	-2.55168	-1.27168	-0.183517	0.000790476	0.0880718	0.805224
tRNA-Leu-AAG-2_threeprime	-1.29563	-1.16802	-0.828252	0.0140483	0.0259519	0.114207
tRNA-Leu-AAG-2-1_partialprecounts	1.22079	1.08933	-1.27501	0.247735	0.300346	0.23828
tRNA-Leu-AAG-2-4_partialprecounts	1.20582	1.40257	1.13118	0.210474	0.140053	0.236372
tRNA-Leu-AAG-2-4_trailercounts	-0.0718167	-0.0219526	-0.0871781	0.938998	0.981337	0.926037
tRNA-Leu-AAG-3_fiveprime	-0.81623	-0.163445	0.531799	0.210697	0.801828	0.414103
tRNA-Leu-AAG-3_other	-2.28255	-1.06818	-0.192053	0.00240415	0.145399	0.793043
tRNA-Leu-AAG-3_threeprime	-1.25541	-1.13841	-0.80013	0.0174197	0.0301135	0.127355
tRNA-Leu-AAG-4_fiveprime	-1.35139	-0.702763	-0.0171025	0.0456058	0.294209	0.97962
tRNA-Leu-AAG-4_other	-2.51042	-1.10286	-0.0580448	0.0027955	0.177805	0.943318
tRNA-Leu-AAG-4_threeprime	-1.25187	-1.13454	-0.816064	0.0175617	0.0304139	0.119373
tRNA-Leu-AAG-6_fiveprime	0.0177446	-0.04334	0.345486	0.986159	0.966001	0.733123
tRNA-Leu-AAG-6_other	0.876434	0	0	0.351762	1	1
tRNA-Leu-AAG-8_other	0.0226604	-0.04976	0.533458	0.980753	0.957756	0.570639
tRNA-Leu-CAA-1_fiveprime	0.878002	0.125199	-0.208768	0.135707	0.831007	0.722277
tRNA-Leu-CAA-1_other	-1.82382	-1.24856	0.0685322	0.00763959	0.0601448	0.917205
tRNA-Leu-CAA-1_threeprime	-0.633149	-1.0418	-0.297719	0.289512	0.0790096	0.614986
tRNA-Leu-CAA-1-1_partialprecounts	-0.888503	-0.00455013	-0.569936	0.131259	0.993679	0.323202
tRNA-Leu-CAA-1-1_trailercounts	0.258167	0	0	0.7832	1	1
tRNA-Leu-CAA-2_fiveprime	0.9142	0.160418	-0.186174	0.118911	0.78371	0.750375
tRNA-Leu-CAA-2_other	-2.27632	-1.91494	-1.4842	0.00661845	0.0190839	0.0677567
tRNA-Leu-CAA-2_threeprime	-0.638003	-1.05428	-0.303572	0.287412	0.0764645	0.609243
tRNA-Leu-CAA-3_fiveprime	0.9142	0.160418	-0.186174	0.118911	0.78371	0.750375
tRNA-Leu-CAA-3_other	-2.54165	-1.97637	-1.58682	0.0022342	0.0141132	0.0476623
tRNA-Leu-CAA-3_threeprime	-0.640392	-1.05435	-0.303589	0.285444	0.0763354	0.609087
tRNA-Leu-CAA-3-1_partialprecounts	1.22268	-0.189955	0.0298753	0.240607	0.857077	0.977366
tRNA-Leu-CAA-4_fiveprime	0.90672	0.154038	-0.187193	0.122499	0.792407	0.749403
tRNA-Leu-CAA-4_other	-1.34913	-1.07922	0.072341	0.0305599	0.07739	0.905268
tRNA-Leu-CAA-4_threeprime	-0.635501	-1.04854	-0.294446	0.283844	0.074698	0.615982
tRNA-Leu-CAA-4-1_partialprecounts	1.13365	0.823266	1.37134	0.233753	0.383089	0.144858
tRNA-Leu-CAA-6_fiveprime	0.59095	1.33765	-0.222825	0.600402	0.234895	0.843513
tRNA-Leu-CAA-6_other	-3.79063	-2.96728	-1.73796	5.93362e-05	0.00111194	0.0504175
tRNA-Leu-CAA-6_threeprime	0.366397	-0.688277	-0.427884	0.738317	0.53038	0.69636
tRNA-Leu-CAG-1_fiveprime	0.298374	1.0614	0.281288	0.639907	0.0951565	0.658466
tRNA-Leu-CAG-1_other	-2.08302	-1.28684	-1.22173	0.00844143	0.0929291	0.111007
tRNA-Leu-CAG-1_threeprime	-0.815779	-1.29386	-0.433689	0.142143	0.019344	0.432462
tRNA-Leu-CAG-1_wholecounts	-0.295711	-0.458487	-0.418625	0.752632	0.625083	0.655724
tRNA-Leu-CAG-1-6_partialprecounts	0.59141	-0.8627	0.109483	0.536132	0.378673	0.909004
tRNA-Leu-CAG-1-6_trailercounts	1.50191	1.84628	-0.0063796	0.101978	0.0401505	0.99467
tRNA-Leu-CAG-1-7_partialprecounts	0.230865	0.577085	-0.352559	0.732698	0.377924	0.598893
tRNA-Leu-CAG-1-7_trailercounts	0.196797	0.870063	-0.813434	0.861492	0.440808	0.470477
tRNA-Leu-CAG-2_fiveprime	0.298374	1.0614	0.281288	0.639907	0.0951565	0.658466
tRNA-Leu-CAG-2_other	-2.08302	-1.28684	-1.22173	0.00844143	0.0929291	0.111007
tRNA-Leu-CAG-2_threeprime	-0.638006	-1.0565	-0.303573	0.287402	0.0758459	0.609235
tRNA-Leu-CAG-2_wholecounts	-0.0450901	-0.101772	-0.172779	0.961664	0.913608	0.85397
tRNA-Leu-CAG-2-1_partialprecounts	1.24997	0.807422	-0.266375	0.225329	0.431916	0.798399
tRNA-Leu-CAG-2-2_partialprecounts	0.614767	1.07234	-0.631302	0.348065	0.0897855	0.3442
tRNA-Leu-CAG-2-2_trailercounts	1.25273	0.598965	0	0.26701	0.595504	1
tRNA-Leu-TAA-1_fiveprime	0.840156	1.15195	0.0158318	0.205975	0.0781203	0.980867
tRNA-Leu-TAA-1_other	-2.29435	-1.38146	-0.339306	0.0129247	0.126108	0.705718
tRNA-Leu-TAA-1_threeprime	-0.937499	-1.89125	-0.530658	0.156077	0.0040626	0.418394
tRNA-Leu-TAA-1-1_partialprecounts	1.1711	1.76451	1.25721	0.0955387	0.00953508	0.0672857
tRNA-Leu-TAA-1-1_trailercounts	-0.287977	-0.249164	-0.417312	0.759031	0.790719	0.656811
tRNA-Leu-TAA-2_fiveprime	0.246695	0.936474	1.41567	0.826813	0.406611	0.209718
tRNA-Leu-TAA-2_other	-1.3204	-1.0605	-1.4442	0.218086	0.323381	0.177903
tRNA-Leu-TAA-2_threeprime	-0.183989	-0.240671	-0.30709	0.844527	0.797548	0.743623
tRNA-Leu-TAA-3_fiveprime	-0.144503	0.660862	0.361448	0.890513	0.524191	0.728376
tRNA-Leu-TAA-3_other	-1.58804	-1.3809	-2.11707	0.157984	0.219032	0.0599364
tRNA-Leu-TAA-3_threeprime	-0.276517	-0.604237	0.0387222	0.805435	0.590259	0.9725
tRNA-Leu-TAA-5_fiveprime	0.790581	0.124319	0.0514176	0.460693	0.907643	0.961706
tRNA-Leu-TAG-1_fiveprime	-0.807176	-0.154487	0.539726	0.215268	0.812265	0.40663
tRNA-Leu-TAG-1_other	-0.514343	-1.44262	-1.18433	0.535512	0.0804278	0.150568
tRNA-Leu-TAG-1_threeprime	-1.28926	-1.16478	-0.825438	0.0147992	0.0267875	0.116455
tRNA-Leu-TAG-1-1_partialprecounts	1.11404	1.53832	0.0356835	0.285074	0.135834	0.972955
tRNA-Leu-TAG-1-1_trailercounts	0.406171	-0.41914	0.641057	0.712774	0.703535	0.561542
tRNA-Leu-TAG-2_fiveprime	0.44097	0.501643	0.599879	0.492969	0.425299	0.340655
tRNA-Leu-TAG-2_other	-2.55269	-1.27221	-0.176878	0.000774221	0.0874985	0.811877
tRNA-Leu-TAG-2_threeprime	-0.915452	-0.996	-0.621187	0.155953	0.115204	0.324649
tRNA-Leu-TAG-3_fiveprime	-1.34705	-0.648975	-0.0346602	0.0394476	0.316683	0.957325
tRNA-Leu-TAG-3_other	-1.62806	-1.55556	-0.441662	0.030058	0.0335425	0.537994
tRNA-Leu-TAG-3_threeprime	-1.28916	-1.16213	-0.826183	0.0148409	0.0271892	0.116254
tRNA-Leu-TAG-3_wholecounts	0.130542	-0.203906	-0.0041639	0.896624	0.839151	0.996696
tRNA-Leu-TAG-3-1_partialprecounts	0.827852	0.793486	0.0313875	0.43819	0.455645	0.976723
tRNA-Leu-TAG-3-1_trailercounts	0.100046	0.0314621	-0.245843	0.869169	0.958012	0.681924
tRNA-Leu-TAG-4_other	0.0226604	-0.04976	0.533458	0.980753	0.957756	0.570639
tRNA-Lys-CTT-1_fiveprime	-2.77354	-1.72758	-0.999402	6.73659e-05	0.01301	0.150795
tRNA-Lys-CTT-1_other	-1.04841	-0.810224	-0.60163	0.0702659	0.159845	0.296585
tRNA-Lys-CTT-1-1_partialprecounts	0.385432	0.907695	-0.384327	0.7008	0.357777	0.704304
tRNA-Lys-CTT-1-1_trailercounts	0.658732	1.33935	0.734864	0.554802	0.230816	0.51031
tRNA-Lys-CTT-1-2_partialprecounts	-2.30179	-1.05944	-0.99261	0.00276795	0.146237	0.173972
tRNA-Lys-CTT-10_fiveprime	0.315975	0.351431	-0.981212	0.744058	0.715213	0.310187
tRNA-Lys-CTT-10_other	1.07473	-0.25944	-0.189791	0.262428	0.79275	0.847507
tRNA-Lys-CTT-11_fiveprime	1.10557	0.601327	-0.192888	0.00479321	0.120216	0.622688
tRNA-Lys-CTT-11_other	0.42738	-0.101692	-0.483559	0.365989	0.828699	0.304572
tRNA-Lys-CTT-12_other	-1.82478	-1.70761	-0.527332	0.082018	0.101501	0.609624
tRNA-Lys-CTT-14_other	-0.367425	-1.69702	-0.658267	0.735995	0.121779	0.545714
tRNA-Lys-CTT-16_fiveprime	-0.340366	-0.509311	-0.407167	0.716855	0.58727	0.664619
tRNA-Lys-CTT-16_other	-2.17444	-1.25328	-0.510624	0.00445609	0.092217	0.491432
tRNA-Lys-CTT-2_fiveprime	-1.43671	-1.16084	-0.242067	0.0045996	0.0219672	0.632825
tRNA-Lys-CTT-2_other	0.225288	-0.300572	-0.654504	0.568246	0.443447	0.0959124
tRNA-Lys-CTT-2-1_partialprecounts	0.0950634	0.252945	-0.550167	0.914006	0.769832	0.533671
tRNA-Lys-CTT-2-1_wholeprecounts	-0.0664184	-0.229194	-0.196899	0.943554	0.806979	0.833846
tRNA-Lys-CTT-2-2_partialprecounts	0.509314	1.46929	0.1204	0.634142	0.163375	0.910595
tRNA-Lys-CTT-2-3_partialprecounts	0.476879	0.753871	0.150217	0.632032	0.442055	0.880374
tRNA-Lys-CTT-2-4_partialprecounts	-2.76382	-1.89673	-0.587766	0.00602859	0.0533529	0.538866
tRNA-Lys-CTT-2-5_partialprecounts	-0.0415786	-0.262851	0.714045	0.967302	0.795443	0.48248
tRNA-Lys-CTT-3_fiveprime	-0.733424	-0.380329	0.151585	0.102837	0.3967	0.735485
tRNA-Lys-CTT-3_other	0.539074	-0.0895266	-0.501678	0.210984	0.834144	0.242491
tRNA-Lys-CTT-3-1_partialprecounts	0.10161	-0.625065	0.269126	0.92667	0.570671	0.807507
tRNA-Lys-CTT-4_fiveprime	-2.74226	-1.70192	-0.98364	7.37326e-05	0.013848	0.154882
tRNA-Lys-CTT-4_other	-0.734135	-0.592092	-0.666332	0.16331	0.257827	0.203058
tRNA-Lys-CTT-4-1_partialprecounts	0.529799	0.21962	1.23279	0.638126	0.845394	0.274222
tRNA-Lys-CTT-5_fiveprime	-2.1988	-0.985339	-0.548227	0.0104349	0.217055	0.487564
tRNA-Lys-CTT-5_other	-3.09084	-3.21574	-1.67887	0.000259943	0.000117221	0.0385859
tRNA-Lys-CTT-5_threeprime	0.102951	-0.165918	-0.132215	0.912608	0.859607	0.887985
tRNA-Lys-CTT-6_fiveprime	0.116898	0.670687	0.122182	0.863637	0.317533	0.855917
tRNA-Lys-CTT-6_other	-1.01314	-0.760102	-0.517228	0.0917416	0.203747	0.38708
tRNA-Lys-CTT-7_fiveprime	0.605526	0.572951	-0.541863	0.275343	0.295935	0.327554
tRNA-Lys-CTT-7_other	0.473881	-0.0506953	-0.464732	0.255009	0.902467	0.262456
tRNA-Lys-CTT-8_other	-2.80243	-3.2953	-1.46335	0.00344767	0.000614871	0.113889
tRNA-Lys-CTT-9_fiveprime	-0.248741	-0.411517	-0.37321	0.790917	0.660941	0.691009
tRNA-Lys-CTT-9_other	-0.0432634	-0.206039	0.0526545	0.963218	0.826163	0.955282
tRNA-Lys-TTT-1_other	-0.484009	0.0472898	-0.0066891	0.497288	0.945209	0.992271
tRNA-Lys-TTT-1_threeprime	0.43525	0.539094	1.55295	0.684927	0.613246	0.140881
tRNA-Lys-TTT-10_other	-0.0214081	-0.248911	1.00165	0.984842	0.825156	0.374557
tRNA-Lys-TTT-11_fiveprime	1.10316	0.0292791	-0.20549	0.247598	0.975538	0.829548
tRNA-Lys-TTT-11_other	0.563003	0.577308	0.58204	0.609897	0.601081	0.597972
tRNA-Lys-TTT-13_antisense	-0.180273	-0.343049	-0.307005	0.847621	0.71462	0.74366
tRNA-Lys-TTT-13_fiveprime	-2.30752	-1.85739	-2.65331	0.0277063	0.0734923	0.0114616
tRNA-Lys-TTT-14_other	-0.274353	-0.151723	0.553779	0.774315	0.872339	0.552571
tRNA-Lys-TTT-14_threeprime	-0.307034	-0.473514	-0.371279	0.743528	0.613799	0.692584
tRNA-Lys-TTT-15_fiveprime	-0.11405	0.06046	-0.0226756	0.903353	0.948714	0.980749
tRNA-Lys-TTT-15_other	-0.181843	-0.131802	-0.30718	0.846359	0.888312	0.743583
tRNA-Lys-TTT-2_other	-0.484009	0.0472898	-0.0066891	0.497288	0.945209	0.992271
tRNA-Lys-TTT-2_threeprime	0.174335	-0.19678	0.192328	0.866182	0.84903	0.852563
tRNA-Lys-TTT-3_fiveprime	-0.146693	0.427106	-0.310324	0.775155	0.405216	0.545406
tRNA-Lys-TTT-3_other	0.519304	0.513695	0.07008	0.213394	0.212604	0.865424
tRNA-Lys-TTT-3_threeprime	-1.61482	-1.59978	-0.796337	0.00556138	0.00485095	0.157536
tRNA-Lys-TTT-3_wholecounts	-0.0383227	0.00585584	-0.0468188	0.967421	0.995021	0.960236
tRNA-Lys-TTT-3-1_partialprecounts	1.56417	1.43425	0.388234	0.0041177	0.00739304	0.47664
tRNA-Lys-TTT-3-1_trailercounts	0.221397	0.455226	0	0.817808	0.636068	1
tRNA-Lys-TTT-3-1_wholeprecounts	-0.0471171	-0.209893	-0.178232	0.95994	0.822948	0.849395
tRNA-Lys-TTT-3-2_partialprecounts	1.05965	1.32622	-0.285566	0.168093	0.0767868	0.716278
tRNA-Lys-TTT-3-3_partialprecounts	1.34545	-0.424698	-1.07587	0.188874	0.684297	0.308343
tRNA-Lys-TTT-3-3_trailercounts	0.978393	-0.446005	0.53524	0.374755	0.687874	0.627685
tRNA-Lys-TTT-3-4_partialprecounts	-0.0569056	0.138902	-1.26249	0.959699	0.90172	0.262861
tRNA-Lys-TTT-3-5_partialprecounts	-0.987698	-0.448082	-0.845549	0.248343	0.58887	0.314783
tRNA-Lys-TTT-4_other	0.519304	0.513695	0.07008	0.213394	0.212604	0.865424
tRNA-Lys-TTT-4_threeprime	0.248863	-0.227139	0.181234	0.811404	0.827419	0.86205
tRNA-Lys-TTT-5_fiveprime	-0.145042	0.428021	-0.309847	0.777527	0.404009	0.545852
tRNA-Lys-TTT-5_other	0.614737	0.573613	0.076837	0.142496	0.165843	0.853306
tRNA-Lys-TTT-5_threeprime	-0.962832	-1.34891	-0.380979	0.079767	0.0122895	0.471857
tRNA-Lys-TTT-6_antisense	-0.180273	-0.343049	-0.307005	0.847621	0.71462	0.74366
tRNA-Lys-TTT-6_fiveprime	0.357455	-0.110958	-1.36621	0.562524	0.855371	0.0289178
tRNA-Lys-TTT-6_other	0.519304	0.513695	0.07008	0.213394	0.212604	0.865424
tRNA-Lys-TTT-6_threeprime	0.0422121	-0.134271	-0.0848321	0.964131	0.886203	0.928022
tRNA-Lys-TTT-7_threeprime	-0.0379875	-0.204553	0.167874	0.967706	0.827405	0.858137
tRNA-Lys-TTT-8_other	-1.09891	-0.18883	0.0570152	0.154883	0.798686	0.938506
tRNA-Lys-TTT-9_other	0.20784	0.338496	1.36882	0.848844	0.756504	0.211024
tRNA-Lys-TTT-9_threeprime	0.0422121	-0.134271	-0.0848321	0.964131	0.886203	0.928022
tRNA-Met-CAT-1_fiveprime	-1.08972	1.28811	-0.272178	0.194583	0.111709	0.739489
tRNA-Met-CAT-1_other	-0.265063	0.515875	-0.177062	0.657463	0.372305	0.761735
tRNA-Met-CAT-1_threeprime	-0.588767	-1.24232	0.289015	0.463541	0.119677	0.716208
tRNA-Met-CAT-1-1_partialprecounts	0.388415	1.05107	0.334617	0.519481	0.0767147	0.574484
tRNA-Met-CAT-2_fiveprime	-0.0872594	-0.250035	-0.217055	0.925889	0.789825	0.817132
tRNA-Met-CAT-2_other	0.520369	-0.0949425	0.432303	0.37786	0.87093	0.453474
tRNA-Met-CAT-2_threeprime	-1.09404	-0.287528	-1.15258	0.282363	0.773834	0.255635
tRNA-Met-CAT-3_fiveprime	-3.10546	-0.483917	-0.614313	0.00136076	0.607612	0.514863
tRNA-Met-CAT-3_other	0.587957	0.00100742	0.601596	0.307679	0.99859	0.284116
tRNA-Met-CAT-3_threeprime	-2.46117	-2.45123	-0.186842	0.00193779	0.0017009	0.809289
tRNA-Met-CAT-3_wholecounts	-0.0471171	-0.209893	-0.178232	0.95994	0.822948	0.849395
tRNA-Met-CAT-3-1_partialprecounts	0.366664	1.23482	-0.852139	0.677179	0.149449	0.342943
tRNA-Met-CAT-3-1_trailercounts	0.392651	1.04059	-0.462828	0.728029	0.356274	0.681961
tRNA-Met-CAT-3-1_wholeprecounts	-0.00262986	-0.165406	-0.135205	0.997763	0.860029	0.885452
tRNA-Met-CAT-3-2_partialprecounts	0.44746	0.0729081	0.461428	0.641866	0.939172	0.628246
tRNA-Met-CAT-4_other	0.520369	-0.0949425	0.432303	0.37786	0.87093	0.453474
tRNA-Met-CAT-4_threeprime	-1.09404	-0.287528	-1.15258	0.282363	0.773834	0.255635
tRNA-Met-CAT-5_other	0.538056	-0.0297872	0.00801734	0.363298	0.959431	0.989111
tRNA-Met-CAT-6_antisense	-0.507913	-0.684534	-0.637438	0.588517	0.465726	0.497364
tRNA-Met-CAT-6_fiveprime	-2.40213	1.45562	-0.198985	0.0081563	0.0873771	0.817273
tRNA-Met-CAT-6_other	-0.26699	0.538776	0.0097168	0.66151	0.361313	0.986958
tRNA-Met-CAT-6_threeprime	1.14391	-0.69096	-0.0724229	0.198172	0.437269	0.934983
tRNA-Met-CAT-6-1_partialprecounts	0.645919	1.42606	-0.720006	0.489586	0.11772	0.453853
tRNA-Met-CAT-6-1_trailercounts	0.0786628	0.576528	-0.55948	0.943445	0.603771	0.61354
tRNA-Phe-GAA-1_fiveprime	-0.0498152	1.01706	1.33875	0.956776	0.255838	0.134134
tRNA-Phe-GAA-1_other	-0.181647	0.273614	0.663814	0.843495	0.760657	0.457393
tRNA-Phe-GAA-1_threeprime	0.64688	-1.69272	-0.492553	0.39916	0.0275665	0.520532
tRNA-Phe-GAA-1-4_partialprecounts	0.104167	0.270047	-0.213958	0.914151	0.780049	0.824713
tRNA-Phe-GAA-1-5_trailercounts	1.19819	0.62036	1.20218	0.255727	0.556892	0.252212
tRNA-Phe-GAA-10_other	0.754222	-0.238645	0.566523	0.502517	0.831795	0.614527
tRNA-Phe-GAA-10_threeprime	-0.606752	-2.3062	-1.16472	0.453025	0.00434733	0.147997
tRNA-Phe-GAA-12_fiveprime	-0.659526	0.265584	-1.16037	0.558744	0.814017	0.303462
tRNA-Phe-GAA-2_fiveprime	-0.0498152	1.01706	1.33875	0.956776	0.255838	0.134134
tRNA-Phe-GAA-2_other	0.59696	0.287886	0.841376	0.57157	0.784891	0.422143
tRNA-Phe-GAA-2_threeprime	0.576296	-1.9942	-0.423506	0.455075	0.00992918	0.582568
tRNA-Phe-GAA-2-1_partialprecounts	0.745497	0.131572	1.01325	0.509292	0.907289	0.369585
tRNA-Phe-GAA-3_fiveprime	1.61671	-0.392536	-0.620738	0.139856	0.72015	0.571358
tRNA-Phe-GAA-3_other	0.59696	0.287886	0.841376	0.57157	0.784891	0.422143
tRNA-Phe-GAA-3_threeprime	0.576296	-1.9942	-0.423506	0.455075	0.00992918	0.582568
tRNA-Phe-GAA-4_fiveprime	-0.684396	1.01998	1.3402	0.452186	0.242027	0.123571
tRNA-Phe-GAA-4_other	-0.123891	-0.286667	-0.252481	0.894934	0.759927	0.787961
tRNA-Phe-GAA-4_threeprime	0.57629	-2.01974	-0.424264	0.455294	0.00905954	0.582075
tRNA-Phe-GAA-5_other	-0.202906	0.344008	0.682275	0.825675	0.701583	0.44536
tRNA-Phe-GAA-6_fiveprime	0.0649386	0.0496593	1.29886	0.952344	0.963558	0.233703
tRNA-Phe-GAA-6_other	-0.123891	-0.286667	-0.252481	0.894934	0.759927	0.787961
tRNA-Phe-GAA-8_fiveprime	-0.381582	0.422729	-1.64507	0.72843	0.6987	0.136744
tRNA-Phe-GAA-8_other	0.341432	0	0	0.71605	1	1
tRNA-Phe-GAA-9_other	0.754222	-0.238645	0.566523	0.502517	0.831795	0.614527
tRNA-Phe-GAA-9_threeprime	-0.612467	-2.33207	-1.15185	0.448021	0.00387415	0.15181
tRNA-Pro-AGG-1_fiveprime	0.0702653	0.233934	0.258602	0.924705	0.747171	0.721985
tRNA-Pro-AGG-1_threeprime	0.137134	-0.36964	-0.410986	0.757472	0.403693	0.353334
tRNA-Pro-AGG-2_fiveprime	-0.4836	-0.265124	-0.27848	0.534054	0.727312	0.714635
tRNA-Pro-AGG-2_threeprime	0.137311	-0.368618	-0.409725	0.756981	0.404617	0.354428
tRNA-Pro-AGG-2-1_partialprecounts	0.528559	0.755544	-0.244195	0.63194	0.491731	0.825425
tRNA-Pro-AGG-2-1_trailercounts	0.083221	0.378459	-0.213063	0.94128	0.737633	0.850412
tRNA-Pro-AGG-2-4_partialprecounts	1.64084	1.80206	-0.919745	0.0799962	0.0511846	0.351375
tRNA-Pro-AGG-2-4_wholeprecounts	-0.00262986	-0.165406	-0.135205	0.997763	0.860029	0.885452
tRNA-Pro-AGG-2-6_partialprecounts	1.23859	1.26507	1.45144	0.23603	0.223246	0.162018
tRNA-Pro-AGG-3_fiveprime	0.200245	0.026011	-0.15621	0.831145	0.977896	0.86789
tRNA-Pro-AGG-3_other	1.75502	-0.933404	-1.92668	0.109736	0.396082	0.0812489
tRNA-Pro-AGG-3_threeprime	0.14227	-0.366764	-0.412767	0.750116	0.410139	0.354109
tRNA-Pro-CGG-1_fiveprime	-0.451507	-0.284789	-0.353635	0.566503	0.712202	0.64758
tRNA-Pro-CGG-1_threeprime	0.137627	-0.368303	-0.409409	0.75643	0.405002	0.35478
tRNA-Pro-CGG-1-1_partialprecounts	-0.245323	0.422517	-0.796716	0.790256	0.639972	0.387352
tRNA-Pro-CGG-1-1_wholeprecounts	-0.0471171	-0.209893	-0.178232	0.95994	0.822948	0.849395
tRNA-Pro-CGG-2_fiveprime	0.225715	0.318027	0.299364	0.76193	0.662603	0.681886
tRNA-Pro-CGG-2_other	-1.09477	-0.700635	-1.21424	0.0667615	0.22023	0.0373603
tRNA-Pro-CGG-2_threeprime	0.141173	-0.365829	-0.412404	0.751388	0.410172	0.353339
tRNA-Pro-TGG-1_fiveprime	0.171757	-0.000889127	-0.611271	0.876915	0.99936	0.581082
tRNA-Pro-TGG-1_threeprime	0.137627	-0.368303	-0.409409	0.75643	0.405002	0.35478
tRNA-Pro-TGG-1-1_partialprecounts	-0.0115069	-0.428467	-0.274921	0.990228	0.648035	0.769781
tRNA-Pro-TGG-1-1_trailercounts	0.0959328	1.07295	-0.327887	0.930111	0.328215	0.764212
tRNA-Pro-TGG-2_fiveprime	0.260001	0.088965	0.477495	0.730968	0.904572	0.518015
tRNA-Pro-TGG-2_threeprime	0.138715	-0.367031	-0.414023	0.755292	0.408064	0.350866
tRNA-Pro-TGG-2-1_partialprecounts	0.675651	1.97717	-0.36508	0.538638	0.0684819	0.74104
tRNA-Pro-TGG-3_fiveprime	-0.72948	-0.416455	-0.51031	0.355004	0.589144	0.509098
tRNA-Pro-TGG-3_threeprime	0.137627	-0.368303	-0.409409	0.75643	0.405002	0.35478
tRNA-Pro-TGG-3-2_partialprecounts	2.52155	2.75303	0.500961	0.015339	0.00758393	0.638011
tRNA-Pro-TGG-3-3_partialprecounts	0.207829	0.840437	0.189831	0.845537	0.431994	0.858791
tRNA-Pro-TGG-3-4_partialprecounts	0.992756	0.718139	-0.566085	0.374808	0.520664	0.61426
tRNA-Pro-TGG-3-5_partialprecounts	0.992756	0.718139	-0.566085	0.374808	0.520664	0.61426
tRNA-Pro-TGG-4_other	-2.28085	-1.59515	-1.4642	0.037197	0.142021	0.177744
tRNA-SeC-TCA-1_fiveprime	-2.47078	-1.41259	-0.145645	6.63371e-05	0.0223446	0.813765
tRNA-SeC-TCA-1_other	-0.0794117	0.197726	1.08454	0.888623	0.721505	0.0495074
tRNA-SeC-TCA-1_threeprime	0.215525	-0.653874	-0.795276	0.720185	0.274809	0.184759
tRNA-SeC-TCA-1_wholecounts	-2.16073	-2.20666	-0.867885	0.053296	0.0483632	0.435309
tRNA-SeC-TCA-1-1_partialprecounts	-1.67302	-1.14376	-0.843453	0.138444	0.310908	0.454852
tRNA-SeC-TCA-1-1_trailercounts	0.161387	-0.0509327	-0.317582	0.802172	0.935879	0.617802
tRNA-SeC-TCA-2_fiveprime	-0.792513	-0.275197	0.67902	0.159233	0.612188	0.206914
tRNA-SeC-TCA-2_other	-0.0928632	0.466883	1.2669	0.889986	0.473309	0.0503556
tRNA-Ser-ACT-1_fiveprime	-2.24072	-0.815236	-0.764466	0.00528848	0.29014	0.321683
tRNA-Ser-ACT-1_other	-0.507913	-0.684534	-0.637438	0.588517	0.465726	0.497364
tRNA-Ser-ACT-1_threeprime	-0.0701164	-0.126799	-0.196982	0.94042	0.892483	0.833801
tRNA-Ser-AGA-1_fiveprime	-0.199794	0.48455	-0.44044	0.786076	0.504734	0.545947
tRNA-Ser-AGA-1_other	1.52419	-0.480857	0.0522781	0.10554	0.610611	0.95573
tRNA-Ser-AGA-1_threeprime	-0.185128	-0.681714	-0.23502	0.717845	0.178385	0.64196
tRNA-Ser-AGA-2_fiveprime	-0.198253	0.486738	-0.421391	0.788003	0.503493	0.564024
tRNA-Ser-AGA-2_other	2.02291	-0.6573	0.0901897	0.0436498	0.513842	0.92842
tRNA-Ser-AGA-2_threeprime	-0.175558	-0.669103	-0.226611	0.734707	0.191541	0.65758
tRNA-Ser-AGA-2-5_partialprecounts	2.61205	2.20447	0	0.0166138	0.0429054	1
tRNA-Ser-AGA-2-5_trailercounts	0.0286179	-0.0297183	-0.197131	0.975676	0.974735	0.833718
tRNA-Ser-AGA-2-6_partialprecounts	0.929086	-0.381848	0.0923712	0.379982	0.720508	0.930749
tRNA-Ser-AGA-3_fiveprime	-0.199794	0.48455	-0.44044	0.786076	0.504734	0.545947
tRNA-Ser-AGA-3_threeprime	-0.138253	-0.632011	-0.174317	0.795996	0.232269	0.741289
tRNA-Ser-AGA-4_fiveprime	-0.142726	0.52872	-0.572938	0.847538	0.470587	0.436598
tRNA-Ser-AGA-4_other	2.06561	-0.725203	0.101241	0.0399597	0.472862	0.919913
tRNA-Ser-AGA-4_threeprime	-0.174799	-0.670053	-0.222716	0.738224	0.195229	0.666158
tRNA-Ser-AGA-5_other	-0.252259	0.398144	0.945993	0.758147	0.616	0.230653
tRNA-Ser-AGA-5_threeprime	-0.278579	-0.401146	0.475921	0.787158	0.697428	0.645497
tRNA-Ser-CGA-1_fiveprime	-0.0433417	-0.0760779	-0.494746	0.951882	0.914102	0.485844
tRNA-Ser-CGA-1_other	1.90543	-0.676145	0.110932	0.0620828	0.509219	0.913558
tRNA-Ser-CGA-1_threeprime	0.125666	-1.45546	-0.83	0.824352	0.0102106	0.140655
tRNA-Ser-CGA-1-1_partialprecounts	1.85498	1.8691	-0.848736	0.0106963	0.00877205	0.269447
tRNA-Ser-CGA-1-1_trailercounts	0.554227	0.734372	0.476476	0.607278	0.496558	0.658668
tRNA-Ser-CGA-2_fiveprime	-0.0433417	-0.0760779	-0.494746	0.951882	0.914102	0.485844
tRNA-Ser-CGA-2_other	0.092287	0.512875	1.17698	0.931325	0.629633	0.26731
tRNA-Ser-CGA-2_threeprime	0.738327	-1.33917	-0.743893	0.238493	0.0331908	0.234875
tRNA-Ser-CGA-3_fiveprime	-0.0206659	-0.126319	-0.844538	0.978061	0.864371	0.25823
tRNA-Ser-CGA-3_other	0.120656	-0.163435	0.708604	0.914414	0.8842	0.527136
tRNA-Ser-CGA-3_threeprime	0.740644	-1.33925	-0.743937	0.23686	0.0331233	0.234692
tRNA-Ser-CGA-3-1_partialprecounts	1.30705	0.202156	-0.866222	0.213804	0.848876	0.420672
tRNA-Ser-CGA-4_fiveprime	-1.37863	-0.216982	-0.580066	0.0920724	0.784706	0.46692
tRNA-Ser-CGA-4_other	-0.860597	-0.596509	1.22792	0.391329	0.547024	0.201544
tRNA-Ser-CGA-4_threeprime	-1.18855	-1.44102	-0.545512	0.0660602	0.0226435	0.380296
tRNA-Ser-GCT-1_fiveprime	-0.717757	1.03376	-0.442748	0.272174	0.110494	0.495119
tRNA-Ser-GCT-1_threeprime	-2.12946	-1.23931	0.0901589	0.0211145	0.169446	0.919748
tRNA-Ser-GCT-2_fiveprime	-0.717757	1.03376	-0.442748	0.272174	0.110494	0.495119
tRNA-Ser-GCT-2_threeprime	0.360229	-0.683806	0.615671	0.677145	0.435856	0.46852
tRNA-Ser-GCT-2-1_partialprecounts	2.73227	0.779025	0	0.0143104	0.487009	1
tRNA-Ser-GCT-3_fiveprime	-0.71596	1.03505	-0.441785	0.273519	0.110158	0.496188
tRNA-Ser-GCT-3_threeprime	0.458178	-0.752569	-0.619348	0.550351	0.325927	0.418847
tRNA-Ser-GCT-3-1_partialprecounts	1.09673	1.41585	0	0.329423	0.208406	1
tRNA-Ser-GCT-4_fiveprime	-0.717757	1.03376	-0.442748	0.272174	0.110494	0.495119
tRNA-Ser-GCT-4_threeprime	0.491877	-0.745807	-0.595934	0.524663	0.334109	0.440249
tRNA-Ser-GCT-4-2_partialprecounts	0.0404119	-0.85238	-1.15293	0.970547	0.435359	0.290838
tRNA-Ser-GCT-4-2_trailercounts	0.224564	0.179073	0	0.810969	0.848741	1
tRNA-Ser-GCT-4-3_partialprecounts	-0.781797	-0.969184	-0.529836	0.4738	0.373987	0.625896
tRNA-Ser-GCT-4-3_trailercounts	1.16359	1.19161	0.978869	0.0107453	0.00745062	0.0287944
tRNA-Ser-GCT-5_fiveprime	-0.715972	1.03506	-0.442408	0.273479	0.110128	0.495552
tRNA-Ser-GCT-5_other	0.135387	-0.0219413	0.247136	0.885337	0.981347	0.792493
tRNA-Ser-GCT-5_threeprime	0.512312	-0.725454	-0.579076	0.507548	0.347425	0.453254
tRNA-Ser-GCT-6_threeprime	0.491877	-0.745807	-0.595934	0.524663	0.334109	0.440249
tRNA-Ser-TGA-1_fiveprime	-0.6491	0.340252	-0.137028	0.370357	0.629365	0.846545
tRNA-Ser-TGA-1_other	2.31064	0.445832	0.968498	0.0346166	0.68381	0.375696
tRNA-Ser-TGA-1_threeprime	-2.03159	-2.08204	-0.377826	0.00042414	0.000234656	0.500756
tRNA-Ser-TGA-1-1_partialprecounts	0.0656091	0.100902	-0.158673	0.944279	0.914411	0.865819
tRNA-Ser-TGA-1-1_trailercounts	0.262694	0.506496	0.40409	0.71382	0.47258	0.567151
tRNA-Ser-TGA-2_fiveprime	-0.199794	0.48455	-0.44044	0.786076	0.504734	0.545947
tRNA-Ser-TGA-2_other	1.52419	-0.480857	0.0522781	0.10554	0.610611	0.95573
tRNA-Ser-TGA-2_threeprime	-0.185128	-0.681714	-0.23502	0.717845	0.178385	0.64196
tRNA-Ser-TGA-3_fiveprime	-0.198253	0.486738	-0.421391	0.788003	0.503493	0.564024
tRNA-Ser-TGA-3_other	2.02291	-0.6573	0.0901897	0.0436498	0.513842	0.92842
tRNA-Ser-TGA-3_threeprime	-0.177658	-0.6691	-0.22661	0.731675	0.191564	0.657596
tRNA-Ser-TGA-4_fiveprime	-0.199794	0.48455	-0.44044	0.786076	0.504734	0.545947
tRNA-Ser-TGA-4_other	1.52419	-0.480857	0.0522781	0.10554	0.610611	0.95573
tRNA-Ser-TGA-4_threeprime	0.113794	-0.155317	-0.42505	0.916301	0.885885	0.694582
tRNA-Sup-TTA-1_other	1.45517	0.953429	1.55372	0.183223	0.383012	0.153998
tRNA-Sup-TTA-1_threeprime	-0.00262986	-0.165406	-0.135205	0.997763	0.860029	0.885452
tRNA-Thr-AGT-1_other	-1.1245	0.0942812	0.23355	0.0360976	0.85056	0.640714
tRNA-Thr-AGT-1_threeprime	-0.121009	0.0378936	-0.0392419	0.803012	0.936791	0.934626
tRNA-Thr-AGT-1-2_partialprecounts	0.139672	-0.236647	-0.19706	0.881701	0.800852	0.833757
tRNA-Thr-AGT-1-2_trailercounts	1.35737	0.328827	-0.77558	0.113381	0.701295	0.382064
tRNA-Thr-AGT-1-3_partialprecounts	0.155501	0.282376	0	0.86845	0.763708	1
tRNA-Thr-AGT-1-3_trailercounts	1.3785	1.43086	0.0454603	0.0180376	0.0127393	0.937842
tRNA-Thr-AGT-2_other	-1.12518	0.0871242	0.247332	0.0350945	0.861057	0.619137
tRNA-Thr-AGT-2_threeprime	0.119752	-1.28165	-0.60525	0.873392	0.0877102	0.417587
tRNA-Thr-AGT-3_other	-1.0798	0.171151	0.173319	0.0570252	0.746685	0.744245
tRNA-Thr-AGT-3_threeprime	-0.0648671	-0.300862	0.0122726	0.949142	0.767267	0.990376
tRNA-Thr-AGT-4_other	-1.12518	0.0871242	0.247332	0.0350945	0.861057	0.619137
tRNA-Thr-AGT-4_threeprime	-2.00976	-2.04963	-1.64447	0.0742821	0.0686401	0.143838
tRNA-Thr-AGT-5_other	-1.12518	0.0871242	0.247332	0.0350945	0.861057	0.619137
tRNA-Thr-AGT-5_threeprime	-0.121009	0.0378936	-0.0392419	0.803012	0.936791	0.934626
tRNA-Thr-AGT-5-1_trailercounts	0.088534	0.329007	-0.554252	0.908739	0.661029	0.477096
tRNA-Thr-AGT-6_other	-1.12484	0.0869186	0.233755	0.0356503	0.861801	0.639623
tRNA-Thr-AGT-6_threeprime	0.119752	-1.28165	-0.60525	0.873392	0.0877102	0.417587
tRNA-Thr-AGT-7_other	-1.25229	-0.8927	-1.48752	0.244406	0.407536	0.166604
tRNA-Thr-CGT-1_other	-1.0798	0.171151	0.173319	0.0570252	0.746685	0.744245
tRNA-Thr-CGT-1_threeprime	0.764908	-0.286138	1.35607	0.482511	0.793953	0.210084
tRNA-Thr-CGT-2_fiveprime	-2.79507	-0.995414	-0.864635	0.00524756	0.297253	0.365254
tRNA-Thr-CGT-2_other	-0.544358	-0.77644	-0.247696	0.569492	0.414082	0.793161
tRNA-Thr-CGT-2_threeprime	-2.40346	-2.26763	-1.39904	0.00139139	0.00223713	0.0586201
tRNA-Thr-CGT-2-1_trailercounts	1.08472	0.724137	0.0677257	0.123987	0.299922	0.923193
tRNA-Thr-CGT-3_other	-1.12484	0.0869186	0.233755	0.0356503	0.861801	0.639623
tRNA-Thr-CGT-3_threeprime	0.125995	-1.28261	-0.601617	0.866574	0.0868328	0.419414
tRNA-Thr-CGT-4_fiveprime	-2.79507	-0.995414	-0.864635	0.00524756	0.297253	0.365254
tRNA-Thr-CGT-4_other	2.20165	-0.153746	-1.90754	0.0132261	0.863508	0.0394603
tRNA-Thr-CGT-4_threeprime	-2.3058	-2.18086	-1.37853	0.00317532	0.00475085	0.0736978
tRNA-Thr-CGT-4-1_partialprecounts	-0.262018	-0.54039	0.462103	0.806646	0.613473	0.666656
tRNA-Thr-CGT-4-1_trailercounts	0.0772754	-0.043053	-0.707298	0.937112	0.964694	0.474788
tRNA-Thr-CGT-5_other	1.01518	0.240524	0.142113	0.368838	0.831397	0.899889
tRNA-Thr-CGT-6_other	0.77166	-0.568932	-0.419582	0.254346	0.399719	0.534561
tRNA-Thr-TGT-1_other	-1.32262	-0.113802	0.00939659	0.0136354	0.819979	0.985013
tRNA-Thr-TGT-1_threeprime	1.88336	0.903163	1.09611	0.0676899	0.38498	0.291052
tRNA-Thr-TGT-2_fiveprime	-0.577649	0.252059	0.449016	0.59651	0.815694	0.677879
tRNA-Thr-TGT-2_other	0.57535	1.02459	0.482796	0.284179	0.0501567	0.359731
tRNA-Thr-TGT-2_threeprime	-2.40149	-1.99748	-1.42324	0.0212059	0.0525276	0.164063
tRNA-Thr-TGT-3_fiveprime	-0.952	-0.823865	-0.743166	0.370092	0.435043	0.481488
tRNA-Thr-TGT-3_other	-0.0850253	1.08998	0.64628	0.856269	0.0142999	0.150046
tRNA-Thr-TGT-3_threeprime	-1.03642	-0.50425	0.181571	0.104603	0.409649	0.764235
tRNA-Thr-TGT-3-1_partialprecounts	0.0499525	1.20999	0.0817399	0.957951	0.189133	0.930613
tRNA-Thr-TGT-4_fiveprime	-1.61094	-0.965717	0.372719	0.00701515	0.0921441	0.510372
tRNA-Thr-TGT-4_other	-0.352133	0.84364	0.424272	0.400397	0.0320794	0.286095
tRNA-Thr-TGT-4_threeprime	-1.60612	-0.844942	-0.375448	0.00977968	0.161164	0.532613
tRNA-Thr-TGT-4-1_partialprecounts	-0.401374	-0.810838	-0.913655	0.707078	0.447371	0.391998
tRNA-Thr-TGT-4-1_trailercounts	-0.184124	-0.3469	-0.197141	0.844414	0.711572	0.833712
tRNA-Thr-TGT-5_fiveprime	-0.986259	-1.5474	0.0620283	0.225011	0.0559649	0.936972
tRNA-Thr-TGT-5_other	-0.352133	0.84364	0.424272	0.400397	0.0320794	0.286095
tRNA-Thr-TGT-5_threeprime	-1.60612	-0.844942	-0.375448	0.00977968	0.161164	0.532613
tRNA-Thr-TGT-5-1_partialprecounts	0.282799	0.25853	-0.0392534	0.774952	0.793861	0.968343
tRNA-Thr-TGT-5-1_trailercounts	0.568582	1.12355	0.388255	0.603605	0.301213	0.722792
tRNA-Thr-TGT-6_fiveprime	-1.53	-0.890794	0.490102	0.00871072	0.110396	0.372695
tRNA-Thr-TGT-6_other	-1.55904	-1.00925	-0.840781	0.126078	0.314989	0.402353
tRNA-Thr-TGT-6_threeprime	-1.53102	-0.803004	-0.40743	0.0173238	0.199034	0.513927
tRNA-Thr-TGT-6-1_partialprecounts	0.700602	1.0674	0.618742	0.480796	0.276344	0.53118
tRNA-Thr-TGT-6-1_trailercounts	-0.301959	-0.155543	-0.169813	0.785504	0.888652	0.878474
tRNA-Trp-CCA-1_fiveprime	0.331668	-0.738085	0.862723	0.768892	0.512915	0.444848
tRNA-Trp-CCA-1_threeprime	0.0827039	0.348756	-0.204041	0.894195	0.571685	0.741205
tRNA-Trp-CCA-1-1_partialprecounts	0.41071	1.10911	-0.115914	0.714353	0.321177	0.917802
tRNA-Trp-CCA-2_fiveprime	-1.51374	0.2745	-0.951318	0.107154	0.760903	0.301197
tRNA-Trp-CCA-2_threeprime	1.04431	-0.555826	-0.748741	0.159297	0.453622	0.313087
tRNA-Trp-CCA-3_fiveprime	-0.397201	-0.0400455	-1.00908	0.723628	0.971517	0.369353
tRNA-Trp-CCA-3_threeprime	0.0827039	0.348756	-0.204041	0.894195	0.571685	0.741205
tRNA-Trp-CCA-3-3_partialprecounts	0.428699	1.31671	0.538092	0.611253	0.106323	0.516548
tRNA-Trp-CCA-3-3_trailercounts	-0.570948	-0.523149	-0.437222	0.58932	0.621038	0.679516
tRNA-Trp-CCA-4_fiveprime	-0.394508	0.174913	-1.00705	0.725392	0.875942	0.370289
tRNA-Trp-CCA-4_threeprime	-0.00744931	0.337222	0.106636	0.99009	0.570658	0.857808
tRNA-Trp-CCA-4-1_partialprecounts	1.01089	1.04545	0.486461	0.368423	0.351765	0.66536
tRNA-Trp-CCA-5_fiveprime	-0.132891	0.177601	-0.275378	0.890087	0.853624	0.774664
tRNA-Trp-CCA-5_threeprime	0.0827039	0.348756	-0.204041	0.894195	0.571685	0.741205
tRNA-Tyr-ATA-1_other	1.38692	0.146911	-0.0750353	0.147172	0.877901	0.937392
tRNA-Tyr-GTA-1_threeprime	-0.742293	-0.684359	-0.355907	0.270644	0.295716	0.584537
tRNA-Tyr-GTA-1-1_partialprecounts	0.829648	0.784189	1.07914	0.452489	0.476739	0.326804
tRNA-Tyr-GTA-1-1_trailercounts	0.634339	-0.0251766	0.110904	0.550324	0.981056	0.91676
tRNA-Tyr-GTA-10_fiveprime	-0.2879	-0.352015	-0.312451	0.759094	0.707622	0.739399
tRNA-Tyr-GTA-10_other	0.205125	0.204104	0.352777	0.843717	0.844535	0.734724
tRNA-Tyr-GTA-11_fiveprime	0.0193882	0.325525	0.102407	0.983571	0.729809	0.91343
tRNA-Tyr-GTA-11_other	1.02279	0.171281	0	0.27816	0.855665	1
tRNA-Tyr-GTA-2_other	2.42767	0.778836	-0.12047	0.0119119	0.41984	0.901479
tRNA-Tyr-GTA-2_threeprime	-0.958744	-0.694309	-0.276117	0.135637	0.266806	0.6578
tRNA-Tyr-GTA-2-1_partialprecounts	0.403312	0.604909	0.317444	0.311268	0.114961	0.413666
tRNA-Tyr-GTA-2-1_trailercounts	1.05625	0.541781	-1.73917	0.217103	0.523737	0.0590261
tRNA-Tyr-GTA-3_threeprime	-0.741955	-1.92836	-2.55035	0.503148	0.0829921	0.0221777
tRNA-Tyr-GTA-4_fiveprime	-1.04485	-0.156863	-0.172317	0.3297	0.882606	0.87123
tRNA-Tyr-GTA-4_other	3.1569	0.640588	0.158549	0.00184448	0.528494	0.87642
tRNA-Tyr-GTA-4_threeprime	0.482657	-0.507559	-0.49363	0.609276	0.590185	0.600292
tRNA-Tyr-GTA-5_fiveprime	-1.04485	-0.156863	-0.172317	0.3297	0.882606	0.87123
tRNA-Tyr-GTA-5_other	2.54962	0.683029	0.270614	0.0112888	0.497674	0.788808
tRNA-Tyr-GTA-5_threeprime	-0.958744	-0.694309	-0.276117	0.135637	0.266806	0.6578
tRNA-Tyr-GTA-5-1_partialprecounts	1.33954	1.38794	0.454106	0.0540457	0.0407442	0.515725
tRNA-Tyr-GTA-5-1_trailercounts	0.716598	1.14789	-1.90588	0.431968	0.197176	0.051086
tRNA-Tyr-GTA-5-4_partialprecounts	0.540901	0.433141	0.309587	0.614088	0.685524	0.772862
tRNA-Tyr-GTA-5-4_trailercounts	0.690041	0.207885	0	0.490031	0.835124	1
tRNA-Tyr-GTA-5-5_partialprecounts	0.80277	0.436952	0.1367	0.341592	0.601997	0.87204
tRNA-Tyr-GTA-5-5_trailercounts	0.745832	0.486314	1.05671	0.509074	0.66679	0.349359
tRNA-Tyr-GTA-6_fiveprime	-1.04485	-0.156863	-0.172317	0.3297	0.882606	0.87123
tRNA-Tyr-GTA-6_threeprime	-0.741955	-1.92836	-2.55035	0.503148	0.0829921	0.0221777
tRNA-Tyr-GTA-7_fiveprime	-1.04485	-0.156863	-0.172317	0.3297	0.882606	0.87123
tRNA-Tyr-GTA-7_other	1.26278	-0.619548	-0.640085	0.232447	0.558313	0.54562
tRNA-Tyr-GTA-7_threeprime	-0.74079	-0.51905	-0.634652	0.283251	0.439736	0.346636
tRNA-Tyr-GTA-8_threeprime	-1.04351	-0.700368	-0.119511	0.126151	0.287276	0.854604
tRNA-Tyr-GTA-9_fiveprime	0.20874	-0.000532775	0.660028	0.837139	0.999581	0.51632
tRNA-Tyr-GTA-9_other	0.947988	-0.210994	0.371729	0.401085	0.851836	0.742026
tRNA-Und-NNN-3_fiveprime	2.28667	1.81226	0.366037	0.0285541	0.0821615	0.731152
tRNA-Val-AAC-1_fiveprime	2.98358	2.86977	-0.312014	5.80676e-09	2.12437e-08	0.542905
tRNA-Val-AAC-1_other	0.892833	0.923953	0.629143	0.109554	0.0959147	0.257302
tRNA-Val-AAC-1_threeprime	-1.94082	-2.3568	-0.464462	0.000352061	1.24757e-05	0.387547
tRNA-Val-AAC-1-1_partialprecounts	-0.698622	-0.366433	-1.75384	0.49499	0.717248	0.0913193
tRNA-Val-AAC-1-1_trailercounts	0.0329268	-0.236763	-0.0871109	0.972008	0.800757	0.926084
tRNA-Val-AAC-1-4_partialprecounts	0.610742	1.27076	-1.07483	0.514671	0.168539	0.255193
tRNA-Val-AAC-1-4_trailercounts	0.185013	0.181795	-0.121616	0.843814	0.846528	0.896963
tRNA-Val-AAC-1-5_partialprecounts	-0.112322	-0.285012	0.338223	0.904813	0.761497	0.719132
tRNA-Val-AAC-2_fiveprime	0.424652	0.685693	-1.31791	0.525335	0.30486	0.0487104
tRNA-Val-AAC-2_other	0.916571	0.940897	0.655236	0.102856	0.0922856	0.241434
tRNA-Val-AAC-2_threeprime	-1.9403	-2.35628	-0.463935	0.000353224	1.25245e-05	0.388073
tRNA-Val-AAC-2_wholecounts	-0.00262986	-0.165406	-0.135205	0.997763	0.860029	0.885452
tRNA-Val-AAC-2-1_partialprecounts	0.826282	1.45853	0.528637	0.404371	0.133629	0.593597
tRNA-Val-AAC-2-1_trailercounts	0.0669314	-0.422403	-0.502508	0.946615	0.672274	0.614824
tRNA-Val-AAC-3_fiveprime	3.16886	3.05279	-0.233047	1.16622e-10	5.31889e-10	0.635888
tRNA-Val-AAC-3_other	-0.555354	0.111832	-0.375885	0.464671	0.877837	0.612033
tRNA-Val-AAC-3_threeprime	-0.54341	-0.529384	-0.572712	0.591538	0.601265	0.571843
tRNA-Val-AAC-3-1_partialprecounts	1.18191	0.276159	0	0.278275	0.79967	1
tRNA-Val-AAC-4_fiveprime	3.17987	3.06353	-0.229556	8.99054e-11	4.16816e-10	0.640085
tRNA-Val-AAC-4_other	-0.368562	0.0233214	-0.81269	0.657032	0.976958	0.327326
tRNA-Val-AAC-4_threeprime	-1.9435	-2.4232	-0.455003	0.000485199	1.20035e-05	0.40941
tRNA-Val-AAC-5_fiveprime	0.788121	1.05707	-0.479977	0.150121	0.0479791	0.382737
tRNA-Val-AAC-5_other	0.937274	0.953818	0.650252	0.0973578	0.0898805	0.247979
tRNA-Val-AAC-5_threeprime	-0.0739584	-0.130641	-0.0871105	0.937165	0.889252	0.926085
tRNA-Val-AAC-6_fiveprime	-2.14514	-1.17236	-1.3446	0.015528	0.18421	0.127832
tRNA-Val-CAC-1_fiveprime	2.72158	2.6064	-0.581482	1.73634e-07	5.57876e-07	0.26446
tRNA-Val-CAC-1_other	0.852239	0.686003	0.486691	0.130759	0.22197	0.3865
tRNA-Val-CAC-1_threeprime	-1.9421	-2.35648	-0.464652	0.00034428	1.22619e-05	0.386877
tRNA-Val-CAC-1_wholecounts	-0.0781251	-0.0622693	0.0980626	0.933688	0.947132	0.916879
tRNA-Val-CAC-1-1_partialprecounts	0.572351	0.294916	0.707456	0.57257	0.770717	0.482219
tRNA-Val-CAC-1-1_trailercounts	-0.546909	0.0835442	-0.82048	0.62611	0.940495	0.464914
tRNA-Val-CAC-1-5_partialprecounts	-0.237895	0.00728248	-1.82063	0.821525	0.994447	0.0892512
tRNA-Val-CAC-1-6_partialprecounts	0.27712	-0.326177	0.355902	0.792233	0.756645	0.73387
tRNA-Val-CAC-13-1_partialprecounts	-0.507466	-0.497439	-0.902138	0.62735	0.63428	0.387789
tRNA-Val-CAC-2_fiveprime	2.2981	1.65078	-0.672886	4.68627e-05	0.00341696	0.2347
tRNA-Val-CAC-2_other	0.852239	0.686003	0.486691	0.130759	0.22197	0.3865
tRNA-Val-CAC-2_threeprime	-0.750964	-1.91179	-0.421362	0.249856	0.00342382	0.507315
tRNA-Val-CAC-3_fiveprime	0.322922	-0.111637	-0.523109	0.493935	0.813011	0.267724
tRNA-Val-CAC-3_other	0.885291	0.679536	0.509453	0.116846	0.226847	0.365167
tRNA-Val-CAC-3_threeprime	-0.95386	-1.44744	-0.315533	0.12548	0.01829	0.602854
tRNA-Val-CAC-3_wholecounts	-0.541476	-0.0409174	0.152678	0.624605	0.97035	0.889654
tRNA-Val-CAC-3-1_partialprecounts	-0.0770013	-0.0567619	-0.820174	0.921939	0.941192	0.30006
tRNA-Val-CAC-4_fiveprime	2.72105	2.60603	-0.581823	1.74793e-07	5.60564e-07	0.264198
tRNA-Val-CAC-4_other	0.854789	0.690475	0.487377	0.129746	0.219134	0.386
tRNA-Val-CAC-4_threeprime	-0.393955	-0.362302	-0.791235	0.721134	0.742085	0.473998
tRNA-Val-CAC-4-1_partialprecounts	2.06647	2.61148	1.52215	0.00940799	0.00078243	0.0537042
tRNA-Val-CAC-4-1_wholeprecounts	-0.134827	-0.535647	-0.568181	0.904999	0.635411	0.615022
tRNA-Val-CAC-5_fiveprime	3.01627	2.89798	-0.450183	4.15593e-10	1.92179e-09	0.351404
tRNA-Val-CAC-5_other	-0.7618	0.131672	-0.657242	0.329353	0.861177	0.390424
tRNA-Val-CAC-5_threeprime	-1.95048	-2.41854	-0.459408	0.000449826	1.19254e-05	0.403844
tRNA-Val-CAC-6_other	0.165148	0.580022	0.479007	0.741421	0.241632	0.333856
tRNA-Val-CAC-6_threeprime	-0.0702506	-0.233027	-0.0870462	0.940307	0.803827	0.92613
tRNA-Val-CAC-7_fiveprime	-0.117022	0.960234	-0.592012	0.891612	0.251849	0.486723
tRNA-Val-CAC-8-1_partialprecounts	0.192001	1.38692	-0.332614	0.794912	0.0502871	0.650532
tRNA-Val-CAC-8-1_trailercounts	-0.180273	-0.343049	-0.307005	0.847621	0.71462	0.74366
tRNA-Val-CAC-8-1_wholeprecounts	-0.00314235	-0.0598246	-0.132215	0.997327	0.949149	0.887985
tRNA-Val-TAC-1_fiveprime	-0.226702	0.0226769	-1.11903	0.719258	0.971245	0.0756171
tRNA-Val-TAC-1_other	0.172657	1.24596	0.781732	0.79326	0.053811	0.227386
tRNA-Val-TAC-1_threeprime	-1.12837	-0.535144	0.0512895	0.0101025	0.22175	0.906765
tRNA-Val-TAC-1-2_partialprecounts	0.314383	-0.174768	-1.64079	0.722262	0.843632	0.081269
tRNA-Val-TAC-1-2_trailercounts	-0.184124	-0.3469	-0.197141	0.844414	0.711572	0.833712
tRNA-Val-TAC-2_fiveprime	-0.957751	-0.473406	-0.5103	0.194631	0.520835	0.4889
tRNA-Val-TAC-2_other	0.158483	1.23512	0.779879	0.81125	0.0577429	0.231879
tRNA-Val-TAC-2_threeprime	-1.12828	-0.535058	0.0513967	0.0101069	0.221816	0.906569
tRNA-Val-TAC-2-1_partialprecounts	0.476994	0.313785	-0.64477	0.619496	0.742075	0.509633
tRNA-Val-TAC-2-1_trailercounts	0.0359772	-0.232892	-0.196982	0.969408	0.803937	0.833801
tRNA-Val-TAC-3_fiveprime	-1.23092	-0.630619	-0.984968	0.0829184	0.358397	0.154232
tRNA-Val-TAC-3_other	0.806283	0.611399	-0.32325	0.301215	0.426366	0.678254
tRNA-Val-TAC-3_threeprime	-2.58885	-3.00231	0.0942541	0.000412785	3.18599e-05	0.892713
tRNA-Val-TAC-4_fiveprime	2.54281	2.53853	0.18013	0.000121111	0.000101259	0.789427
tRX-Ala-NNN-4_other	-0.157622	-0.320398	-0.2851	0.866573	0.732712	0.761365
tRX-Asp-NNN-1_fiveprime	-2.52133	-0.514123	-0.284125	0.00475635	0.563117	0.749307
tRX-Asp-NNN-1_threeprime	-1.13657	-1.66385	-0.399878	0.0915161	0.0124635	0.536263
tRX-Leu-NNN-1_other	-3.20381	-2.86764	-1.87631	0.0004804	0.00141275	0.0335486
tRX-Lys-NNN-2_other	-0.0636337	-0.50424	-0.313749	0.953599	0.644433	0.774135
tRX-Lys-NNN-3_other	-1.7717	-1.18304	-0.108968	0.0243502	0.124883	0.887168
tRX-Lys-NNN-4_fiveprime	-0.376952	-0.544213	-0.501359	0.687927	0.56192	0.593433
tRX-Lys-NNN-4_other	-1.78983	-1.94836	-1.77801	0.0352321	0.0202829	0.0341363
tRX-Trp-NNN-1_threeprime	1.65231	-0.901128	-2.24981	0.131844	0.412474	0.0421842
tRX-Val-NNN-1_threeprime	-1.67636	-2.20546	-0.391762	0.00243385	5.96002e-05	0.474097
