# Supplementary material for: Menstrual cycle-dependent expression of tRNA-derived fragments in healthy human endometrium and uterine fluid-derived extracellular vesicles
Source: BMC Genomics. 2026 Apr 14;27:379. doi: 10.1186/s12864-026-12851-3 (PMC13081295; doi:10.1186/s12864-026-12851-3)
Supplement: Supplementary file 7 — Supplementary Material 7. [file 12864_2026_12851_MOESM7_ESM.xlsx]

## Sheet: Sheet1
Supplmenetary table 5. Sequence-level of secretory-phase tRNA-derived fragments (tRFs/tDRs)
tDR name	Sequence
tDR-1:53-Val-CAC-1	GTTTCCGTAGTGTAGTGGTTATCACGTTCGCCTCACACGCGAAAGGTCCCCGG
tDR-1:53-Val-CAC-4
tDR-1:54-Val-CAC-1	GTTTCCGTAGTGTAGTGGTTATCACGTTCGCCTCACACGCGAAAGGTCCCCGGT
tDR-1:54-Val-CAC-4
tDR-1:55-Val-CAC-1	GTTTCCGTAGTGTAGTGGTTATCACGTTCGCCTCACACGCGAAAGGTCCCCGGTT
tDR-1:31-Val-CAC-1	GTTTCCGTAGTGTAGTGGTTATCACGTTCGC
tDR-1:31-Val-CAC-4
tDR-1:31-Val-CAC-5
tDR-1:31-Val-AAC-1
tDR-1:31-Val-AAC-3
tDR-1:32-Val-CAC-1	GTTTCCGTAGTGTAGTGGTTATCACGTTCGCC
tDR-1:32-Val-CAC-4
tDR-1:32-Val-CAC-5
tDR-1:32-Val-AAC-1
tDR-1:32-Val-AAC-3
tDR-1:33-Val-CAC-1	GTTTCCGTAGTGTAGTGGTTATCACGTTCGCCT
tDR-1:33-Val-CAC-4
tDR-1:33-Val-CAC-5
tDR-1:33-Val-AAC-1
tDR-1:33-Val-AAC-3
tDR-1:33-Val-AAC-4
tDR-1:34-Val-CAC-1	GTTTCCGTAGTGTAGTGGTTATCACGTTCGCCTC
tDR-1:34-Val-CAC-4
tDR-1:34-Val-CAC-5
tDR-1:35-Val-CAC-1	GTTTCCGTAGTGTAGTGGTTATCACGTTCGCCTCA
tDR-1:35-Val-CAC-4
tDR-1:35-Val-CAC-5
tDR-1:36-Val-CAC-1	GTTTCCGTAGTGTAGTGGTTATCACGTTCGCCTCAC
tDR-1:36-Val-CAC-4
tDR-1:36-Val-CAC-5
tDR-1:34-Val-AAC-1	GTTTCCGTAGTGTAGTGGTTATCACGTTCGCCTA
tDR-1:34-Val-AAC-3
tDR-1:34-Val-AAC-4
tDR-1:32-Val-CAC-2	GCTTCTGTAGTGTAGTGGTTATCACGTTCGCC
tDR-1:36-Val-CAC-2	GCTTCTGTAGTGTAGTGGTTATCACGTTCGCCTCAC
